# Supplementary material for: Effects of Glycyrrhizin on Multi-Drug Resistant Pseudomonas aeruginosa
Source: Pathogens. 2020 Sep 18;9(9):766. doi: 10.3390/pathogens9090766 (PMC7557769; doi:10.3390/pathogens9090766)
Supplement: Supplementary file 1 [file pathogens-09-00766-s001.zip]

Archive with 4 entries (4 files):
- SupplementaryTableS1.xlsx
- Supplemental Figure S1.docx
- supplementaryTableS2.xlsx
- Supplementary Figure S2.docx
