# Supplementary material for: Effects of Glycyrrhizin on Multi-Drug Resistant Pseudomonas aeruginosa
Source: Pathogens. 2020 Sep 18;9(9):766. doi: 10.3390/pathogens9090766 (PMC7557769; doi:10.3390/pathogens9090766)
Supplement: Supplementary file 1 [file pathogens-09-00766-s001.zip › SupplementaryTableS1.xlsx]

## Sheet: SupplementaryTableS1
Acc	geneName	Description	NumberOfPeptides	CoveragePercent	abundance.MDR9.8	abundance.MDR9.7	abundance.MDR9.6	abundance.MDR9.5	abundance.MDR9.4	abundance.MDR9.3	abundance.MDR9.2	abundance.MDR9.1	abundance.B1045.8	abundance.B1045.7	abundance.B1045.6	abundance.B1045.5	abundance.B1045.4	abundance.B1045.3	abundance.B1045.2	abundance.B1045.1	tStat_GLYvsCtrl_MDR9	pVal_GLYvsCtrl_MDR9	qVal_GLYvsCtrl_MDR9	tStat_GLYvsCtrl_B1045	pVal_GLYvsCtrl_B1045	qVal_GLYvsCtrl_B1045	tStat_btwn_strains	pval_btwn_strains	qVal_btwn_strains	antibiotic_resistance	biofilms_adherence	virulence_quorum
P30718	groL	60 kDa chaperonin OS=Pseudomonas aeruginosa (strain ATCC 15692 / DSM 22644 / CIP 104116 / JCM 14847 / LMG 12228 / 1C / PRS 101 / PAO1) OX=208964 GN=groL PE=1 SV=3	37	76	2.13111e+10	1.64948e+10	2.20871e+10	1.63781e+10	1.97472e+10	2.00568e+10	2.03899e+10	1.84496e+10	1.95608e+10	2.23924e+10	2.43203e+10	2.44842e+10	2.41506e+10	2.73287e+10	2.44634e+10	2.45164e+10	-2.51858	0.0319772	0.0346759	0.953665	0.364594	0.538029	-1.20643	0.256853	0.313199	FALSE	FALSE	FALSE
Q9HV43	dnaK	Chaperone protein DnaK OS=Pseudomonas aeruginosa (strain ATCC 15692 / DSM 22644 / CIP 104116 / JCM 14847 / LMG 12228 / 1C / PRS 101 / PAO1) OX=208964 GN=dnaK PE=3 SV=1	47	75	5.43139e+09	3.80203e+09	6.04448e+09	3.70689e+09	5.32042e+09	4.39318e+09	5.36944e+09	3.86544e+09	7.52134e+09	7.80224e+09	9.22139e+09	8.11365e+09	8.04236e+09	8.76069e+09	8.65225e+09	8.07403e+09	-5.85102	0.000210995	0.00108437	-0.312282	0.761776	0.667322	-5.58316	0.000281568	0.00255736	FALSE	FALSE	FALSE
P09591	tufA	Elongation factor Tu OS=Pseudomonas aeruginosa (strain ATCC 15692 / DSM 22644 / CIP 104116 / JCM 14847 / LMG 12228 / 1C / PRS 101 / PAO1) OX=208964 GN=tufA PE=1 SV=2	26	87	1.01074e+10	1.00436e+10	1.27204e+10	1.09597e+10	9.91436e+09	1.04128e+10	1.08047e+10	1.06276e+10	1.25974e+10	1.1366e+10	1.21147e+10	1.25279e+10	1.32343e+10	1.4996e+10	1.52254e+10	1.44428e+10	-0.46793	0.650564	0.275207	0.00911083	0.992925	0.717787	-2.31027	0.0447927	0.0979929	FALSE	FALSE	FALSE
P13794	oprF	Outer membrane porin F OS=Pseudomonas aeruginosa (strain ATCC 15692 / DSM 22644 / CIP 104116 / JCM 14847 / LMG 12228 / 1C / PRS 101 / PAO1) OX=208964 GN=oprF PE=1 SV=1	19	67	1.56537e+10	9.62929e+09	1.22233e+10	8.23243e+09	1.027e+10	9.09116e+09	9.66523e+09	8.4489e+09	9.27379e+09	9.34646e+09	1.06717e+10	8.8308e+09	1.01987e+10	1.12246e+10	1.08731e+10	9.7331e+09	-2.79689	0.0201148	0.0249164	-0.735535	0.480312	0.583082	1.24808	0.241906	0.302016	FALSE	FALSE	FALSE
Q9HT20	atpD	ATP synthase subunit beta OS=Pseudomonas aeruginosa (strain ATCC 15692 / DSM 22644 / CIP 104116 / JCM 14847 / LMG 12228 / 1C / PRS 101 / PAO1) OX=208964 GN=atpD PE=3 SV=1	28	82	2.97787e+09	2.47583e+09	3.14996e+09	2.16302e+09	2.84715e+09	2.2823e+09	2.84994e+09	2.21626e+09	2.74326e+09	2.70017e+09	2.40408e+09	2.64887e+09	3.14267e+09	2.248e+09	3.65818e+09	2.52704e+09	-4.88938	0.000772762	0.00261063	-1.7032	0.121939	0.440396	0.0103561	0.991952	0.709523	FALSE	FALSE	FALSE
P13981	arcA	Arginine deiminase OS=Pseudomonas aeruginosa (strain ATCC 15692 / DSM 22644 / CIP 104116 / JCM 14847 / LMG 12228 / 1C / PRS 101 / PAO1) OX=208964 GN=arcA PE=1 SV=2	26	72	3.57073e+09	3.51766e+09	3.09443e+09	3.40272e+09	2.78133e+09	3.43591e+09	3.11163e+09	3.24656e+09	3.69136e+09	3.40936e+09	3.40212e+09	2.4103e+09	2.73317e+09	3.2011e+09	2.41632e+09	3.86604e+09	1.36252	0.204988	0.129535	0.42069	0.683621	0.645813	0.341425	0.74022	0.611191	FALSE	FALSE	FALSE
Q9HWD2	fusA	Elongation factor G 1 OS=Pseudomonas aeruginosa (strain ATCC 15692 / DSM 22644 / CIP 104116 / JCM 14847 / LMG 12228 / 1C / PRS 101 / PAO1) OX=208964 GN=fusA PE=1 SV=1	47	79	4.03545e+09	3.47275e+09	4.54774e+09	3.3121e+09	4.23931e+09	3.18909e+09	3.72377e+09	3.26303e+09	4.64381e+09	4.17496e+09	4.037e+09	4.74962e+09	4.33623e+09	4.01939e+09	5.47312e+09	4.19136e+09	-3.88303	0.00346319	0.0071194	-0.959156	0.361964	0.538029	-1.269	0.234669	0.295646	FALSE	FALSE	FALSE
Q9I3C5	htpG	Chaperone protein HtpG OS=Pseudomonas aeruginosa (strain ATCC 15692 / DSM 22644 / CIP 104116 / JCM 14847 / LMG 12228 / 1C / PRS 101 / PAO1) OX=208964 GN=htpG PE=3 SV=1	48	75	3.18084e+09	2.42907e+09	3.53163e+09	2.14944e+09	3.66133e+09	2.72628e+09	3.4118e+09	2.48372e+09	4.07267e+09	5.15944e+09	5.31522e+09	5.08968e+09	4.88396e+09	5.23793e+09	5.04797e+09	5.54588e+09	-5.45549	0.000354253	0.00154084	1.35078	0.208992	0.479719	-4.31028	0.00173238	0.00970753	FALSE	FALSE	FALSE
Q9HZ71	rpsA	30S ribosomal protein S1 OS=Pseudomonas aeruginosa (strain ATCC 15692 / DSM 22644 / CIP 104116 / JCM 14847 / LMG 12228 / 1C / PRS 101 / PAO1) OX=208964 GN=rpsA PE=3 SV=1	29	55	1.93195e+09	1.68332e+09	2.24066e+09	1.58385e+09	2.08695e+09	1.7088e+09	1.60865e+09	1.62653e+09	1.52613e+09	1.86248e+09	1.5384e+09	1.74769e+09	2.03645e+09	1.92301e+09	2.34559e+09	2.02547e+09	-2.31024	0.0452271	0.0443637	0.306083	0.766343	0.668481	0.559574	0.588727	0.53624	FALSE	FALSE	FALSE
Q9HWC9	rpoC	DNA-directed RNA polymerase subunit beta' OS=Pseudomonas aeruginosa (strain ATCC 15692 / DSM 22644 / CIP 104116 / JCM 14847 / LMG 12228 / 1C / PRS 101 / PAO1) OX=208964 GN=rpoC PE=3 SV=1	74	60	2.85699e+09	3.42658e+09	3.45674e+09	3.18846e+09	2.75751e+09	3.34367e+09	2.62365e+09	3.49824e+09	2.80631e+09	2.61139e+09	2.52935e+09	3.33102e+09	3.26751e+09	2.76593e+09	4.03959e+09	2.50781e+09	2.17371	0.0566978	0.0520734	-1.03561	0.32679	0.522743	-0.618065	0.55107	0.51441	FALSE	FALSE	FALSE
Q51561	rpoB	DNA-directed RNA polymerase subunit beta OS=Pseudomonas aeruginosa (strain ATCC 15692 / DSM 22644 / CIP 104116 / JCM 14847 / LMG 12228 / 1C / PRS 101 / PAO1) OX=208964 GN=rpoB PE=3 SV=2	72	62	3.42701e+09	3.20488e+09	3.71759e+09	3.31315e+09	2.76066e+09	3.10882e+09	2.65706e+09	3.14066e+09	2.91391e+09	2.6813e+09	2.46224e+09	3.37722e+09	3.16509e+09	2.56118e+09	3.8906e+09	2.57976e+09	0.326823	0.751009	0.300963	-0.943555	0.369472	0.538029	0.122472	0.905079	0.68448	FALSE	FALSE	FALSE
Q9I2V5	acnB	Aconitate hydratase B OS=Pseudomonas aeruginosa (strain ATCC 15692 / DSM 22644 / CIP 104116 / JCM 14847 / LMG 12228 / 1C / PRS 101 / PAO1) OX=208964 GN=acnB PE=3 SV=1	44	75	2.22206e+09	1.98131e+09	2.48875e+09	2.42624e+09	2.53281e+09	2.38135e+09	2.36856e+09	2.58326e+09	2.38185e+09	2.19551e+09	2.42014e+09	2.242e+09	2.66396e+09	2.2469e+09	3.09579e+09	2.57306e+09	-0.428196	0.678216	0.283675	-1.77462	0.108917	0.423106	-1.16589	0.272113	0.324104	FALSE	FALSE	FALSE
Q59637	aceE	Pyruvate dehydrogenase E1 component OS=Pseudomonas aeruginosa (strain ATCC 15692 / DSM 22644 / CIP 104116 / JCM 14847 / LMG 12228 / 1C / PRS 101 / PAO1) OX=208964 GN=aceE PE=3 SV=2	55	64	2.79812e+09	4.92226e+09	3.11944e+09	5.39361e+09	2.76177e+09	5.26666e+09	2.70036e+09	5.38255e+09	3.03946e+09	3.51172e+09	3.4839e+09	3.55687e+09	3.42388e+09	3.83473e+09	3.51883e+09	3.4735e+09	11.4548	8.30558e-07	3.04676e-05	1.20082	0.259774	0.500188	-2.48679	0.0333304	0.0814735	FALSE	FALSE	FALSE
Q9HT18	atpA	ATP synthase subunit alpha OS=Pseudomonas aeruginosa (strain ATCC 15692 / DSM 22644 / CIP 104116 / JCM 14847 / LMG 12228 / 1C / PRS 101 / PAO1) OX=208964 GN=atpA PE=3 SV=1	28	53	4.59372e+09	2.43662e+09	4.29548e+09	2.31975e+09	3.21581e+09	2.35369e+09	3.14612e+09	2.48194e+09	3.5912e+09	2.79328e+09	2.95566e+09	3.93629e+09	3.77299e+09	3.09432e+09	4.51125e+09	3.02626e+09	-4.98615	0.000674106	0.0023207	-1.3749	0.20166	0.479719	0.210544	0.837693	0.657223	FALSE	FALSE	FALSE
Q9HVN5	clpB	Chaperone protein ClpB OS=Pseudomonas aeruginosa (strain ATCC 15692 / DSM 22644 / CIP 104116 / JCM 14847 / LMG 12228 / 1C / PRS 101 / PAO1) OX=208964 GN=clpB PE=3 SV=1	52	71	1.73546e+09	1.64663e+09	1.70769e+09	1.49852e+09	1.62139e+09	1.52919e+09	1.55624e+09	1.50281e+09	2.09748e+09	2.60404e+09	2.83952e+09	2.08483e+09	1.76142e+09	2.98392e+09	1.84094e+09	2.38432e+09	-1.36482	0.20429	0.129189	1.50454	0.165915	0.458607	-2.28822	0.0464732	0.100924	FALSE	FALSE	FALSE
Q9HYT5	PA3309	Usp domain-containing protein OS=Pseudomonas aeruginosa (strain ATCC 15692 / DSM 22644 / CIP 104116 / JCM 14847 / LMG 12228 / 1C / PRS 101 / PAO1) OX=208964 GN=PA3309 PE=4 SV=1	12	83	2.80483e+09	1.6873e+09	2.48779e+09	1.55704e+09	2.38272e+09	2.05287e+09	2.56888e+09	1.72028e+09	3.62865e+09	3.54094e+09	4.97012e+09	3.73173e+09	2.85665e+09	5.47628e+09	2.59456e+09	4.24034e+09	-5.50496	0.000331629	0.00147658	1.40721	0.192181	0.475719	-2.17536	0.0560791	0.114582	FALSE	FALSE	FALSE
Q9I3D1	lpdG	Dihydrolipoyl dehydrogenase OS=Pseudomonas aeruginosa (strain ATCC 15692 / DSM 22644 / CIP 104116 / JCM 14847 / LMG 12228 / 1C / PRS 101 / PAO1) OX=208964 GN=lpdG PE=1 SV=1	21	53	2.07178e+09	2.8759e+09	2.29647e+09	3.03831e+09	2.21163e+09	3.19879e+09	2.18126e+09	3.21468e+09	1.80631e+09	1.79148e+09	1.93372e+09	1.80593e+09	1.87799e+09	1.82169e+09	1.98412e+09	1.8752e+09	6.69468	7.48737e-05	0.000565391	-0.840933	0.421666	0.56062	2.36688	0.0407475	0.0920867	FALSE	FALSE	FALSE
G3XD11	oprH	PhoP/Q and low Mg2+ inducible outer membrane protein H1 OS=Pseudomonas aeruginosa (strain ATCC 15692 / DSM 22644 / CIP 104116 / JCM 14847 / LMG 12228 / 1C / PRS 101 / PAO1) OX=208964 GN=oprH PE=4 SV=1	12	70	1.50194e+10	5.63383e+09	1.36002e+10	5.33024e+09	8.51604e+09	5.48331e+09	1.2609e+10	5.07167e+09	1.07685e+10	8.99445e+09	1.08729e+10	1.18754e+10	1.21911e+10	1.20756e+10	1.09485e+10	7.94963e+09	-7.38683	3.41438e-05	0.000347258	-1.08273	0.306442	0.520633	0.710408	0.494532	0.480351	FALSE	FALSE	FALSE
O82851	tsf	Elongation factor Ts OS=Pseudomonas aeruginosa (strain ATCC 15692 / DSM 22644 / CIP 104116 / JCM 14847 / LMG 12228 / 1C / PRS 101 / PAO1) OX=208964 GN=tsf PE=3 SV=1	20	67	2.92219e+09	3.2621e+09	3.52498e+09	2.69206e+09	2.66489e+09	2.63574e+09	2.93558e+09	2.9943e+09	3.29721e+09	3.02223e+09	3.03612e+09	3.41379e+09	3.25782e+09	3.05429e+09	4.08574e+09	3.22184e+09	-0.500936	0.628012	0.269655	-0.945469	0.368545	0.538029	-1.40781	0.191078	0.257154	FALSE	FALSE	FALSE
Q9I0L4	idh	Isocitrate dehydrogenase [NADP] OS=Pseudomonas aeruginosa (strain ATCC 15692 / DSM 22644 / CIP 104116 / JCM 14847 / LMG 12228 / 1C / PRS 101 / PAO1) OX=208964 GN=idh PE=1 SV=1	36	63	8.69745e+08	1.4918e+09	1.12209e+09	1.53677e+09	1.2397e+09	1.73837e+09	1.02987e+09	1.58481e+09	9.3122e+08	1.08e+09	1.1122e+09	1.03848e+09	9.38422e+08	1.13922e+09	1.06616e+09	1.15795e+09	5.15808	0.000530621	0.00201053	1.43838	0.183402	0.466698	0.52406	0.612251	0.547008	FALSE	FALSE	FALSE
Q9HZE0	gdhB	NAD-specific glutamate dehydrogenase OS=Pseudomonas aeruginosa (strain ATCC 15692 / DSM 22644 / CIP 104116 / JCM 14847 / LMG 12228 / 1C / PRS 101 / PAO1) OX=208964 GN=gdhB PE=1 SV=1	75	54	1.00971e+09	1.54837e+09	1.10204e+09	1.40097e+09	1.41124e+09	1.54584e+09	1.25998e+09	1.5262e+09	1.47394e+09	1.45639e+09	1.38182e+09	1.33009e+09	1.4292e+09	1.53291e+09	1.14733e+09	1.461e+09	3.14247	0.01136	0.0165053	0.953978	0.364444	0.538029	-1.43138	0.184405	0.251529	FALSE	FALSE	FALSE
Q9I5F6	putA	Bifunctional protein PutA OS=Pseudomonas aeruginosa (strain ATCC 15692 / DSM 22644 / CIP 104116 / JCM 14847 / LMG 12228 / 1C / PRS 101 / PAO1) OX=208964 GN=putA PE=3 SV=1	55	58	1.16237e+09	1.08245e+09	1.4388e+09	9.87171e+08	1.39451e+09	1.01512e+09	1.1162e+09	1.02015e+09	1.74668e+09	1.81407e+09	1.89659e+09	1.90903e+09	1.79405e+09	1.92079e+09	1.83987e+09	1.80537e+09	-3.1128	0.0119274	0.0171747	0.477197	0.644334	0.636113	-4.73845	0.000916071	0.0062924	FALSE	FALSE	FALSE
Q9I0L5	icd	Isocitrate dehydrogenase [NADP] OS=Pseudomonas aeruginosa (strain ATCC 15692 / DSM 22644 / CIP 104116 / JCM 14847 / LMG 12228 / 1C / PRS 101 / PAO1) OX=208964 GN=icd PE=4 SV=1	26	70	3.23192e+09	2.67248e+09	2.88034e+09	3.42486e+09	3.03122e+09	3.56043e+09	3.01234e+09	3.2908e+09	2.37998e+09	3.05028e+09	3.67656e+09	2.98413e+09	2.52594e+09	3.80035e+09	2.16408e+09	2.91263e+09	0.832429	0.425944	0.209955	1.61965	0.138966	0.447451	1.31007	0.220983	0.284156	FALSE	FALSE	FALSE
Q9I3D3	sucA	2-oxoglutarate dehydrogenase (E1 subunit) OS=Pseudomonas aeruginosa (strain ATCC 15692 / DSM 22644 / CIP 104116 / JCM 14847 / LMG 12228 / 1C / PRS 101 / PAO1) OX=208964 GN=sucA PE=4 SV=1	35	44	1.54339e+09	1.6447e+09	1.7408e+09	1.9107e+09	1.41141e+09	1.8888e+09	1.41068e+09	1.94387e+09	1.40199e+09	1.1219e+09	1.17948e+09	1.42392e+09	1.4256e+09	1.26702e+09	1.48259e+09	1.17021e+09	2.89882	0.0169831	0.0218495	-1.30727	0.222791	0.485182	1.35812	0.205821	0.269961	FALSE	FALSE	FALSE
Q9HWE1	rpsC	30S ribosomal protein S3 OS=Pseudomonas aeruginosa (strain ATCC 15692 / DSM 22644 / CIP 104116 / JCM 14847 / LMG 12228 / 1C / PRS 101 / PAO1) OX=208964 GN=rpsC PE=3 SV=1	10	50	1.78909e+09	1.56538e+09	1.83537e+09	1.67472e+09	1.39656e+09	1.44904e+09	1.52725e+09	1.26395e+09	1.6452e+09	1.8028e+09	1.66636e+09	1.78876e+09	1.96839e+09	1.56918e+09	2.40819e+09	1.48816e+09	-1.1342	0.284988	0.159997	-1.46211	0.176954	0.46501	-1.49358	0.167757	0.235353	FALSE	FALSE	FALSE
Q9I3D2	sucB	Dihydrolipoyllysine-residue succinyltransferase component of 2-oxoglutarate dehydrogenase complex OS=Pseudomonas aeruginosa (strain ATCC 15692 / DSM 22644 / CIP 104116 / JCM 14847 / LMG 12228 / 1C / PRS 101 / PAO1) OX=208964 GN=sucB PE=3 SV=1	17	59	1.04074e+09	1.49612e+09	1.05861e+09	1.42559e+09	1.06414e+09	1.46391e+09	9.58984e+08	1.57908e+09	9.08521e+08	9.19912e+08	8.24476e+08	9.23275e+08	9.49636e+08	7.9502e+08	1.17441e+09	8.9877e+08	7.33235	3.62489e-05	0.000355257	-0.98509	0.349732	0.534145	0.901711	0.389513	0.41578	FALSE	FALSE	FALSE
Q9HWC6	rplA	50S ribosomal protein L1 OS=Pseudomonas aeruginosa (strain ATCC 15692 / DSM 22644 / CIP 104116 / JCM 14847 / LMG 12228 / 1C / PRS 101 / PAO1) OX=208964 GN=rplA PE=3 SV=1	15	67	2.21737e+09	2.23229e+09	2.28889e+09	2.09364e+09	1.92838e+09	2.03136e+09	1.63198e+09	2.04363e+09	1.97261e+09	2.00306e+09	1.88851e+09	2.30094e+09	2.25658e+09	1.90526e+09	2.51986e+09	1.96116e+09	0.628338	0.544843	0.247264	-0.669917	0.51934	0.590306	-0.722485	0.487411	0.475362	FALSE	FALSE	FALSE
Q9I2U2	tig	Trigger factor OS=Pseudomonas aeruginosa (strain ATCC 15692 / DSM 22644 / CIP 104116 / JCM 14847 / LMG 12228 / 1C / PRS 101 / PAO1) OX=208964 GN=tig PE=3 SV=1	25	80	1.8888e+09	1.75212e+09	2.04715e+09	1.63675e+09	1.73124e+09	1.70971e+09	1.47375e+09	1.78076e+09	1.83972e+09	1.61883e+09	1.47076e+09	1.9417e+09	1.80207e+09	1.56369e+09	1.96171e+09	1.74604e+09	-0.42119	0.683146	0.285367	-0.348334	0.735414	0.662189	0.0833599	0.935297	0.698256	FALSE	FALSE	FALSE
Q9HWD8	rplB	50S ribosomal protein L2 OS=Pseudomonas aeruginosa (strain ATCC 15692 / DSM 22644 / CIP 104116 / JCM 14847 / LMG 12228 / 1C / PRS 101 / PAO1) OX=208964 GN=rplB PE=3 SV=1	16	56	1.55811e+09	3.20187e+09	2.48658e+09	2.64643e+09	2.31732e+09	3.00804e+09	1.73613e+09	2.87217e+09	3.24963e+09	3.38492e+09	3.24364e+09	3.07671e+09	3.30172e+09	3.29235e+09	3.74677e+09	3.23936e+09	3.68703	0.00471373	0.00889529	-0.729095	0.484058	0.583082	-4.8773	0.000749294	0.00548078	FALSE	FALSE	FALSE
Q51567	sucD	Succinate--CoA ligase [ADP-forming] subunit alpha OS=Pseudomonas aeruginosa (strain ATCC 15692 / DSM 22644 / CIP 104116 / JCM 14847 / LMG 12228 / 1C / PRS 101 / PAO1) OX=208964 GN=sucD PE=1 SV=2	18	91	1.87069e+09	2.01339e+09	2.55751e+09	2.13046e+09	1.94385e+09	1.99245e+09	2.07312e+09	2.18998e+09	2.30372e+09	2.05983e+09	2.10094e+09	2.38984e+09	2.06497e+09	2.30701e+09	2.56515e+09	1.92582e+09	-0.101711	0.921137	0.343231	-0.547751	0.596877	0.6136	-0.81144	0.436984	0.445213	FALSE	FALSE	FALSE
Q9HWF0	rplF	50S ribosomal protein L6 OS=Pseudomonas aeruginosa (strain ATCC 15692 / DSM 22644 / CIP 104116 / JCM 14847 / LMG 12228 / 1C / PRS 101 / PAO1) OX=208964 GN=rplF PE=3 SV=1	10	50	1.48961e+09	1.88256e+09	1.81394e+09	1.7073e+09	1.51386e+09	1.98467e+09	1.30195e+09	2.03559e+09	1.6446e+09	1.68846e+09	1.45071e+09	1.66395e+09	1.62635e+09	1.51871e+09	2.23971e+09	1.58054e+09	2.92322	0.0163101	0.0213534	-0.705993	0.497649	0.583884	-1.14757	0.279242	0.33054	FALSE	FALSE	FALSE
Q9I2W9	ppsA	Phosphoenolpyruvate synthase OS=Pseudomonas aeruginosa (strain ATCC 15692 / DSM 22644 / CIP 104116 / JCM 14847 / LMG 12228 / 1C / PRS 101 / PAO1) OX=208964 GN=ppsA PE=3 SV=1	32	48	8.21209e+08	8.34146e+08	8.61383e+08	8.49361e+08	8.73656e+08	9.52693e+08	8.38393e+08	8.97605e+08	7.62394e+08	7.47044e+08	9.89873e+08	8.16947e+08	7.69107e+08	9.26333e+08	8.23159e+08	8.61413e+08	0.769259	0.460754	0.221372	0.0622207	0.951716	0.7089	0.277996	0.786975	0.635557	FALSE	FALSE	FALSE
Q9HV59	pnp	Polyribonucleotide nucleotidyltransferase OS=Pseudomonas aeruginosa (strain ATCC 15692 / DSM 22644 / CIP 104116 / JCM 14847 / LMG 12228 / 1C / PRS 101 / PAO1) OX=208964 GN=pnp PE=3 SV=1	27	44	6.69969e+08	1.05675e+09	7.20411e+08	1.05425e+09	9.04863e+08	1.06743e+09	7.80507e+08	1.14108e+09	8.25425e+08	7.00872e+08	6.79235e+08	8.36351e+08	8.8681e+08	7.00019e+08	9.76107e+08	8.04638e+08	4.9998	0.000661319	0.0023207	-1.11972	0.291165	0.517268	-0.919976	0.380367	0.40906	FALSE	FALSE	FALSE
Q9I4F9	phoP	Two-component response regulator PhoP OS=Pseudomonas aeruginosa (strain ATCC 15692 / DSM 22644 / CIP 104116 / JCM 14847 / LMG 12228 / 1C / PRS 101 / PAO1) OX=208964 GN=phoP PE=4 SV=1	16	75	2.59396e+08	1.89695e+08	2.52287e+08	1.87392e+08	3.38343e+08	1.6562e+08	3.40702e+08	2.01397e+08	3.15745e+08	3.62931e+08	3.93619e+08	3.20661e+08	3.35731e+08	4.25189e+08	3.51442e+08	4.47243e+08	-5.31518	0.000427975	0.00176161	1.18601	0.265292	0.503295	-1.79762	0.104052	0.170433	FALSE	FALSE	FALSE
Q9HUY5	mgtA	Mg(2+) transport ATPase, P-type 2 OS=Pseudomonas aeruginosa (strain ATCC 15692 / DSM 22644 / CIP 104116 / JCM 14847 / LMG 12228 / 1C / PRS 101 / PAO1) OX=208964 GN=mgtA PE=4 SV=1	32	39	5.41626e+08	2.55255e+08	5.55379e+08	3.28859e+08	1.87962e+08	2.30378e+08	6.63001e+08	3.34972e+08	1.43341e+09	1.52689e+08	7.74622e+07	1.07467e+09	7.88586e+08	1.8378e+08	6.16641e+08	2.34717e+08	-1.78349	0.106967	0.0819598	-0.809596	0.438574	0.565781	-0.163974	0.873189	0.671509	FALSE	FALSE	FALSE
Q9I137	gcvP1	Glycine dehydrogenase (decarboxylating) 1 OS=Pseudomonas aeruginosa (strain ATCC 15692 / DSM 22644 / CIP 104116 / JCM 14847 / LMG 12228 / 1C / PRS 101 / PAO1) OX=208964 GN=gcvP1 PE=3 SV=1	35	47	9.70697e+08	6.7534e+08	1.00525e+09	7.50768e+08	7.46799e+08	7.03896e+08	9.61827e+08	7.30155e+08	8.70718e+08	7.43409e+08	8.15155e+08	8.77484e+08	8.45898e+08	8.6883e+08	1.10248e+09	7.73183e+08	-3.41957	0.00723287	0.0119242	-1.29833	0.225721	0.485268	0.152696	0.881835	0.673529	FALSE	FALSE	FALSE
Q9HWE7	rplE	50S ribosomal protein L5 OS=Pseudomonas aeruginosa (strain ATCC 15692 / DSM 22644 / CIP 104116 / JCM 14847 / LMG 12228 / 1C / PRS 101 / PAO1) OX=208964 GN=rplE PE=3 SV=1	14	63	1.20413e+09	1.34229e+09	1.21849e+09	1.15712e+09	1.21175e+09	1.18074e+09	9.59843e+08	1.16505e+09	1.42397e+09	1.20351e+09	1.2693e+09	1.35175e+09	1.48637e+09	1.39153e+09	1.67394e+09	1.53136e+09	0.808084	0.439143	0.21386	-0.854416	0.414531	0.557381	-2.86673	0.0176238	0.0507953	FALSE	FALSE	FALSE
P72173	aspC	Aspartate aminotransferase OS=Pseudomonas aeruginosa (strain ATCC 15692 / DSM 22644 / CIP 104116 / JCM 14847 / LMG 12228 / 1C / PRS 101 / PAO1) OX=208964 GN=aspC PE=3 SV=2	23	77	4.43098e+08	4.10994e+08	4.14602e+08	3.8303e+08	4.15421e+08	3.87699e+08	4.21364e+08	3.95756e+08	5.66515e+08	5.80519e+08	6.36785e+08	5.96438e+08	6.0626e+08	5.51294e+08	6.65852e+08	5.2592e+08	-1.48777	0.169782	0.112977	-1.56844	0.150433	0.451409	-6.1444	0.000135867	0.00147943	FALSE	FALSE	FALSE
Q9I3D5	sdhA	Succinate dehydrogenase flavoprotein subunit OS=Pseudomonas aeruginosa (strain ATCC 15692 / DSM 22644 / CIP 104116 / JCM 14847 / LMG 12228 / 1C / PRS 101 / PAO1) OX=208964 GN=sdhA PE=3 SV=1	27	57	1.34184e+09	1.8048e+09	1.89346e+09	2.45694e+09	1.17967e+09	2.09348e+09	1.27161e+09	2.20198e+09	1.46564e+09	1.44804e+09	1.50316e+09	1.46756e+09	1.60098e+09	1.61471e+09	1.78907e+09	1.42908e+09	3.90958	0.00332282	0.00699055	-1.01683	0.335183	0.52569	-1.19444	0.261294	0.317131	FALSE	FALSE	FALSE
Q51422	aspS	Aspartate--tRNA(Asp/Asn) ligase OS=Pseudomonas aeruginosa (strain ATCC 15692 / DSM 22644 / CIP 104116 / JCM 14847 / LMG 12228 / 1C / PRS 101 / PAO1) OX=208964 GN=aspS PE=1 SV=2	31	58	7.93085e+08	7.19352e+08	8.0441e+08	6.7689e+08	7.16477e+08	7.53051e+08	5.80057e+08	6.85494e+08	6.68678e+08	7.14342e+08	7.25011e+08	7.66769e+08	8.39104e+08	8.50909e+08	8.75437e+08	7.53822e+08	-0.173088	0.866276	0.329654	-0.0451902	0.96492	0.711918	-0.779413	0.454727	0.456271	FALSE	FALSE	FALSE
O52760	rpoA	DNA-directed RNA polymerase subunit alpha OS=Pseudomonas aeruginosa (strain ATCC 15692 / DSM 22644 / CIP 104116 / JCM 14847 / LMG 12228 / 1C / PRS 101 / PAO1) OX=208964 GN=rpoA PE=3 SV=2	19	70	1.12704e+09	1.24267e+09	1.45007e+09	1.31086e+09	1.25481e+09	1.26319e+09	1.04812e+09	1.38414e+09	1.32284e+09	1.31906e+09	1.07394e+09	1.56044e+09	1.56827e+09	1.32022e+09	1.82944e+09	1.33619e+09	0.955148	0.363575	0.18937	-0.267341	0.795093	0.673112	-1.33522	0.212935	0.276265	FALSE	FALSE	FALSE
O82850	rpsB	30S ribosomal protein S2 OS=Pseudomonas aeruginosa (strain ATCC 15692 / DSM 22644 / CIP 104116 / JCM 14847 / LMG 12228 / 1C / PRS 101 / PAO1) OX=208964 GN=rpsB PE=3 SV=2	15	65	1.84687e+09	1.83823e+09	2.26778e+09	1.62387e+09	1.71409e+09	1.78845e+09	1.65291e+09	1.8123e+09	2.03221e+09	1.77508e+09	1.73025e+09	1.98039e+09	1.94401e+09	1.69022e+09	2.26865e+09	1.72492e+09	-0.683629	0.510816	0.236589	-1.48092	0.171984	0.461656	-0.740195	0.477087	0.468872	FALSE	FALSE	FALSE
P05384	hupB	DNA-binding protein HU-beta OS=Pseudomonas aeruginosa (strain ATCC 15692 / DSM 22644 / CIP 104116 / JCM 14847 / LMG 12228 / 1C / PRS 101 / PAO1) OX=208964 GN=hupB PE=1 SV=3	4	60	3.94862e+08	5.65751e+08	5.67525e+08	6.72547e+08	7.39347e+08	6.62167e+08	1.18352e+09	5.2527e+08	6.12548e+08	5.7603e+08	8.42089e+08	4.63251e+08	6.98526e+08	6.07758e+08	7.38821e+08	8.67191e+08	-0.500612	0.628231	0.269655	-1.25987	0.238683	0.492054	-0.385341	0.708477	0.596598	FALSE	FALSE	FALSE
Q59638	aceF	Dihydrolipoyllysine-residue acetyltransferase component of pyruvate dehydrogenase complex OS=Pseudomonas aeruginosa (strain ATCC 15692 / DSM 22644 / CIP 104116 / JCM 14847 / LMG 12228 / 1C / PRS 101 / PAO1) OX=208964 GN=aceF PE=2 SV=2	25	62	1.04422e+09	1.72432e+09	9.42626e+08	1.76853e+09	9.11914e+08	1.6145e+09	9.99149e+08	1.83666e+09	9.55678e+08	1.16633e+09	1.23996e+09	1.16766e+09	1.34471e+09	1.18032e+09	1.28814e+09	1.06962e+09	10.6976	1.50935e-06	3.74636e-05	-0.558877	0.589565	0.609881	-2.43835	0.036151	0.0860309	FALSE	FALSE	FALSE
P53593	sucC	Succinate--CoA ligase [ADP-forming] subunit beta OS=Pseudomonas aeruginosa (strain ATCC 15692 / DSM 22644 / CIP 104116 / JCM 14847 / LMG 12228 / 1C / PRS 101 / PAO1) OX=208964 GN=sucC PE=1 SV=2	23	67	2.40236e+09	2.47386e+09	3.16766e+09	2.87999e+09	2.5954e+09	2.44489e+09	2.58432e+09	2.74124e+09	3.26379e+09	2.41227e+09	2.87134e+09	3.16289e+09	2.69943e+09	2.70614e+09	2.96482e+09	2.42283e+09	-0.232235	0.821366	0.319013	-1.34703	0.210155	0.479719	-1.20525	0.257287	0.313459	FALSE	FALSE	FALSE
Q9HY81	PA3529	Probable peroxidase OS=Pseudomonas aeruginosa (strain ATCC 15692 / DSM 22644 / CIP 104116 / JCM 14847 / LMG 12228 / 1C / PRS 101 / PAO1) OX=208964 GN=PA3529 PE=1 SV=1	13	72	3.83374e+09	4.46838e+09	3.86245e+09	5.43758e+09	3.68063e+09	5.5671e+09	3.57689e+09	5.45072e+09	2.24056e+09	3.07363e+09	3.7276e+09	2.90417e+09	2.72565e+09	3.95083e+09	2.43051e+09	3.25506e+09	5.37745	0.000393398	0.00165982	1.59935	0.143414	0.450619	2.96317	0.0150017	0.045562	FALSE	FALSE	FALSE
Q9HY63	arnA	Bifunctional polymyxin resistance protein ArnA OS=Pseudomonas aeruginosa (strain ATCC 15692 / DSM 22644 / CIP 104116 / JCM 14847 / LMG 12228 / 1C / PRS 101 / PAO1) OX=208964 GN=arnA PE=3 SV=1	29	60	4.6132e+08	5.113e+08	4.63302e+08	5.64342e+08	3.63042e+08	4.9834e+08	4.53795e+08	5.65596e+08	4.44688e+08	4.53123e+08	3.65924e+08	5.24332e+08	5.76214e+08	3.92982e+08	7.05507e+08	4.0941e+08	2.9879	0.0146545	0.0199697	-1.00858	0.338922	0.52841	-1.16868	0.271039	0.323025	FALSE	FALSE	FALSE
Q9I659	PA0459	Probable ClpA/B protease ATP binding subunit OS=Pseudomonas aeruginosa (strain ATCC 15692 / DSM 22644 / CIP 104116 / JCM 14847 / LMG 12228 / 1C / PRS 101 / PAO1) OX=208964 GN=PA0459 PE=3 SV=1	38	48	5.83203e+08	7.58774e+08	5.88292e+08	7.56786e+08	6.05214e+08	7.05651e+08	5.86008e+08	7.06872e+08	7.02481e+08	7.5988e+08	8.33944e+08	7.13617e+08	5.86684e+08	9.76172e+08	5.56156e+08	7.62799e+08	4.53647	0.00128634	0.0036771	1.79703	0.105102	0.423106	-1.2421	0.244007	0.303453	FALSE	FALSE	FALSE
Q9I6M4	davT	5-aminovalerate aminotransferase DavT OS=Pseudomonas aeruginosa (strain ATCC 15692 / DSM 22644 / CIP 104116 / JCM 14847 / LMG 12228 / 1C / PRS 101 / PAO1) OX=208964 GN=davT PE=1 SV=1	19	68	4.05457e+08	1.09349e+09	4.37166e+08	8.96415e+08	6.58183e+08	1.07375e+09	5.88191e+08	1.17453e+09	8.38403e+08	7.58312e+08	8.40325e+08	6.72421e+08	5.22556e+08	8.33368e+08	5.41384e+08	7.87405e+08	6.41796	0.000104129	0.000689101	1.0627	0.314967	0.520633	-1.7822	0.106659	0.173812	FALSE	FALSE	FALSE
Q9I4I1	nrdA	Ribonucleoside-diphosphate reductase OS=Pseudomonas aeruginosa (strain ATCC 15692 / DSM 22644 / CIP 104116 / JCM 14847 / LMG 12228 / 1C / PRS 101 / PAO1) OX=208964 GN=nrdA PE=1 SV=1	41	54	1.17311e+09	7.56783e+08	1.14286e+09	6.90025e+08	9.92955e+08	7.77407e+08	9.28163e+08	7.16797e+08	9.37686e+08	9.58095e+08	1.18984e+09	8.26388e+08	1.00048e+09	9.39573e+08	1.17039e+09	9.90365e+08	-5.47212	0.000346467	0.00151473	-1.95218	0.08192	0.398672	-0.16583	0.871769	0.671049	FALSE	FALSE	FALSE
P08308	arcB	Ornithine carbamoyltransferase, catabolic OS=Pseudomonas aeruginosa (strain ATCC 15692 / DSM 22644 / CIP 104116 / JCM 14847 / LMG 12228 / 1C / PRS 101 / PAO1) OX=208964 GN=arcB PE=1 SV=3	19	75	2.20487e+09	2.49742e+09	1.90008e+09	2.25101e+09	1.7266e+09	2.44043e+09	2.03234e+09	2.40186e+09	3.07819e+09	2.91754e+09	2.81836e+09	2.26453e+09	2.20321e+09	2.998e+09	2.06779e+09	3.12352e+09	3.229	0.00985868	0.0149067	1.05005	0.320448	0.520633	-2.40797	0.0380388	0.0885765	FALSE	FALSE	FALSE
P30720	groS	10 kDa chaperonin OS=Pseudomonas aeruginosa (strain ATCC 15692 / DSM 22644 / CIP 104116 / JCM 14847 / LMG 12228 / 1C / PRS 101 / PAO1) OX=208964 GN=groS PE=3 SV=1	7	77	6.54732e+09	5.50039e+09	7.1983e+09	4.29369e+09	5.51661e+09	5.83657e+09	5.78622e+09	5.26564e+09	5.81663e+09	5.90854e+09	6.28756e+09	6.09465e+09	6.58737e+09	6.51676e+09	6.80091e+09	4.86681e+09	-2.15808	0.0581792	0.0529308	-1.24454	0.244018	0.49453	-0.26331	0.797938	0.639907	FALSE	FALSE	FALSE
Q9HUD3	PA5046	Malic enzyme OS=Pseudomonas aeruginosa (strain ATCC 15692 / DSM 22644 / CIP 104116 / JCM 14847 / LMG 12228 / 1C / PRS 101 / PAO1) OX=208964 GN=PA5046 PE=4 SV=1	23	74	5.96883e+08	6.15796e+08	6.31455e+08	5.35754e+08	7.53012e+08	5.99871e+08	6.2725e+08	5.75145e+08	8.72212e+08	8.48975e+08	8.97595e+08	9.30029e+08	8.66321e+08	8.61185e+08	8.57073e+08	7.60884e+08	-1.72956	0.116549	0.0867556	-0.505144	0.625316	0.629155	-4.3813	0.00155581	0.00911803	FALSE	FALSE	FALSE
Q9I244	fusB	Elongation factor G 2 OS=Pseudomonas aeruginosa (strain ATCC 15692 / DSM 22644 / CIP 104116 / JCM 14847 / LMG 12228 / 1C / PRS 101 / PAO1) OX=208964 GN=fusB PE=3 SV=1	22	42	2.56718e+07	2.6752e+07	2.43015e+07	2.6354e+07	2.89462e+07	2.50727e+07	3.3873e+07	2.85311e+07	2.75745e+07	2.01894e+07	1.80878e+07	1.79686e+07	2.06492e+07	1.96807e+07	1.75298e+07	1.9043e+07	-0.526877	0.610565	0.265444	-0.644227	0.535131	0.594005	2.41088	0.0378536	0.0883599	FALSE	FALSE	FALSE
Q9I4S1	PA1053	Rick_17kDa_Anti domain-containing protein OS=Pseudomonas aeruginosa (strain ATCC 15692 / DSM 22644 / CIP 104116 / JCM 14847 / LMG 12228 / 1C / PRS 101 / PAO1) OX=208964 GN=PA1053 PE=4 SV=1	6	59	8.98418e+08	1.22265e+09	8.96753e+08	1.21806e+09	1.00581e+09	1.16759e+09	9.79543e+08	1.17212e+09	9.09563e+08	1.02789e+09	1.14989e+09	8.37986e+08	1.06256e+09	9.87786e+08	9.69408e+08	1.0639e+09	4.69065	0.00102733	0.00317125	-0.578399	0.576853	0.607024	-1.0681	0.311882	0.355561	FALSE	FALSE	FALSE
Q9HV55	infB	Translation initiation factor IF-2 OS=Pseudomonas aeruginosa (strain ATCC 15692 / DSM 22644 / CIP 104116 / JCM 14847 / LMG 12228 / 1C / PRS 101 / PAO1) OX=208964 GN=infB PE=3 SV=1	43	67	7.02935e+08	7.62231e+08	7.74153e+08	6.93763e+08	7.6071e+08	7.89924e+08	7.05068e+08	7.32749e+08	7.85898e+08	7.34591e+08	8.03609e+08	8.30319e+08	7.97274e+08	7.23596e+08	1.04124e+09	7.20576e+08	0.224418	0.827266	0.320361	-1.63209	0.136301	0.444884	-1.86854	0.0928073	0.157536	FALSE	FALSE	FALSE
P38100	carB	Carbamoyl-phosphate synthase large chain OS=Pseudomonas aeruginosa (strain ATCC 15692 / DSM 22644 / CIP 104116 / JCM 14847 / LMG 12228 / 1C / PRS 101 / PAO1) OX=208964 GN=carB PE=3 SV=3	45	51	6.54202e+08	4.66304e+08	6.27316e+08	4.54531e+08	6.92317e+08	4.5887e+08	6.0953e+08	4.69893e+08	6.12836e+08	6.10321e+08	7.16653e+08	5.52918e+08	6.20685e+08	6.02012e+08	6.85942e+08	5.56529e+08	-6.6976	7.46172e-05	0.000565391	-2.09685	0.0647354	0.37859	-0.293666	0.775332	0.62987	FALSE	FALSE	FALSE
Q9HVC4	rplY	50S ribosomal protein L25 OS=Pseudomonas aeruginosa (strain ATCC 15692 / DSM 22644 / CIP 104116 / JCM 14847 / LMG 12228 / 1C / PRS 101 / PAO1) OX=208964 GN=rplY PE=3 SV=1	12	80	3.37987e+08	3.40828e+08	5.18511e+08	3.54898e+08	4.71631e+08	2.65411e+08	4.62467e+08	2.82411e+08	6.38342e+08	4.49677e+08	5.98447e+08	7.28272e+08	7.1045e+08	7.66034e+08	9.77624e+08	8.52541e+08	-3.46187	0.00675565	0.0114113	-0.355447	0.730254	0.661066	-3.85061	0.00353263	0.0165932	FALSE	FALSE	FALSE
Q9I4I2	nrdB	Ribonucleoside-diphosphate reductase subunit beta OS=Pseudomonas aeruginosa (strain ATCC 15692 / DSM 22644 / CIP 104116 / JCM 14847 / LMG 12228 / 1C / PRS 101 / PAO1) OX=208964 GN=nrdB PE=3 SV=1	23	67	7.31914e+08	5.27475e+08	8.61516e+08	3.89005e+08	7.83101e+08	5.31418e+08	6.00395e+08	4.5146e+08	6.08034e+08	7.00604e+08	8.19503e+08	5.05919e+08	6.24659e+08	7.05253e+08	6.64348e+08	6.36105e+08	-4.67781	0.00104661	0.00321008	-0.688688	0.507983	0.585471	0.926962	0.37691	0.407169	FALSE	FALSE	FALSE
Q9HZP6	etfB	Electron transfer flavoprotein subunit beta OS=Pseudomonas aeruginosa (strain ATCC 15692 / DSM 22644 / CIP 104116 / JCM 14847 / LMG 12228 / 1C / PRS 101 / PAO1) OX=208964 GN=etfB PE=3 SV=1	13	68	1.23719e+09	1.13204e+09	1.42771e+09	1.12797e+09	1.18038e+09	1.102e+09	1.23487e+09	1.04993e+09	1.39068e+09	1.22205e+09	1.39813e+09	1.41909e+09	1.31544e+09	1.49847e+09	1.37289e+09	1.31368e+09	-2.47234	0.0345382	0.0365906	-0.119302	0.907596	0.699736	-1.20628	0.25691	0.313199	FALSE	FALSE	FALSE
Q9HUN2	rplI	50S ribosomal protein L9 OS=Pseudomonas aeruginosa (strain ATCC 15692 / DSM 22644 / CIP 104116 / JCM 14847 / LMG 12228 / 1C / PRS 101 / PAO1) OX=208964 GN=rplI PE=3 SV=1	8	61	1.36619e+09	1.50836e+09	1.66819e+09	1.48309e+09	1.40497e+09	1.54164e+09	1.25326e+09	1.46596e+09	1.3367e+09	1.57084e+09	1.44882e+09	1.59225e+09	1.68343e+09	1.38155e+09	2.04319e+09	1.44203e+09	0.886523	0.397592	0.199663	-0.788045	0.450462	0.569878	-1.2226	0.250965	0.309	FALSE	FALSE	FALSE
Q9HZK4	PA3001	Glyceraldehyde-3-phosphate dehydrogenase OS=Pseudomonas aeruginosa (strain ATCC 15692 / DSM 22644 / CIP 104116 / JCM 14847 / LMG 12228 / 1C / PRS 101 / PAO1) OX=208964 GN=PA3001 PE=3 SV=1	21	60	1.1831e+09	1.052e+09	1.23436e+09	1.12175e+09	1.17701e+09	1.05768e+09	1.09061e+09	1.07658e+09	1.3798e+09	1.45389e+09	1.37871e+09	1.41053e+09	1.44458e+09	1.31543e+09	1.63727e+09	1.34269e+09	-1.68926	0.124213	0.0910579	-0.919886	0.381078	0.540029	-3.3034	0.00853954	0.0306595	FALSE	FALSE	FALSE
P13982	arcC	Carbamate kinase OS=Pseudomonas aeruginosa (strain ATCC 15692 / DSM 22644 / CIP 104116 / JCM 14847 / LMG 12228 / 1C / PRS 101 / PAO1) OX=208964 GN=arcC PE=3 SV=1	18	67	1.23838e+09	1.10024e+09	9.57992e+08	1.30907e+09	6.37075e+08	9.14436e+08	8.65301e+08	1.00219e+09	1.20517e+09	1.14536e+09	1.19873e+09	1.07926e+09	8.53063e+08	1.209e+09	8.47682e+08	9.50632e+08	1.31658	0.219375	0.135324	0.755668	0.46872	0.576426	-0.805517	0.44023	0.447331	FALSE	FALSE	FALSE
Q9HZM8	rne	Ribonuclease E OS=Pseudomonas aeruginosa (strain ATCC 15692 / DSM 22644 / CIP 104116 / JCM 14847 / LMG 12228 / 1C / PRS 101 / PAO1) OX=208964 GN=rne PE=1 SV=1	30	39	3.34966e+08	4.12243e+08	3.63313e+08	4.27277e+08	3.8767e+08	4.54869e+08	3.69528e+08	4.14879e+08	3.21029e+08	3.37825e+08	3.248e+08	3.39427e+08	4.14451e+08	3.16004e+08	4.60226e+08	3.64518e+08	2.97946	0.0148605	0.0201014	-1.13208	0.286194	0.51357	-0.355483	0.729998	0.608255	FALSE	FALSE	FALSE
Q9HW72	pykA	Pyruvate kinase OS=Pseudomonas aeruginosa (strain ATCC 15692 / DSM 22644 / CIP 104116 / JCM 14847 / LMG 12228 / 1C / PRS 101 / PAO1) OX=208964 GN=pykA PE=3 SV=1	30	78	4.58337e+08	6.08626e+08	4.97978e+08	6.89116e+08	4.91147e+08	5.66241e+08	4.83739e+08	5.42964e+08	5.12928e+08	4.53502e+08	5.4984e+08	5.2007e+08	5.47738e+08	5.42346e+08	5.42586e+08	5.88334e+08	3.46306	0.00674269	0.0114113	-0.408332	0.692354	0.647875	-1.91236	0.0864357	0.149907	FALSE	FALSE	FALSE
Q9HVU0	mreB	Rod shape-determining protein MreB OS=Pseudomonas aeruginosa (strain ATCC 15692 / DSM 22644 / CIP 104116 / JCM 14847 / LMG 12228 / 1C / PRS 101 / PAO1) OX=208964 GN=mreB PE=4 SV=1	18	59	5.79277e+08	5.76291e+08	5.9103e+08	5.1509e+08	5.31761e+08	5.89318e+08	5.00744e+08	5.17999e+08	4.88399e+08	4.93789e+08	4.6796e+08	5.06783e+08	5.9226e+08	4.04081e+08	6.5166e+08	4.39538e+08	-0.0248868	0.980669	0.356746	-1.90474	0.0884422	0.411337	0.0938629	0.927169	0.694894	FALSE	FALSE	FALSE
O52759	rpsD	30S ribosomal protein S4 OS=Pseudomonas aeruginosa (strain ATCC 15692 / DSM 22644 / CIP 104116 / JCM 14847 / LMG 12228 / 1C / PRS 101 / PAO1) OX=208964 GN=rpsD PE=3 SV=2	18	69	3.12315e+09	3.22283e+09	3.23567e+09	3.23854e+09	2.61192e+09	3.47861e+09	2.26268e+09	3.34312e+09	3.47249e+09	3.4271e+09	3.26329e+09	3.47607e+09	3.0548e+09	3.37444e+09	3.538e+09	3.08661e+09	2.19648	0.0546054	0.0506078	0.057882	0.955078	0.70921	-1.97635	0.077865	0.138644	FALSE	FALSE	FALSE
Q9HXU0	lysS	Lysine--tRNA ligase OS=Pseudomonas aeruginosa (strain ATCC 15692 / DSM 22644 / CIP 104116 / JCM 14847 / LMG 12228 / 1C / PRS 101 / PAO1) OX=208964 GN=lysS PE=3 SV=1	28	61	4.30145e+08	5.7492e+08	5.93707e+08	5.75946e+08	5.46587e+08	6.09761e+08	4.86638e+08	5.60548e+08	5.21844e+08	5.25845e+08	4.88442e+08	5.40672e+08	5.19017e+08	5.23877e+08	5.83787e+08	5.41509e+08	1.75105	0.11264	0.085025	0.191561	0.85224	0.688615	-0.387659	0.706817	0.596197	FALSE	FALSE	FALSE
Q9HXZ4	pyrG	CTP synthase OS=Pseudomonas aeruginosa (strain ATCC 15692 / DSM 22644 / CIP 104116 / JCM 14847 / LMG 12228 / 1C / PRS 101 / PAO1) OX=208964 GN=pyrG PE=3 SV=1	24	71	3.7319e+08	4.75098e+08	3.84253e+08	4.381e+08	3.8416e+08	4.37552e+08	3.55926e+08	4.20413e+08	5.85782e+08	4.45935e+08	4.41553e+08	4.8174e+08	4.78981e+08	4.41557e+08	5.60437e+08	4.67107e+08	3.25761	0.00940869	0.0144296	-1.52786	0.160109	0.454236	-4.13043	0.00228158	0.0119141	FALSE	FALSE	FALSE
P37798	accC	Biotin carboxylase OS=Pseudomonas aeruginosa (strain ATCC 15692 / DSM 22644 / CIP 104116 / JCM 14847 / LMG 12228 / 1C / PRS 101 / PAO1) OX=208964 GN=accC PE=1 SV=1	21	56	5.60104e+08	5.98934e+08	6.59293e+08	5.35311e+08	7.19893e+08	4.95571e+08	6.06977e+08	5.03476e+08	6.76886e+08	6.42178e+08	5.63733e+08	6.80569e+08	6.97997e+08	5.26986e+08	7.26515e+08	6.14835e+08	-2.48302	0.0339289	0.0361433	-0.990681	0.347136	0.533868	-0.555395	0.59147	0.537638	FALSE	FALSE	FALSE
Q9HTV1	rho	Transcription termination factor Rho OS=Pseudomonas aeruginosa (strain ATCC 15692 / DSM 22644 / CIP 104116 / JCM 14847 / LMG 12228 / 1C / PRS 101 / PAO1) OX=208964 GN=rho PE=3 SV=1	24	68	3.62812e+08	4.23205e+08	3.84822e+08	3.98598e+08	3.47402e+08	4.34214e+08	3.25518e+08	4.07299e+08	3.54275e+08	3.61559e+08	3.28803e+08	3.93301e+08	4.0903e+08	3.32599e+08	4.73411e+08	3.4298e+08	2.87748	0.0175949	0.0224869	-0.95395	0.364458	0.538029	-1.00965	0.337704	0.377366	FALSE	FALSE	FALSE
Q9HZJ2	fadB	Fatty acid oxidation complex subunit alpha OS=Pseudomonas aeruginosa (strain ATCC 15692 / DSM 22644 / CIP 104116 / JCM 14847 / LMG 12228 / 1C / PRS 101 / PAO1) OX=208964 GN=fadB PE=3 SV=1	25	41	5.73703e+08	3.23246e+08	4.41076e+08	3.89871e+08	3.18829e+08	3.12722e+08	3.81708e+08	3.57481e+08	5.81269e+08	2.73414e+08	2.81314e+08	2.67518e+08	3.09304e+08	2.38979e+08	5.21992e+08	2.89906e+08	-1.68107	0.125826	0.0917526	-2.60053	0.0281808	0.332893	0.209689	0.838341	0.657223	FALSE	FALSE	FALSE
Q9HVL6	rplU	50S ribosomal protein L21 OS=Pseudomonas aeruginosa (strain ATCC 15692 / DSM 22644 / CIP 104116 / JCM 14847 / LMG 12228 / 1C / PRS 101 / PAO1) OX=208964 GN=rplU PE=3 SV=1	7	67	2.15487e+09	1.53922e+09	2.17021e+09	1.78847e+09	1.54109e+09	1.62686e+09	1.44265e+09	1.61402e+09	1.86831e+09	1.73482e+09	1.58145e+09	2.20418e+09	1.95972e+09	1.68625e+09	2.49196e+09	1.63406e+09	-0.908266	0.386578	0.195965	-0.755819	0.468634	0.576426	-0.647849	0.532436	0.502646	FALSE	FALSE	FALSE
Q9I3D4	sdhB	Succinate dehydrogenase (B subunit) OS=Pseudomonas aeruginosa (strain ATCC 15692 / DSM 22644 / CIP 104116 / JCM 14847 / LMG 12228 / 1C / PRS 101 / PAO1) OX=208964 GN=sdhB PE=4 SV=1	14	66	4.65396e+08	7.52063e+08	5.76566e+08	8.33722e+08	4.4672e+08	5.37022e+08	5.11867e+08	7.00843e+08	5.19567e+08	5.53833e+08	4.90016e+08	5.35283e+08	5.75261e+08	6.32049e+08	6.19726e+08	5.51457e+08	3.42492	0.00717065	0.0118838	0.462431	0.654495	0.64044	-1.2025	0.258304	0.314298	FALSE	FALSE	FALSE
Q9I4Z4	pal	Peptidoglycan-associated lipoprotein OS=Pseudomonas aeruginosa (strain ATCC 15692 / DSM 22644 / CIP 104116 / JCM 14847 / LMG 12228 / 1C / PRS 101 / PAO1) OX=208964 GN=pal PE=3 SV=1	6	67	2.66852e+09	1.78486e+09	2.60273e+09	1.90674e+09	2.07304e+09	2.43589e+09	2.03919e+09	2.24208e+09	2.14882e+09	1.91914e+09	2.08702e+09	2.66425e+09	2.04283e+09	3.33502e+09	2.26405e+09	2.19774e+09	-1.2411	0.24484	0.146479	1.3655	0.204493	0.479719	1.06471	0.313338	0.356585	FALSE	FALSE	FALSE
Q9I685	ahcY	Adenosylhomocysteinase OS=Pseudomonas aeruginosa (strain ATCC 15692 / DSM 22644 / CIP 104116 / JCM 14847 / LMG 12228 / 1C / PRS 101 / PAO1) OX=208964 GN=ahcY PE=1 SV=1	26	67	6.89773e+08	1.02748e+09	8.77138e+08	1.10157e+09	1.37971e+09	1.22315e+09	9.29621e+08	1.30977e+09	9.60602e+08	8.97746e+08	1.00877e+09	9.58056e+08	9.65681e+08	1.10663e+09	7.3333e+08	1.05604e+09	1.62646	0.137073	0.0968829	1.13793	0.283863	0.511293	0.221295	0.82955	0.654495	FALSE	FALSE	FALSE
O30508	aruC	Succinylornithine transaminase/acetylornithine aminotransferase OS=Pseudomonas aeruginosa (strain ATCC 15692 / DSM 22644 / CIP 104116 / JCM 14847 / LMG 12228 / 1C / PRS 101 / PAO1) OX=208964 GN=aruC PE=1 SV=2	21	67	2.45877e+08	2.27834e+08	2.51165e+08	2.04786e+08	3.75905e+08	2.41775e+08	3.09042e+08	2.37141e+08	3.4445e+08	3.84942e+08	5.055e+08	3.49628e+08	3.78668e+08	4.57832e+08	2.68404e+08	4.7109e+08	-2.54235	0.0307352	0.0336692	0.955465	0.36373	0.538029	-1.59541	0.14333	0.213096	FALSE	FALSE	FALSE
Q59636	ndk	Nucleoside diphosphate kinase OS=Pseudomonas aeruginosa (strain ATCC 15692 / DSM 22644 / CIP 104116 / JCM 14847 / LMG 12228 / 1C / PRS 101 / PAO1) OX=208964 GN=ndk PE=1 SV=2	8	76	1.51089e+09	1.64418e+09	2.05649e+09	1.72299e+09	1.76802e+09	2.12945e+09	1.45199e+09	1.76741e+09	1.90078e+09	1.80483e+09	1.93459e+09	2.09675e+09	2.07269e+09	1.93343e+09	2.30356e+09	1.93266e+09	0.81128	0.437394	0.213439	-0.869272	0.406766	0.554141	-2.17518	0.0560952	0.114582	FALSE	FALSE	FALSE
Q9HWC7	rplJ	50S ribosomal protein L10 OS=Pseudomonas aeruginosa (strain ATCC 15692 / DSM 22644 / CIP 104116 / JCM 14847 / LMG 12228 / 1C / PRS 101 / PAO1) OX=208964 GN=rplJ PE=3 SV=1	8	45	6.80685e+08	1.03618e+09	1.13741e+09	9.05279e+08	1.25032e+09	1.15019e+09	1.00441e+09	1.02344e+09	1.2882e+09	1.1715e+09	1.3415e+09	1.49503e+09	1.50215e+09	1.21202e+09	1.66408e+09	1.22896e+09	0.260693	0.799987	0.313904	-1.59806	0.143701	0.450619	-2.91887	0.0161529	0.0481735	FALSE	FALSE	FALSE
P72151	fliC	B-type flagellin OS=Pseudomonas aeruginosa (strain ATCC 15692 / DSM 22644 / CIP 104116 / JCM 14847 / LMG 12228 / 1C / PRS 101 / PAO1) OX=208964 GN=fliC PE=1 SV=2	19	51	1.9953e+08	1.73434e+08	3.38599e+08	7.73598e+07	2.73133e+08	1.44941e+08	2.46851e+08	9.79069e+07	1.65717e+09	1.31404e+09	1.40992e+09	1.47522e+09	1.15918e+09	1.53302e+09	1.06544e+09	1.45331e+09	-4.459	0.00144208	0.00398094	1.0517	0.319728	0.520633	-12.4723	3.35254e-07	1.63566e-05	FALSE	FALSE	FALSE
Q9HVC5	prs	Ribose-phosphate pyrophosphokinase OS=Pseudomonas aeruginosa (strain ATCC 15692 / DSM 22644 / CIP 104116 / JCM 14847 / LMG 12228 / 1C / PRS 101 / PAO1) OX=208964 GN=prs PE=3 SV=1	15	68	2.17428e+08	2.7534e+08	2.65679e+08	3.08205e+08	2.75394e+08	2.85809e+08	2.23564e+08	2.82644e+08	2.62888e+08	2.61455e+08	2.60095e+08	2.79576e+08	3.08557e+08	2.922e+08	3.46513e+08	2.8646e+08	2.36729	0.0411373	0.0414459	-0.579254	0.5763	0.607024	-1.98626	0.076612	0.137602	FALSE	FALSE	FALSE
Q9HVA2	ilvC	Ketol-acid reductoisomerase (NADP(+)) OS=Pseudomonas aeruginosa (strain ATCC 15692 / DSM 22644 / CIP 104116 / JCM 14847 / LMG 12228 / 1C / PRS 101 / PAO1) OX=208964 GN=ilvC PE=1 SV=1	18	60	5.02455e+08	5.08592e+08	5.2618e+08	5.96548e+08	6.1579e+08	7.72992e+08	6.388e+08	7.79919e+08	5.98722e+08	6.28126e+08	7.59379e+08	6.21225e+08	6.22299e+08	6.38585e+08	6.83158e+08	6.75877e+08	1.3381	0.212534	0.132827	-0.527413	0.610366	0.622152	-1.87813	0.0913764	0.155904	FALSE	FALSE	FALSE
Q9I636	glcB	Malate synthase G OS=Pseudomonas aeruginosa (strain ATCC 15692 / DSM 22644 / CIP 104116 / JCM 14847 / LMG 12228 / 1C / PRS 101 / PAO1) OX=208964 GN=glcB PE=1 SV=1	30	56	4.71098e+08	5.83337e+08	5.36688e+08	6.80409e+08	5.21894e+08	5.74169e+08	5.13238e+08	5.98122e+08	3.57769e+08	3.26991e+08	3.35658e+08	4.06277e+08	3.27912e+08	3.77871e+08	3.71458e+08	3.40252e+08	2.99566	0.0144677	0.0198395	0.578092	0.577052	0.607024	6.1329	0.000137852	0.0014829	FALSE	FALSE	FALSE
Q9HVY2	rplM	50S ribosomal protein L13 OS=Pseudomonas aeruginosa (strain ATCC 15692 / DSM 22644 / CIP 104116 / JCM 14847 / LMG 12228 / 1C / PRS 101 / PAO1) OX=208964 GN=rplM PE=3 SV=1	8	65	1.92993e+09	1.98344e+09	2.4265e+09	2.23351e+09	1.5088e+09	1.62159e+09	1.56733e+09	1.60993e+09	2.63359e+09	1.57773e+09	2.15185e+09	2.75277e+09	2.24907e+09	2.61381e+09	2.64239e+09	1.90139e+09	0.0927768	0.928041	0.344541	-0.900595	0.390729	0.545299	-2.49618	0.0328094	0.0805079	FALSE	FALSE	FALSE
Q51487	oprM	Outer membrane protein OprM OS=Pseudomonas aeruginosa (strain ATCC 15692 / DSM 22644 / CIP 104116 / JCM 14847 / LMG 12228 / 1C / PRS 101 / PAO1) OX=208964 GN=oprM PE=1 SV=2	21	49	6.17368e+08	5.70948e+08	6.31572e+08	6.37634e+08	4.89032e+08	5.4656e+08	5.0643e+08	5.52571e+08	3.58664e+08	3.35213e+08	2.99804e+08	3.73288e+08	3.69297e+08	3.46285e+08	4.25545e+08	3.30968e+08	0.43598	0.672757	0.281753	-0.520367	0.615076	0.62402	4.61721	0.00109426	0.00708467	FALSE	FALSE	FALSE
P26276	algC	Phosphomannomutase/phosphoglucomutase OS=Pseudomonas aeruginosa (strain ATCC 15692 / DSM 22644 / CIP 104116 / JCM 14847 / LMG 12228 / 1C / PRS 101 / PAO1) OX=208964 GN=algC PE=1 SV=4	18	49	2.89774e+08	3.19552e+08	3.04091e+08	3.73954e+08	3.14855e+08	3.18055e+08	2.77754e+08	2.96376e+08	2.20822e+08	2.27795e+08	2.25109e+08	2.21871e+08	2.34165e+08	2.13842e+08	2.45328e+08	2.14175e+08	1.48006	0.171786	0.113996	-0.952112	0.36534	0.538029	4.02356	0.00269287	0.0135096	FALSE	FALSE	FALSE
O68822	pepA	Cytosol aminopeptidase OS=Pseudomonas aeruginosa (strain ATCC 15692 / DSM 22644 / CIP 104116 / JCM 14847 / LMG 12228 / 1C / PRS 101 / PAO1) OX=208964 GN=pepA PE=3 SV=1	23	56	3.93692e+08	5.17105e+08	4.33646e+08	6.01377e+08	4.45337e+08	5.06936e+08	4.37069e+08	5.69284e+08	3.87061e+08	4.78619e+08	4.40359e+08	4.35999e+08	4.84867e+08	4.70496e+08	4.77836e+08	4.23222e+08	4.19695	0.00213608	0.00512127	0.187614	0.855245	0.689061	-0.607377	0.557847	0.518212	FALSE	FALSE	FALSE
Q9HWD1	rpsG	30S ribosomal protein S7 OS=Pseudomonas aeruginosa (strain ATCC 15692 / DSM 22644 / CIP 104116 / JCM 14847 / LMG 12228 / 1C / PRS 101 / PAO1) OX=208964 GN=rpsG PE=3 SV=1	10	58	1.20709e+09	2.24994e+09	1.58602e+09	1.92787e+09	1.86933e+09	2.41164e+09	1.17161e+09	2.41906e+09	2.25048e+09	2.35426e+09	2.08186e+09	2.23546e+09	1.62422e+09	2.32419e+09	1.67806e+09	2.25298e+09	4.14518	0.00231112	0.00541989	2.42383	0.0377674	0.339881	-2.27427	0.0475674	0.102225	FALSE	FALSE	FALSE
P47204	ftsZ	Cell division protein FtsZ OS=Pseudomonas aeruginosa (strain ATCC 15692 / DSM 22644 / CIP 104116 / JCM 14847 / LMG 12228 / 1C / PRS 101 / PAO1) OX=208964 GN=ftsZ PE=1 SV=2	20	62	7.24153e+08	3.37627e+08	6.36672e+08	3.41342e+08	5.52886e+08	4.96405e+08	5.34999e+08	4.61439e+08	5.06979e+08	5.73938e+08	5.85786e+08	5.88641e+08	5.59567e+08	6.15941e+08	6.28741e+08	4.79405e+08	-3.82236	0.00380799	0.0076492	-0.155565	0.87973	0.694189	0.78454	0.451855	0.454534	FALSE	FALSE	FALSE
P48372	gyrA	DNA gyrase subunit A OS=Pseudomonas aeruginosa (strain ATCC 15692 / DSM 22644 / CIP 104116 / JCM 14847 / LMG 12228 / 1C / PRS 101 / PAO1) OX=208964 GN=gyrA PE=3 SV=1	33	41	4.91425e+08	4.90992e+08	5.79011e+08	4.86978e+08	5.00906e+08	5.44557e+08	4.81179e+08	4.87443e+08	4.41107e+08	4.68402e+08	4.93621e+08	5.03323e+08	5.02769e+08	4.9173e+08	5.36492e+08	4.48356e+08	-0.324392	0.752791	0.301177	-0.496135	0.631416	0.629936	0.546607	0.59726	0.539398	FALSE	FALSE	FALSE
Q9HTD9	adhA	Alcohol dehydrogenase OS=Pseudomonas aeruginosa (strain ATCC 15692 / DSM 22644 / CIP 104116 / JCM 14847 / LMG 12228 / 1C / PRS 101 / PAO1) OX=208964 GN=adhA PE=1 SV=1	10	41	1.19992e+08	1.04538e+08	1.55728e+08	8.95931e+07	2.18005e+08	7.68288e+07	1.87385e+08	1.2336e+08	4.57847e+08	3.47367e+08	4.58088e+08	2.40488e+08	2.40536e+08	4.37006e+08	2.62083e+08	4.58992e+08	-3.82681	0.00378151	0.00764367	0.31081	0.762859	0.667322	-3.94374	0.0030508	0.014953	FALSE	FALSE	FALSE
Q9HVJ1	PA4595	Probable ATP-binding component of ABC transporter OS=Pseudomonas aeruginosa (strain ATCC 15692 / DSM 22644 / CIP 104116 / JCM 14847 / LMG 12228 / 1C / PRS 101 / PAO1) OX=208964 GN=PA4595 PE=4 SV=1	23	49	1.75464e+09	1.34076e+09	1.97359e+09	1.29456e+09	1.44904e+09	1.24986e+09	1.52375e+09	1.31436e+09	1.66017e+09	1.47553e+09	1.55734e+09	1.62877e+09	1.75369e+09	1.88785e+09	1.95625e+09	1.5062e+09	-3.43713	0.00703059	0.0117322	-0.871347	0.405689	0.554004	-0.42667	0.679132	0.58442	FALSE	FALSE	FALSE
Q9HXN2	purL	Phosphoribosylformylglycinamidine synthase OS=Pseudomonas aeruginosa (strain ATCC 15692 / DSM 22644 / CIP 104116 / JCM 14847 / LMG 12228 / 1C / PRS 101 / PAO1) OX=208964 GN=purL PE=3 SV=1	52	47	4.93024e+08	5.32711e+08	5.4287e+08	5.64275e+08	5.38712e+08	5.69326e+08	4.41952e+08	5.38355e+08	5.70681e+08	5.56323e+08	5.40212e+08	5.60262e+08	5.58196e+08	5.52302e+08	5.86802e+08	5.39284e+08	1.53406	0.158169	0.107394	-0.42174	0.682881	0.645813	-1.71302	0.119106	0.187866	FALSE	FALSE	FALSE
Q9I553	alaS	Alanine--tRNA ligase OS=Pseudomonas aeruginosa (strain ATCC 15692 / DSM 22644 / CIP 104116 / JCM 14847 / LMG 12228 / 1C / PRS 101 / PAO1) OX=208964 GN=alaS PE=3 SV=1	35	50	5.41468e+08	5.59171e+08	6.55805e+08	6.15198e+08	5.46192e+08	5.16489e+08	5.82269e+08	5.25304e+08	5.59394e+08	4.9203e+08	4.99022e+08	6.5999e+08	6.0727e+08	5.37237e+08	6.97278e+08	4.65305e+08	-0.735406	0.480155	0.227972	-0.974376	0.354748	0.53776	-0.134134	0.896097	0.680119	FALSE	FALSE	FALSE
Q9I2T9	lon	Lon protease OS=Pseudomonas aeruginosa (strain ATCC 15692 / DSM 22644 / CIP 104116 / JCM 14847 / LMG 12228 / 1C / PRS 101 / PAO1) OX=208964 GN=lon PE=2 SV=1	36	54	7.07742e+08	6.6811e+08	7.70005e+08	5.66891e+08	6.62559e+08	8.80781e+08	4.59764e+08	6.63826e+08	6.15226e+08	6.58833e+08	6.69844e+08	6.81003e+08	6.68637e+08	6.80782e+08	6.26289e+08	7.44382e+08	0.576841	0.577686	0.257204	1.26655	0.236386	0.490246	-0.0911251	0.929287	0.694894	FALSE	FALSE	FALSE
Q9I3F5	acnA	Aconitate hydratase A OS=Pseudomonas aeruginosa (strain ATCC 15692 / DSM 22644 / CIP 104116 / JCM 14847 / LMG 12228 / 1C / PRS 101 / PAO1) OX=208964 GN=acnA PE=3 SV=1	34	53	6.67904e+08	7.65101e+08	7.03322e+08	9.55781e+08	7.52303e+08	8.15995e+08	7.87952e+08	8.71678e+08	2.96586e+08	3.1505e+08	4.50003e+08	2.54722e+08	2.72871e+08	4.88605e+08	2.21975e+08	3.80613e+08	2.41049	0.0382848	0.0397233	0.896454	0.392823	0.546511	6.66411	7.17893e-05	0.000887604	FALSE	FALSE	FALSE
Q9HTD7	aspA	Aspartate ammonia-lyase OS=Pseudomonas aeruginosa (strain ATCC 15692 / DSM 22644 / CIP 104116 / JCM 14847 / LMG 12228 / 1C / PRS 101 / PAO1) OX=208964 GN=aspA PE=3 SV=1	19	57	5.95878e+08	8.32355e+08	7.35589e+08	9.46307e+08	1.03469e+09	9.98766e+08	7.4213e+08	1.03751e+09	1.38594e+09	1.22819e+09	1.25233e+09	1.41402e+09	1.25006e+09	1.06739e+09	1.26683e+09	1.1679e+09	2.0452	0.0700376	0.0603663	-0.867492	0.407691	0.554378	-4.89773	0.000727642	0.00536335	FALSE	FALSE	FALSE
Q9HV46	greA	Transcription elongation factor GreA OS=Pseudomonas aeruginosa (strain ATCC 15692 / DSM 22644 / CIP 104116 / JCM 14847 / LMG 12228 / 1C / PRS 101 / PAO1) OX=208964 GN=greA PE=3 SV=1	8	61	2.88825e+08	4.12769e+08	3.276e+08	3.8095e+08	2.93245e+08	3.3848e+08	2.72977e+08	3.54315e+08	2.59497e+08	2.45659e+08	2.35809e+08	2.52876e+08	2.45784e+08	2.82086e+08	2.45984e+08	2.48123e+08	3.51551	0.00619732	0.0108084	0.69192	0.506043	0.585471	2.7835	0.0202592	0.0562684	FALSE	FALSE	FALSE
Q9HV54	nusA	Transcription termination/antitermination protein NusA OS=Pseudomonas aeruginosa (strain ATCC 15692 / DSM 22644 / CIP 104116 / JCM 14847 / LMG 12228 / 1C / PRS 101 / PAO1) OX=208964 GN=nusA PE=3 SV=1	22	70	7.03265e+08	7.9976e+08	8.09316e+08	8.19453e+08	7.15686e+08	8.27702e+08	6.05537e+08	8.11127e+08	7.77265e+08	6.75621e+08	6.49833e+08	7.91097e+08	7.366e+08	7.68735e+08	8.8722e+08	7.60573e+08	2.23187	0.0515016	0.0486418	-0.181809	0.859669	0.689697	-0.828678	0.427628	0.438553	FALSE	FALSE	FALSE
Q9HXM5	guaB	Inosine-5'-monophosphate dehydrogenase OS=Pseudomonas aeruginosa (strain ATCC 15692 / DSM 22644 / CIP 104116 / JCM 14847 / LMG 12228 / 1C / PRS 101 / PAO1) OX=208964 GN=guaB PE=1 SV=1	24	67	5.98043e+08	9.90987e+08	5.62293e+08	1.1989e+09	6.36975e+08	1.15724e+09	4.53886e+08	1.0971e+09	5.91963e+08	6.49791e+08	5.52743e+08	8.39354e+08	6.78262e+08	6.46443e+08	7.09977e+08	5.58033e+08	8.51394	1.06067e-05	0.000140386	0.582111	0.574453	0.607024	-1.31471	0.219478	0.283051	FALSE	FALSE	FALSE
Q9HV44	dnaJ	Chaperone protein DnaJ OS=Pseudomonas aeruginosa (strain ATCC 15692 / DSM 22644 / CIP 104116 / JCM 14847 / LMG 12228 / 1C / PRS 101 / PAO1) OX=208964 GN=dnaJ PE=3 SV=1	19	50	5.59943e+08	4.82057e+08	6.32873e+08	5.14242e+08	4.19639e+08	4.82627e+08	5.18139e+08	3.66313e+08	6.72291e+08	7.37959e+08	8.78494e+08	7.645e+08	6.72497e+08	8.27488e+08	7.5486e+08	7.08932e+08	-1.38144	0.199299	0.127272	0.333416	0.746281	0.664331	-3.37912	0.00754306	0.0284852	FALSE	FALSE	FALSE
Q59643	hemB	Delta-aminolevulinic acid dehydratase OS=Pseudomonas aeruginosa (strain ATCC 15692 / DSM 22644 / CIP 104116 / JCM 14847 / LMG 12228 / 1C / PRS 101 / PAO1) OX=208964 GN=hemB PE=1 SV=1	9	36	3.31031e+08	4.02048e+08	2.97768e+08	3.66429e+08	3.61051e+08	4.59146e+08	2.28591e+08	4.2257e+08	3.54661e+08	3.90401e+08	4.74372e+08	3.58867e+08	3.72512e+08	5.7342e+08	3.06143e+08	4.56144e+08	3.17521	0.010766	0.015881	1.33803	0.212961	0.479719	-1.78953	0.105412	0.172188	FALSE	FALSE	FALSE
Q9HWF2	rpsE	30S ribosomal protein S5 OS=Pseudomonas aeruginosa (strain ATCC 15692 / DSM 22644 / CIP 104116 / JCM 14847 / LMG 12228 / 1C / PRS 101 / PAO1) OX=208964 GN=rpsE PE=3 SV=1	8	64	9.96472e+08	9.85037e+08	1.08313e+09	9.42121e+08	9.38673e+08	1.19451e+09	6.00255e+08	1.05364e+09	1.13504e+09	9.68353e+08	1.1161e+09	1.22899e+09	9.40672e+08	1.20616e+09	1.03479e+09	1.08622e+09	1.34179	0.21138	0.132277	0.808286	0.43929	0.565781	-1.44025	0.181946	0.249418	FALSE	FALSE	FALSE
Q9I6Z3	ahpC	Alkyl hydroperoxide reductase C OS=Pseudomonas aeruginosa (strain ATCC 15692 / DSM 22644 / CIP 104116 / JCM 14847 / LMG 12228 / 1C / PRS 101 / PAO1) OX=208964 GN=ahpC PE=3 SV=1	9	63	1.24324e+09	1.25104e+09	1.2411e+09	1.40324e+09	1.35576e+09	1.72272e+09	1.34736e+09	1.38301e+09	1.82156e+09	1.38871e+09	1.29508e+09	1.37692e+09	1.41283e+09	1.64665e+09	1.38042e+09	1.33318e+09	1.37707	0.200601	0.127934	-0.270265	0.792911	0.673112	-1.47735	0.17197	0.240035	FALSE	FALSE	FALSE
G3XCV2	pchE	Dihydroaeruginoic acid synthetase OS=Pseudomonas aeruginosa (strain ATCC 15692 / DSM 22644 / CIP 104116 / JCM 14847 / LMG 12228 / 1C / PRS 101 / PAO1) OX=208964 GN=pchE PE=4 SV=1	39	38	6.83633e+08	6.39031e+08	6.82154e+08	5.5752e+08	8.73441e+08	5.6261e+08	6.97743e+08	5.74688e+08	9.07931e+08	7.23712e+08	7.77481e+08	7.59269e+08	7.85088e+08	8.65303e+08	6.42407e+08	7.06228e+08	-3.23781	0.00971784	0.0147399	-0.177528	0.862934	0.690877	-0.617565	0.551386	0.514454	FALSE	FALSE	FALSE
Q9HUC8	argS	Arginine--tRNA ligase OS=Pseudomonas aeruginosa (strain ATCC 15692 / DSM 22644 / CIP 104116 / JCM 14847 / LMG 12228 / 1C / PRS 101 / PAO1) OX=208964 GN=argS PE=3 SV=1	25	57	5.017e+08	5.97019e+08	5.31956e+08	5.53887e+08	4.64916e+08	5.78343e+08	4.3675e+08	5.15682e+08	5.06173e+08	4.42918e+08	4.64959e+08	4.2555e+08	4.74736e+08	5.23775e+08	5.40761e+08	5.28084e+08	2.4299	0.0370675	0.0387183	-0.517565	0.616954	0.624885	-0.393257	0.702816	0.59413	FALSE	FALSE	FALSE
Q9HUC5	hslU	ATP-dependent protease ATPase subunit HslU OS=Pseudomonas aeruginosa (strain ATCC 15692 / DSM 22644 / CIP 104116 / JCM 14847 / LMG 12228 / 1C / PRS 101 / PAO1) OX=208964 GN=hslU PE=3 SV=1	22	43	4.36081e+08	3.89201e+08	5.07352e+08	3.7183e+08	4.07906e+08	3.45586e+08	3.94348e+08	3.67942e+08	7.45847e+08	7.93837e+08	7.64352e+08	9.04035e+08	7.34427e+08	8.36816e+08	8.79261e+08	6.83744e+08	-2.48627	0.0337459	0.0360278	0.367113	0.721823	0.656984	-7.60087	2.46731e-05	0.000400713	FALSE	FALSE	FALSE
Q9I2U8	glnS	Glutamine--tRNA ligase OS=Pseudomonas aeruginosa (strain ATCC 15692 / DSM 22644 / CIP 104116 / JCM 14847 / LMG 12228 / 1C / PRS 101 / PAO1) OX=208964 GN=glnS PE=1 SV=1	26	53	4.10021e+08	4.13914e+08	4.31797e+08	3.8701e+08	4.50395e+08	3.71532e+08	3.86067e+08	4.19582e+08	4.23612e+08	4.69416e+08	4.23515e+08	4.19775e+08	4.29181e+08	4.30646e+08	4.19653e+08	4.39589e+08	-0.918741	0.38135	0.194028	0.691572	0.506252	0.585471	-0.201764	0.844358	0.659556	FALSE	FALSE	FALSE
Q9HTN8	rpmB	50S ribosomal protein L28 OS=Pseudomonas aeruginosa (strain ATCC 15692 / DSM 22644 / CIP 104116 / JCM 14847 / LMG 12228 / 1C / PRS 101 / PAO1) OX=208964 GN=rpmB PE=3 SV=1	5	53	3.78704e+08	4.21633e+08	5.53812e+08	5.74493e+08	4.04398e+08	4.5526e+08	3.01997e+08	5.25609e+08	5.75082e+08	4.91723e+08	4.60921e+08	4.38394e+08	4.96188e+08	4.26971e+08	5.46184e+08	5.50724e+08	1.65777	0.130518	0.093807	-1.11849	0.291662	0.517268	-2.15491	0.058014	0.115812	FALSE	FALSE	FALSE
Q9HZP7	etfA	Electron transfer flavoprotein subunit alpha OS=Pseudomonas aeruginosa (strain ATCC 15692 / DSM 22644 / CIP 104116 / JCM 14847 / LMG 12228 / 1C / PRS 101 / PAO1) OX=208964 GN=etfA PE=3 SV=1	15	75	1.49734e+09	1.2607e+09	1.39639e+09	1.27789e+09	1.25756e+09	1.23958e+09	1.39745e+09	1.27997e+09	1.71497e+09	1.4293e+09	1.42438e+09	1.78465e+09	1.47579e+09	1.68058e+09	1.34448e+09	1.39718e+09	-1.73729	0.115128	0.0861631	0.673706	0.517036	0.590125	-0.935429	0.37275	0.404042	FALSE	FALSE	FALSE
G3XD47	aotJ	Arginine/ornithine binding protein AotJ OS=Pseudomonas aeruginosa (strain ATCC 15692 / DSM 22644 / CIP 104116 / JCM 14847 / LMG 12228 / 1C / PRS 101 / PAO1) OX=208964 GN=aotJ PE=3 SV=1	14	64	3.05021e+08	4.5796e+08	3.70036e+08	5.27915e+08	3.45317e+08	4.89557e+08	3.15771e+08	4.93652e+08	7.30192e+08	6.47563e+08	7.2235e+08	7.16491e+08	5.62969e+08	8.53493e+08	5.17057e+08	7.11587e+08	6.33409	0.000115293	0.000737719	1.57025	0.150013	0.451409	-6.67619	7.07615e-05	0.000882073	FALSE	FALSE	FALSE
Q9I5Z0	metK	S-adenosylmethionine synthase OS=Pseudomonas aeruginosa (strain ATCC 15692 / DSM 22644 / CIP 104116 / JCM 14847 / LMG 12228 / 1C / PRS 101 / PAO1) OX=208964 GN=metK PE=3 SV=1	16	55	6.13531e+08	9.22461e+08	6.25992e+08	9.81197e+08	7.58385e+08	9.02936e+08	6.44048e+08	1.00615e+09	8.51338e+08	8.42705e+08	7.77515e+08	1.06501e+09	8.99454e+08	8.94812e+08	9.95804e+08	9.02557e+08	5.98709	0.000177415	0.000967773	0.675969	0.515662	0.589321	-3.70371	0.00446204	0.0195678	FALSE	FALSE	FALSE
Q9I6Z1	ppk2	Polyphosphate:ADP/GDP phosphotransferase OS=Pseudomonas aeruginosa (strain ATCC 15692 / DSM 22644 / CIP 104116 / JCM 14847 / LMG 12228 / 1C / PRS 101 / PAO1) OX=208964 GN=ppk2 PE=1 SV=2	18	61	2.08351e+08	2.55136e+08	2.23699e+08	2.04121e+08	3.44428e+08	3.10315e+08	2.98993e+08	3.11481e+08	2.76561e+08	4.79157e+08	6.24875e+08	3.0137e+08	3.74226e+08	5.01355e+08	2.86411e+08	5.80975e+08	0.0895336	0.930549	0.345141	1.04518	0.322575	0.520633	-1.82404	0.0997235	0.16604	FALSE	FALSE	FALSE
Q9HY65	arnB	UDP-4-amino-4-deoxy-L-arabinose--oxoglutarate aminotransferase OS=Pseudomonas aeruginosa (strain ATCC 15692 / DSM 22644 / CIP 104116 / JCM 14847 / LMG 12228 / 1C / PRS 101 / PAO1) OX=208964 GN=arnB PE=3 SV=1	16	48	8.54593e+08	8.35514e+08	9.11421e+08	9.14164e+08	8.06507e+08	8.27462e+08	7.71926e+08	9.58992e+08	1.0587e+09	9.15852e+08	9.28281e+08	1.19005e+09	1.06292e+09	1.12756e+09	1.05678e+09	9.52296e+08	0.937597	0.372067	0.191116	0.197509	0.847717	0.6864	-3.10321	0.0118839	0.0387324	FALSE	FALSE	FALSE
Q9I662	PA0456	Probable cold-shock protein OS=Pseudomonas aeruginosa (strain ATCC 15692 / DSM 22644 / CIP 104116 / JCM 14847 / LMG 12228 / 1C / PRS 101 / PAO1) OX=208964 GN=PA0456 PE=4 SV=1	5	71	8.84164e+08	1.55564e+09	1.10027e+09	1.30608e+09	1.38853e+09	1.52488e+09	1.22883e+09	1.67267e+09	1.37454e+09	1.37591e+09	1.63571e+09	1.18987e+09	1.3233e+09	1.41309e+09	1.5497e+09	1.33338e+09	2.91935	0.0164151	0.0214037	-1.47937	0.172389	0.461656	-2.51597	0.0317383	0.0782806	FALSE	FALSE	FALSE
Q9HWE6	rplX	50S ribosomal protein L24 OS=Pseudomonas aeruginosa (strain ATCC 15692 / DSM 22644 / CIP 104116 / JCM 14847 / LMG 12228 / 1C / PRS 101 / PAO1) OX=208964 GN=rplX PE=3 SV=1	5	54	2.62331e+08	4.97253e+08	3.83404e+08	4.7188e+08	5.38752e+08	5.79917e+08	3.86051e+08	5.73002e+08	6.53563e+08	5.83794e+08	6.31381e+08	5.87399e+08	6.79514e+08	5.86802e+08	8.3506e+08	7.54775e+08	2.48098	0.0340449	0.0362269	-1.2605	0.238466	0.492054	-4.37842	0.00156258	0.00912512	FALSE	FALSE	FALSE
Q9HTD1	PA5435	Probable transcarboxylase subunit OS=Pseudomonas aeruginosa (strain ATCC 15692 / DSM 22644 / CIP 104116 / JCM 14847 / LMG 12228 / 1C / PRS 101 / PAO1) OX=208964 GN=PA5435 PE=4 SV=1	25	53	5.52676e+08	3.03459e+08	5.37025e+08	3.20773e+08	5.45605e+08	2.84108e+08	5.48961e+08	3.33661e+08	6.03962e+08	6.05344e+08	7.95045e+08	7.02195e+08	6.15697e+08	7.34556e+08	5.66834e+08	5.6825e+08	-10.6817	1.52905e-06	3.74636e-05	0.157532	0.878223	0.693951	-1.98206	0.0771405	0.137968	FALSE	FALSE	FALSE
Q9HVM4	ileS	Isoleucine--tRNA ligase OS=Pseudomonas aeruginosa (strain ATCC 15692 / DSM 22644 / CIP 104116 / JCM 14847 / LMG 12228 / 1C / PRS 101 / PAO1) OX=208964 GN=ileS PE=3 SV=1	28	41	1.96645e+08	2.59371e+08	2.3281e+08	2.63552e+08	2.60891e+08	2.76867e+08	2.21394e+08	2.75915e+08	2.37013e+08	2.37033e+08	2.54261e+08	2.47504e+08	2.55992e+08	2.3e+08	2.85996e+08	2.22654e+08	2.52502	0.0316356	0.034344	-1.55592	0.153359	0.451885	-1.63389	0.134955	0.20484	FALSE	FALSE	FALSE
Q9I6M5	davD	Glutarate-semialdehyde dehydrogenase OS=Pseudomonas aeruginosa (strain ATCC 15692 / DSM 22644 / CIP 104116 / JCM 14847 / LMG 12228 / 1C / PRS 101 / PAO1) OX=208964 GN=davD PE=1 SV=1	20	53	2.4846e+08	4.43622e+08	3.00389e+08	5.49593e+08	3.2808e+08	4.58938e+08	3.05669e+08	6.00178e+08	5.1155e+08	4.73782e+08	5.16343e+08	4.07593e+08	3.93284e+08	6.72378e+08	3.89958e+08	4.94415e+08	6.27593	0.000123796	0.000771685	0.991593	0.346714	0.533868	-4.44207	0.00141989	0.00850347	FALSE	FALSE	FALSE
Q9I5I4	PA0745	Probable enoyl-CoA hydratase/isomerase OS=Pseudomonas aeruginosa (strain ATCC 15692 / DSM 22644 / CIP 104116 / JCM 14847 / LMG 12228 / 1C / PRS 101 / PAO1) OX=208964 GN=PA0745 PE=1 SV=1	20	66	1.71044e+08	5.14739e+08	1.97272e+08	5.25025e+08	2.70311e+08	4.39587e+08	2.83365e+08	5.50007e+08	5.53721e+08	7.416e+08	8.99296e+08	5.98792e+08	5.4121e+08	1.05385e+09	4.33682e+08	6.60203e+08	7.03471	5.05597e-05	0.000465155	1.46568	0.176003	0.46501	-5.76882	0.00022021	0.00211007	FALSE	FALSE	FALSE
Q9I5Y1	fba	Fructose-bisphosphate aldolase OS=Pseudomonas aeruginosa (strain ATCC 15692 / DSM 22644 / CIP 104116 / JCM 14847 / LMG 12228 / 1C / PRS 101 / PAO1) OX=208964 GN=fba PE=3 SV=1	17	49	7.81117e+08	7.8244e+08	9.15916e+08	8.01492e+08	7.64546e+08	6.4792e+08	7.82006e+08	8.182e+08	7.38703e+08	6.97619e+08	6.56269e+08	7.79232e+08	7.69939e+08	6.96484e+08	7.97243e+08	6.52647e+08	-0.903009	0.389221	0.196754	-0.714367	0.492695	0.583082	1.26965	0.234447	0.295644	FALSE	FALSE	FALSE
Q9HV73	cbrB	Two-component response regulator CbrB OS=Pseudomonas aeruginosa (strain ATCC 15692 / DSM 22644 / CIP 104116 / JCM 14847 / LMG 12228 / 1C / PRS 101 / PAO1) OX=208964 GN=cbrB PE=4 SV=1	14	40	1.82881e+08	1.86958e+08	1.52575e+08	1.5319e+08	1.73474e+08	1.65629e+08	1.44589e+08	1.90273e+08	5.89117e+08	6.506e+08	9.17324e+08	6.09703e+08	7.10093e+08	8.82659e+08	5.29618e+08	6.66639e+08	0.824329	0.430305	0.211045	0.273666	0.790376	0.673112	-11.9945	4.7603e-07	1.94101e-05	FALSE	FALSE	FALSE
Q9HU65	glnA	Glutamine synthetase OS=Pseudomonas aeruginosa (strain ATCC 15692 / DSM 22644 / CIP 104116 / JCM 14847 / LMG 12228 / 1C / PRS 101 / PAO1) OX=208964 GN=glnA PE=1 SV=1	19	57	8.18333e+08	7.22184e+08	7.78563e+08	7.90806e+08	7.95591e+08	6.67176e+08	7.37074e+08	7.52488e+08	6.91556e+08	7.37166e+08	8.59446e+08	7.0562e+08	6.79476e+08	9.2512e+08	5.93383e+08	7.4241e+08	-1.19967	0.259821	0.149608	1.08841	0.304056	0.520633	1.33821	0.211993	0.275664	FALSE	FALSE	FALSE
Q9I7B8	glyS	Glycine--tRNA ligase beta subunit OS=Pseudomonas aeruginosa (strain ATCC 15692 / DSM 22644 / CIP 104116 / JCM 14847 / LMG 12228 / 1C / PRS 101 / PAO1) OX=208964 GN=glyS PE=3 SV=1	31	53	2.37624e+08	2.48319e+08	2.68578e+08	2.4048e+08	2.83388e+08	2.85316e+08	2.53059e+08	2.60259e+08	2.78944e+08	2.75401e+08	2.74707e+08	2.63671e+08	3.06774e+08	2.66034e+08	3.38975e+08	2.59329e+08	-0.125765	0.902584	0.339103	-1.81331	0.102409	0.423106	-1.89078	0.0895204	0.153589	FALSE	FALSE	FALSE
Q9HXQ2	rplS	50S ribosomal protein L19 OS=Pseudomonas aeruginosa (strain ATCC 15692 / DSM 22644 / CIP 104116 / JCM 14847 / LMG 12228 / 1C / PRS 101 / PAO1) OX=208964 GN=rplS PE=3 SV=1	6	62	5.0137e+08	7.68509e+08	6.37619e+08	6.74218e+08	6.84294e+08	6.77928e+08	5.12391e+08	6.53181e+08	8.0898e+08	7.98341e+08	7.36019e+08	7.58243e+08	9.38342e+08	7.13186e+08	9.70623e+08	7.96228e+08	2.1962	0.0546307	0.0506078	-1.55993	0.152418	0.451409	-4.07743	0.00247657	0.0126903	FALSE	FALSE	FALSE
Q9I5A7	PA0833	OmpA-like domain-containing protein OS=Pseudomonas aeruginosa (strain ATCC 15692 / DSM 22644 / CIP 104116 / JCM 14847 / LMG 12228 / 1C / PRS 101 / PAO1) OX=208964 GN=PA0833 PE=1 SV=1	10	59	3.842e+08	2.08762e+08	3.38659e+08	2.17795e+08	2.43392e+08	2.57622e+08	2.91578e+08	2.3641e+08	4.59472e+08	3.3447e+08	4.08357e+08	3.53766e+08	4.52158e+08	4.39358e+08	3.99477e+08	3.75176e+08	-3.05095	0.013206	0.0184216	-1.88018	0.0920084	0.417831	-3.28159	0.00885119	0.0313542	FALSE	FALSE	FALSE
Q9HVY4	PA4431	Ubiquinol-cytochrome c reductase iron-sulfur subunit OS=Pseudomonas aeruginosa (strain ATCC 15692 / DSM 22644 / CIP 104116 / JCM 14847 / LMG 12228 / 1C / PRS 101 / PAO1) OX=208964 GN=PA4431 PE=4 SV=1	7	42	5.77121e+08	4.03635e+08	5.30985e+08	4.66096e+08	4.16069e+08	4.97868e+08	4.21516e+08	4.83457e+08	4.02525e+08	5.14548e+08	4.98809e+08	3.99563e+08	4.6109e+08	4.94778e+08	4.98324e+08	5.15673e+08	-0.487321	0.637267	0.271569	0.402661	0.696378	0.647919	0.407568	0.692629	0.59117	FALSE	FALSE	FALSE
Q9HWF1	rplR	50S ribosomal protein L18 OS=Pseudomonas aeruginosa (strain ATCC 15692 / DSM 22644 / CIP 104116 / JCM 14847 / LMG 12228 / 1C / PRS 101 / PAO1) OX=208964 GN=rplR PE=3 SV=1	8	59	1.73296e+09	2.16644e+09	2.03871e+09	1.80014e+09	1.76788e+09	1.81103e+09	1.3803e+09	2.38418e+09	2.08514e+09	2.00645e+09	1.92105e+09	2.51856e+09	2.02883e+09	2.22695e+09	2.50022e+09	1.77804e+09	1.75264	0.112356	0.0850097	-0.043649	0.966115	0.711918	-2.23471	0.0508088	0.106767	FALSE	FALSE	FALSE
Q9HWE2	rplP	50S ribosomal protein L16 OS=Pseudomonas aeruginosa (strain ATCC 15692 / DSM 22644 / CIP 104116 / JCM 14847 / LMG 12228 / 1C / PRS 101 / PAO1) OX=208964 GN=rplP PE=3 SV=1	6	47	5.31411e+08	9.3549e+08	6.37012e+08	7.79232e+08	7.65007e+08	9.09515e+08	4.83844e+08	8.9044e+08	9.60747e+08	9.32631e+08	9.43603e+08	9.67425e+08	8.97068e+08	9.10195e+08	1.15963e+09	8.3325e+08	3.96262	0.00306	0.00664829	-1.15264	0.278077	0.506498	-4.73538	0.000920173	0.006298	FALSE	FALSE	FALSE
Q9HWF4	rplO	50S ribosomal protein L15 OS=Pseudomonas aeruginosa (strain ATCC 15692 / DSM 22644 / CIP 104116 / JCM 14847 / LMG 12228 / 1C / PRS 101 / PAO1) OX=208964 GN=rplO PE=3 SV=1	7	50	1.21499e+09	2.09079e+09	1.68595e+09	2.15941e+09	1.54079e+09	2.02684e+09	1.11561e+09	2.42691e+09	2.03561e+09	2.12645e+09	2.12648e+09	2.05058e+09	1.86263e+09	2.30575e+09	2.22186e+09	1.97659e+09	4.87289	0.000791063	0.00262654	0.429309	0.67756	0.645813	-4.09513	0.00240956	0.01238	FALSE	FALSE	FALSE
Q9I5Y8	tktA	Transketolase OS=Pseudomonas aeruginosa (strain ATCC 15692 / DSM 22644 / CIP 104116 / JCM 14847 / LMG 12228 / 1C / PRS 101 / PAO1) OX=208964 GN=tktA PE=1 SV=1	26	45	6.00202e+08	6.56879e+08	5.33785e+08	6.64684e+08	5.27775e+08	6.15799e+08	4.60371e+08	7.12994e+08	5.28287e+08	4.67813e+08	4.31941e+08	5.28903e+08	4.71855e+08	4.35719e+08	5.5021e+08	4.57267e+08	3.39579	0.00751634	0.0123089	-0.627927	0.545294	0.599973	0.838034	0.422608	0.435897	FALSE	FALSE	FALSE
Q9HUM9	rpsF	30S ribosomal protein S6 OS=Pseudomonas aeruginosa (strain ATCC 15692 / DSM 22644 / CIP 104116 / JCM 14847 / LMG 12228 / 1C / PRS 101 / PAO1) OX=208964 GN=rpsF PE=3 SV=1	12	80	6.58091e+08	5.40785e+08	7.38977e+08	5.99561e+08	6.27339e+08	5.97183e+08	6.09735e+08	6.1892e+08	6.84314e+08	7.16064e+08	6.39311e+08	1.03228e+09	7.03361e+08	6.94689e+08	9.83323e+08	7.77527e+08	-1.82562	0.0999948	0.0779778	0.596725	0.565059	0.604502	-1.22636	0.249611	0.308321	FALSE	FALSE	FALSE
Q9I0J6	nuoG	NADH-quinone oxidoreductase subunit G OS=Pseudomonas aeruginosa (strain ATCC 15692 / DSM 22644 / CIP 104116 / JCM 14847 / LMG 12228 / 1C / PRS 101 / PAO1) OX=208964 GN=nuoG PE=3 SV=1	30	50	1.62007e+08	3.81122e+08	2.13915e+08	4.55537e+08	2.59369e+08	4.06327e+08	2.36409e+08	5.03752e+08	2.47591e+08	2.65163e+08	3.46425e+08	2.6394e+08	2.36575e+08	3.17948e+08	2.7952e+08	2.64914e+08	6.65617	7.83458e-05	0.000577843	0.104241	0.919212	0.702465	-2.06315	0.0675184	0.127607	FALSE	FALSE	FALSE
Q9HY13	PA3613	XFP_N domain-containing protein OS=Pseudomonas aeruginosa (strain ATCC 15692 / DSM 22644 / CIP 104116 / JCM 14847 / LMG 12228 / 1C / PRS 101 / PAO1) OX=208964 GN=PA3613 PE=4 SV=1	33	50	3.09155e+08	1.78632e+08	3.04668e+08	1.78734e+08	2.95823e+08	1.8239e+08	2.83633e+08	2.00105e+08	4.16322e+08	3.91571e+08	4.01945e+08	2.83364e+08	2.79644e+08	4.04475e+08	3.24499e+08	3.93996e+08	-8.9173	7.1886e-06	0.000108701	0.33759	0.743234	0.663973	-1.74988	0.112317	0.181184	FALSE	FALSE	FALSE
Q9LCT3	secA	Protein translocase subunit SecA OS=Pseudomonas aeruginosa (strain ATCC 15692 / DSM 22644 / CIP 104116 / JCM 14847 / LMG 12228 / 1C / PRS 101 / PAO1) OX=208964 GN=secA PE=3 SV=1	33	48	3.57535e+08	2.71552e+08	3.72992e+08	2.91529e+08	3.00144e+08	3.50737e+08	3.72712e+08	3.48222e+08	3.37128e+08	2.74086e+08	2.95242e+08	3.39411e+08	3.26621e+08	2.73988e+08	4.37484e+08	2.70272e+08	-1.3521	0.208179	0.130952	-1.91825	0.0865372	0.408396	0.125587	0.902678	0.68376	FALSE	FALSE	FALSE
Q9HXU8	lptF	Lipotoxon F, LptF OS=Pseudomonas aeruginosa (strain ATCC 15692 / DSM 22644 / CIP 104116 / JCM 14847 / LMG 12228 / 1C / PRS 101 / PAO1) OX=208964 GN=lptF PE=4 SV=1	14	59	1.60422e+09	4.61176e+08	1.28791e+09	5.34389e+08	1.3987e+09	5.23061e+08	1.21543e+09	6.4594e+08	1.62324e+08	1.53526e+08	1.43716e+08	1.58633e+08	2.1293e+08	1.85174e+08	1.48791e+08	1.54004e+08	-10.935	1.24681e-06	3.6627e-05	-0.162752	0.874227	0.693951	20.9897	2.82246e-09	6.76128e-07	FALSE	FALSE	FALSE
Q9HZZ2	efp	Elongation factor P OS=Pseudomonas aeruginosa (strain ATCC 15692 / DSM 22644 / CIP 104116 / JCM 14847 / LMG 12228 / 1C / PRS 101 / PAO1) OX=208964 GN=efp PE=1 SV=1	8	62	3.18269e+08	5.36993e+08	4.0651e+08	5.0926e+08	5.21915e+08	5.3739e+08	4.36929e+08	5.68315e+08	4.35095e+08	4.92161e+08	4.58899e+08	4.32459e+08	4.49927e+08	4.79148e+08	5.65576e+08	4.41737e+08	2.73547	0.0222788	0.0265421	-0.416506	0.686572	0.645813	-1.25391	0.239871	0.299994	FALSE	FALSE	FALSE
Q9HTZ7	pckA	Phosphoenolpyruvate carboxykinase (ATP) OS=Pseudomonas aeruginosa (strain ATCC 15692 / DSM 22644 / CIP 104116 / JCM 14847 / LMG 12228 / 1C / PRS 101 / PAO1) OX=208964 GN=pckA PE=3 SV=1	25	54	5.78193e+08	4.93978e+08	6.09269e+08	4.50193e+08	5.32431e+08	4.95856e+08	5.01872e+08	5.26186e+08	5.7959e+08	4.87655e+08	4.62502e+08	6.13496e+08	4.80716e+08	4.88707e+08	6.1911e+08	4.54029e+08	-1.96002	0.0804812	0.0662356	-0.504045	0.626058	0.629155	0.487297	0.637102	0.562135	FALSE	FALSE	FALSE
Q9I502	proS	Proline--tRNA ligase OS=Pseudomonas aeruginosa (strain ATCC 15692 / DSM 22644 / CIP 104116 / JCM 14847 / LMG 12228 / 1C / PRS 101 / PAO1) OX=208964 GN=proS PE=1 SV=1	18	44	3.14971e+08	2.44438e+08	3.43281e+08	3.30587e+08	2.98961e+08	2.34395e+08	2.17969e+08	2.63051e+08	3.52805e+08	3.15283e+08	3.71672e+08	3.38439e+08	2.61996e+08	2.84434e+08	3.71807e+08	3.15955e+08	-0.784425	0.45223	0.218581	-0.810037	0.438333	0.565781	-1.27538	0.232497	0.293907	FALSE	FALSE	FALSE
Q9I2U0	clpX	ATP-dependent Clp protease ATP-binding subunit ClpX OS=Pseudomonas aeruginosa (strain ATCC 15692 / DSM 22644 / CIP 104116 / JCM 14847 / LMG 12228 / 1C / PRS 101 / PAO1) OX=208964 GN=clpX PE=3 SV=1	22	74	3.65152e+08	3.23359e+08	3.97378e+08	2.88249e+08	3.78849e+08	3.43433e+08	3.72266e+08	3.08982e+08	4.03155e+08	3.72355e+08	3.95731e+08	4.95114e+08	4.7546e+08	4.15921e+08	5.16255e+08	4.01616e+08	-3.24547	0.00959705	0.0146466	-0.698981	0.501821	0.585471	-2.14399	0.0590736	0.116953	FALSE	FALSE	FALSE
P43336	phhC	Aromatic-amino-acid aminotransferase OS=Pseudomonas aeruginosa (strain ATCC 15692 / DSM 22644 / CIP 104116 / JCM 14847 / LMG 12228 / 1C / PRS 101 / PAO1) OX=208964 GN=phhC PE=3 SV=2	22	67	1.97942e+08	1.38435e+08	1.89707e+08	1.2267e+08	1.79572e+08	1.42274e+08	2.24774e+08	1.22645e+08	3.10677e+08	2.96403e+08	3.70977e+08	3.13271e+08	3.62048e+08	3.43402e+08	3.26959e+08	3.25321e+08	-5.88129	0.00020297	0.00105435	-1.06151	0.315479	0.520633	-7.37804	3.15249e-05	0.000479435	FALSE	FALSE	FALSE
Q9HX33	leuS	Leucine--tRNA ligase OS=Pseudomonas aeruginosa (strain ATCC 15692 / DSM 22644 / CIP 104116 / JCM 14847 / LMG 12228 / 1C / PRS 101 / PAO1) OX=208964 GN=leuS PE=3 SV=1	35	53	3.89315e+08	4.37244e+08	2.9907e+08	5.16333e+08	3.6431e+08	4.71919e+08	3.06041e+08	4.61489e+08	3.48911e+08	4.32522e+08	3.84565e+08	5.15389e+08	4.36413e+08	4.96504e+08	3.9724e+08	4.23187e+08	4.4968	0.00136372	0.00383029	2.40951	0.0386737	0.339881	-1.75419	0.111548	0.180247	FALSE	FALSE	FALSE
Q9HWF7	rpsM	30S ribosomal protein S13 OS=Pseudomonas aeruginosa (strain ATCC 15692 / DSM 22644 / CIP 104116 / JCM 14847 / LMG 12228 / 1C / PRS 101 / PAO1) OX=208964 GN=rpsM PE=3 SV=1	8	54	1.41688e+09	1.76574e+09	1.59595e+09	1.69064e+09	1.32548e+09	1.69897e+09	1.03548e+09	1.75752e+09	1.70816e+09	1.78469e+09	1.78051e+09	1.56317e+09	1.43652e+09	1.90792e+09	1.81524e+09	1.6638e+09	3.0899	0.0123853	0.0176759	0.385884	0.708339	0.651719	-2.34291	0.0424151	0.0948487	FALSE	FALSE	FALSE
O82853	frr	Ribosome-recycling factor OS=Pseudomonas aeruginosa (strain ATCC 15692 / DSM 22644 / CIP 104116 / JCM 14847 / LMG 12228 / 1C / PRS 101 / PAO1) OX=208964 GN=frr PE=3 SV=1	13	63	8.6163e+08	1.06396e+09	9.49625e+08	1.22066e+09	8.33522e+08	1.20375e+09	7.81484e+08	1.21073e+09	9.15255e+08	8.94273e+08	8.39272e+08	1.12911e+09	9.38979e+08	1.0267e+09	1.05551e+09	9.58877e+08	5.26791	0.000456402	0.00181471	0.925495	0.378305	0.539568	-1.22058	0.251694	0.309088	FALSE	FALSE	FALSE
Q9HWE4	rpsQ	30S ribosomal protein S17 OS=Pseudomonas aeruginosa (strain ATCC 15692 / DSM 22644 / CIP 104116 / JCM 14847 / LMG 12228 / 1C / PRS 101 / PAO1) OX=208964 GN=rpsQ PE=3 SV=1	4	42	4.02559e+08	4.67829e+08	4.10047e+08	4.71867e+08	5.29323e+08	5.73594e+08	3.80425e+08	5.59754e+08	5.25677e+08	4.74983e+08	5.23212e+08	4.94671e+08	4.64992e+08	5.60043e+08	5.41684e+08	6.57459e+08	2.21123	0.0532905	0.0497478	0.690459	0.506919	0.585471	-2.19567	0.0542182	0.112539	FALSE	FALSE	FALSE
Q9HT19	atpG	ATP synthase gamma chain OS=Pseudomonas aeruginosa (strain ATCC 15692 / DSM 22644 / CIP 104116 / JCM 14847 / LMG 12228 / 1C / PRS 101 / PAO1) OX=208964 GN=atpG PE=3 SV=1	15	73	3.88396e+08	2.86438e+08	3.7437e+08	2.38079e+08	3.62641e+08	2.57321e+08	3.48781e+08	2.7318e+08	3.839e+08	3.65787e+08	3.50877e+08	3.46185e+08	4.32615e+08	3.18326e+08	5.02453e+08	3.8771e+08	-5.73133	0.000246255	0.00120777	-1.82158	0.101067	0.423106	-1.38515	0.197685	0.262542	FALSE	FALSE	FALSE
Q9HW49	PA4352	Uncharacterized protein OS=Pseudomonas aeruginosa (strain ATCC 15692 / DSM 22644 / CIP 104116 / JCM 14847 / LMG 12228 / 1C / PRS 101 / PAO1) OX=208964 GN=PA4352 PE=4 SV=1	16	70	3.97818e+08	1.5342e+08	3.92087e+08	1.77826e+08	3.49101e+08	1.52551e+08	3.51607e+08	1.86308e+08	3.85285e+08	3.69046e+08	4.34481e+08	3.06271e+08	3.05006e+08	5.15038e+08	2.9024e+08	4.02787e+08	-11.8106	6.34798e-07	2.82712e-05	0.909673	0.386166	0.544462	0.658439	0.525901	0.498935	FALSE	FALSE	FALSE
P26480	rpoD	RNA polymerase sigma factor RpoD OS=Pseudomonas aeruginosa (strain ATCC 15692 / DSM 22644 / CIP 104116 / JCM 14847 / LMG 12228 / 1C / PRS 101 / PAO1) OX=208964 GN=rpoD PE=3 SV=1	33	62	7.1996e+08	8.54134e+08	8.58865e+08	9.01568e+08	7.06968e+08	8.87595e+08	6.82523e+08	8.92827e+08	6.98338e+08	7.44789e+08	8.00322e+08	8.10194e+08	8.00351e+08	8.22274e+08	9.30202e+08	7.05924e+08	2.95261	0.0155353	0.0207036	-0.594687	0.566364	0.604502	-1.01618	0.334742	0.374713	FALSE	FALSE	FALSE
O54438	fabG	3-oxoacyl-[acyl-carrier-protein] reductase FabG OS=Pseudomonas aeruginosa (strain ATCC 15692 / DSM 22644 / CIP 104116 / JCM 14847 / LMG 12228 / 1C / PRS 101 / PAO1) OX=208964 GN=fabG PE=1 SV=1	11	56	5.67656e+08	5.39689e+08	6.99744e+08	5.46856e+08	5.91329e+08	5.18051e+08	5.18889e+08	4.75657e+08	5.96836e+08	5.93308e+08	6.0212e+08	6.00681e+08	6.00592e+08	6.03133e+08	7.24726e+08	5.20633e+08	-1.80779	0.102893	0.0795957	-1.24953	0.242271	0.493638	-0.759	0.466279	0.461272	FALSE	FALSE	FALSE
Q9HWE5	rplN	50S ribosomal protein L14 OS=Pseudomonas aeruginosa (strain ATCC 15692 / DSM 22644 / CIP 104116 / JCM 14847 / LMG 12228 / 1C / PRS 101 / PAO1) OX=208964 GN=rplN PE=3 SV=1	9	60	1.49368e+09	1.69399e+09	1.55115e+09	1.75083e+09	1.34098e+09	1.6799e+09	1.04148e+09	1.60204e+09	1.41934e+09	1.58294e+09	1.34071e+09	1.51973e+09	1.44233e+09	1.45567e+09	1.66927e+09	1.4851e+09	2.65077	0.0256543	0.0295788	0.521575	0.614267	0.624017	-0.895827	0.392492	0.417415	FALSE	FALSE	FALSE
Q9I5U3	surA	Chaperone SurA OS=Pseudomonas aeruginosa (strain ATCC 15692 / DSM 22644 / CIP 104116 / JCM 14847 / LMG 12228 / 1C / PRS 101 / PAO1) OX=208964 GN=surA PE=3 SV=2	19	62	2.45736e+08	3.24171e+08	2.9745e+08	3.50192e+08	2.76517e+08	3.49929e+08	2.16536e+08	3.14359e+08	2.25063e+08	2.58856e+08	2.44293e+08	2.54174e+08	2.47072e+08	2.30785e+08	2.46447e+08	2.60624e+08	3.47536	0.00661052	0.0113045	0.72313	0.487545	0.583082	0.838981	0.422102	0.435609	FALSE	FALSE	FALSE
P14165	gltA	Citrate synthase OS=Pseudomonas aeruginosa (strain ATCC 15692 / DSM 22644 / CIP 104116 / JCM 14847 / LMG 12228 / 1C / PRS 101 / PAO1) OX=208964 GN=gltA PE=1 SV=2	19	61	4.50135e+08	6.96076e+08	7.27712e+08	1.04705e+09	5.57079e+08	8.30633e+08	7.37674e+08	1.06447e+09	6.18225e+08	4.46542e+08	4.04744e+08	6.46913e+08	4.88346e+08	5.26552e+08	5.08178e+08	3.60663e+08	2.96044	0.0153354	0.0205222	-0.236359	0.818323	0.679802	1.50765	0.164176	0.2322	FALSE	FALSE	FALSE
Q9I099	thrS	Threonine--tRNA ligase OS=Pseudomonas aeruginosa (strain ATCC 15692 / DSM 22644 / CIP 104116 / JCM 14847 / LMG 12228 / 1C / PRS 101 / PAO1) OX=208964 GN=thrS PE=3 SV=1	31	57	3.08948e+08	3.76905e+08	3.60496e+08	4.1373e+08	3.95572e+08	4.84427e+08	3.66807e+08	4.9453e+08	4.11574e+08	4.4452e+08	4.53196e+08	4.87379e+08	4.44005e+08	4.96255e+08	4.78e+08	4.63623e+08	2.60829	0.0275363	0.0311175	0.999524	0.343059	0.531417	-3.10675	0.0118144	0.0385714	FALSE	FALSE	FALSE
P57112	sthA	Soluble pyridine nucleotide transhydrogenase OS=Pseudomonas aeruginosa (strain ATCC 15692 / DSM 22644 / CIP 104116 / JCM 14847 / LMG 12228 / 1C / PRS 101 / PAO1) OX=208964 GN=sthA PE=1 SV=2	23	66	5.75053e+08	6.46815e+08	5.16073e+08	6.57764e+08	5.31896e+08	6.64368e+08	5.19029e+08	7.27945e+08	5.51244e+08	4.99572e+08	4.83308e+08	5.18368e+08	4.92252e+08	5.24675e+08	5.82386e+08	5.2435e+08	4.36668	0.0016543	0.00431994	-0.287766	0.779892	0.671285	0.260672	0.799912	0.640606	FALSE	FALSE	FALSE
Q9I0M6	serS	Serine--tRNA ligase OS=Pseudomonas aeruginosa (strain ATCC 15692 / DSM 22644 / CIP 104116 / JCM 14847 / LMG 12228 / 1C / PRS 101 / PAO1) OX=208964 GN=serS PE=3 SV=1	22	68	3.23851e+08	2.10963e+08	2.92947e+08	2.23958e+08	2.39403e+08	2.25618e+08	2.5573e+08	2.28142e+08	4.0667e+08	2.65693e+08	4.20717e+08	4.28498e+08	3.86923e+08	4.06211e+08	3.90343e+08	3.31221e+08	-2.98708	0.0146745	0.0199697	-1.28815	0.229091	0.487413	-4.79085	0.000848886	0.0060199	FALSE	FALSE	FALSE
P08280	recA	Protein RecA OS=Pseudomonas aeruginosa (strain ATCC 15692 / DSM 22644 / CIP 104116 / JCM 14847 / LMG 12228 / 1C / PRS 101 / PAO1) OX=208964 GN=recA PE=3 SV=1	16	60	2.71794e+08	2.12638e+08	2.88224e+08	2.28785e+08	2.059e+08	2.24183e+08	2.24016e+08	2.25932e+08	2.62842e+08	2.38721e+08	2.60767e+08	2.75381e+08	2.96978e+08	2.56414e+08	3.57052e+08	2.31215e+08	-1.19769	0.260555	0.149939	-1.86757	0.0938905	0.421786	-1.71694	0.118366	0.187161	FALSE	FALSE	FALSE
Q9HWG4	pchF	Pyochelin synthetase OS=Pseudomonas aeruginosa (strain ATCC 15692 / DSM 22644 / CIP 104116 / JCM 14847 / LMG 12228 / 1C / PRS 101 / PAO1) OX=208964 GN=pchF PE=4 SV=1	48	34	8.95024e+08	4.08485e+08	8.20811e+08	3.42019e+08	6.34661e+08	4.55946e+08	6.59879e+08	3.62933e+08	2.97735e+08	2.55346e+08	2.5137e+08	3.66689e+08	3.42721e+08	3.02263e+08	2.83333e+08	2.81464e+08	-6.80675	6.5685e-05	0.000549723	0.242843	0.813445	0.678007	9.42536	3.98655e-06	0.000107643	FALSE	FALSE	FALSE
Q9HXZ2	accA	Acetyl-coenzyme A carboxylase carboxyl transferase subunit alpha OS=Pseudomonas aeruginosa (strain ATCC 15692 / DSM 22644 / CIP 104116 / JCM 14847 / LMG 12228 / 1C / PRS 101 / PAO1) OX=208964 GN=accA PE=1 SV=1	15	55	2.69897e+08	2.31411e+08	2.86936e+08	2.12057e+08	3.18179e+08	2.47483e+08	2.73785e+08	2.67729e+08	2.87636e+08	2.64897e+08	2.68502e+08	2.72281e+08	2.64278e+08	2.64297e+08	3.06107e+08	2.78108e+08	-2.68915	0.024065	0.0280476	-0.715143	0.492238	0.583082	0.284205	0.782355	0.632893	FALSE	FALSE	FALSE
Q9I140	gcvT2	Glycine cleavage system protein T2 OS=Pseudomonas aeruginosa (strain ATCC 15692 / DSM 22644 / CIP 104116 / JCM 14847 / LMG 12228 / 1C / PRS 101 / PAO1) OX=208964 GN=gcvT2 PE=3 SV=1	16	57	3.08077e+08	2.69781e+08	3.41773e+08	2.88665e+08	2.54061e+08	2.26568e+08	3.12683e+08	2.70644e+08	2.36226e+08	2.39306e+08	1.99713e+08	2.60982e+08	2.37059e+08	2.20902e+08	2.90684e+08	1.95538e+08	-1.75862	0.111292	0.0844464	-0.496781	0.630977	0.629825	2.46729	0.0344389	0.0834055	FALSE	FALSE	FALSE
Q9HU67	typA	Regulatory protein TypA OS=Pseudomonas aeruginosa (strain ATCC 15692 / DSM 22644 / CIP 104116 / JCM 14847 / LMG 12228 / 1C / PRS 101 / PAO1) OX=208964 GN=typA PE=4 SV=1	20	33	2.52162e+08	2.71242e+08	3.14258e+08	2.83606e+08	2.10765e+08	3.14075e+08	7.6612e+08	3.12689e+08	2.23282e+08	1.8964e+08	1.80466e+08	2.45964e+08	2.05781e+08	2.24713e+08	2.67202e+08	1.77067e+08	-0.558668	0.589532	0.259856	-0.428702	0.677986	0.645813	1.80411	0.102972	0.169905	FALSE	FALSE	FALSE
P38103	dapB	4-hydroxy-tetrahydrodipicolinate reductase OS=Pseudomonas aeruginosa (strain ATCC 15692 / DSM 22644 / CIP 104116 / JCM 14847 / LMG 12228 / 1C / PRS 101 / PAO1) OX=208964 GN=dapB PE=1 SV=2	15	69	3.82353e+08	3.98916e+08	4.16962e+08	4.10242e+08	3.98784e+08	3.71261e+08	4.24653e+08	3.93082e+08	6.20328e+08	6.43989e+08	8.38486e+08	6.62883e+08	5.78582e+08	7.26197e+08	6.32383e+08	6.51394e+08	-0.595473	0.565678	0.254094	0.176642	0.86361	0.691131	-5.65865	0.000254644	0.00237119	FALSE	FALSE	FALSE
Q9I5Y4	pgk	Phosphoglycerate kinase OS=Pseudomonas aeruginosa (strain ATCC 15692 / DSM 22644 / CIP 104116 / JCM 14847 / LMG 12228 / 1C / PRS 101 / PAO1) OX=208964 GN=pgk PE=3 SV=1	16	55	2.15132e+08	2.55413e+08	2.75496e+08	2.93529e+08	2.97954e+08	2.82219e+08	2.56906e+08	2.6465e+08	2.49653e+08	2.4192e+08	2.48779e+08	2.62966e+08	2.75447e+08	2.50952e+08	2.88884e+08	2.83188e+08	0.687277	0.508617	0.236261	-0.346771	0.736549	0.662189	-0.257479	0.802304	0.641181	FALSE	FALSE	FALSE
Q9HWC5	rplK	50S ribosomal protein L11 OS=Pseudomonas aeruginosa (strain ATCC 15692 / DSM 22644 / CIP 104116 / JCM 14847 / LMG 12228 / 1C / PRS 101 / PAO1) OX=208964 GN=rplK PE=3 SV=1	5	41	1.27972e+09	1.32622e+09	1.28262e+09	1.09508e+09	1.1295e+09	1.28232e+09	8.86206e+08	1.19748e+09	1.03955e+09	1.12768e+09	1.03472e+09	1.36579e+09	1.08487e+09	1.04419e+09	1.39356e+09	1.08765e+09	0.861441	0.41057	0.2045	0.208142	0.839645	0.68475	0.024665	0.980833	0.709523	FALSE	FALSE	FALSE
Q51390	glpK2	Glycerol kinase 2 OS=Pseudomonas aeruginosa (strain ATCC 15692 / DSM 22644 / CIP 104116 / JCM 14847 / LMG 12228 / 1C / PRS 101 / PAO1) OX=208964 GN=glpK2 PE=3 SV=2	22	41	1.4399e+08	1.01849e+08	1.60846e+08	1.28443e+08	1.33224e+08	1.0035e+08	1.5699e+08	1.12028e+08	5.04956e+08	3.62058e+08	4.27843e+08	4.66652e+08	4.56042e+08	4.24416e+08	4.41088e+08	4.04581e+08	-3.92898	0.00322403	0.00683123	-1.43377	0.184678	0.466698	-15.9354	3.61015e-08	3.14481e-06	FALSE	FALSE	FALSE
Q9HTQ0	dadA1	D-amino acid dehydrogenase 1 OS=Pseudomonas aeruginosa (strain ATCC 15692 / DSM 22644 / CIP 104116 / JCM 14847 / LMG 12228 / 1C / PRS 101 / PAO1) OX=208964 GN=dadA1 PE=1 SV=1	20	52	7.26844e+08	5.08052e+08	6.73004e+08	4.87898e+08	6.14699e+08	4.81994e+08	6.12667e+08	4.63328e+08	8.08032e+08	8.37727e+08	9.52868e+08	8.30083e+08	8.78222e+08	1.00623e+09	8.19112e+08	8.13104e+08	-5.277	0.000450784	0.00181471	0.0981965	0.923879	0.702797	-3.96164	0.00296636	0.0146421	FALSE	FALSE	FALSE
Q9HXH0	valS	Valine--tRNA ligase OS=Pseudomonas aeruginosa (strain ATCC 15692 / DSM 22644 / CIP 104116 / JCM 14847 / LMG 12228 / 1C / PRS 101 / PAO1) OX=208964 GN=valS PE=1 SV=1	38	55	3.37194e+08	4.60117e+08	4.17294e+08	4.36002e+08	4.17328e+08	4.94066e+08	3.70062e+08	4.73038e+08	4.48861e+08	4.71177e+08	4.37415e+08	5.08418e+08	4.84009e+08	4.70024e+08	5.21915e+08	4.62398e+08	2.98209	0.014796	0.0200785	0.202004	0.844302	0.685364	-2.76235	0.0209904	0.0576798	FALSE	FALSE	FALSE
Q9HWD5	rplC	50S ribosomal protein L3 OS=Pseudomonas aeruginosa (strain ATCC 15692 / DSM 22644 / CIP 104116 / JCM 14847 / LMG 12228 / 1C / PRS 101 / PAO1) OX=208964 GN=rplC PE=3 SV=1	9	58	1.19271e+09	1.55643e+09	1.28766e+09	1.25083e+09	1.19875e+09	1.3641e+09	9.22274e+08	1.31357e+09	1.53979e+09	1.24672e+09	1.13903e+09	1.56382e+09	1.36237e+09	1.40613e+09	1.61241e+09	1.33218e+09	2.1968	0.0545766	0.0506078	-0.154517	0.880533	0.694286	-2.03596	0.0706104	0.131936	FALSE	FALSE	FALSE
Q9HV48	ftsH	ATP-dependent zinc metalloprotease FtsH OS=Pseudomonas aeruginosa (strain ATCC 15692 / DSM 22644 / CIP 104116 / JCM 14847 / LMG 12228 / 1C / PRS 101 / PAO1) OX=208964 GN=ftsH PE=3 SV=1	26	47	2.56331e+08	1.813e+08	2.57361e+08	2.85586e+08	2.2655e+08	2.21592e+08	2.4155e+08	2.32234e+08	3.0254e+08	3.07973e+08	3.51266e+08	2.97627e+08	3.37321e+08	3.31929e+08	3.56344e+08	3.94144e+08	-0.831342	0.426527	0.209955	-0.206918	0.840573	0.68475	-4.7657	0.000880447	0.00611344	FALSE	FALSE	FALSE
Q9HUM6	purA	Adenylosuccinate synthetase OS=Pseudomonas aeruginosa (strain ATCC 15692 / DSM 22644 / CIP 104116 / JCM 14847 / LMG 12228 / 1C / PRS 101 / PAO1) OX=208964 GN=purA PE=3 SV=1	20	60	1.88999e+08	1.89828e+08	2.37397e+08	2.1914e+08	2.59163e+08	1.88185e+08	2.41994e+08	2.24791e+08	3.13564e+08	2.64465e+08	2.8852e+08	3.37741e+08	3.14614e+08	2.90555e+08	2.92495e+08	2.75943e+08	-1.4412	0.182208	0.119376	-0.553936	0.592806	0.611374	-3.42219	0.0070309	0.027111	FALSE	FALSE	FALSE
P47203	ftsA	Cell division protein FtsA OS=Pseudomonas aeruginosa (strain ATCC 15692 / DSM 22644 / CIP 104116 / JCM 14847 / LMG 12228 / 1C / PRS 101 / PAO1) OX=208964 GN=ftsA PE=3 SV=2	20	57	2.92904e+08	1.80429e+08	2.914e+08	2.0277e+08	1.93244e+08	1.96893e+08	2.29384e+08	2.00217e+08	2.15082e+08	1.99759e+08	2.26248e+08	2.26936e+08	2.28242e+08	2.18578e+08	2.59837e+08	1.69371e+08	-2.51558	0.0321372	0.0347714	-1.69779	0.122982	0.440396	0.661695	0.523901	0.49865	FALSE	FALSE	FALSE
Q9I765	prlC	Oligopeptidase A OS=Pseudomonas aeruginosa (strain ATCC 15692 / DSM 22644 / CIP 104116 / JCM 14847 / LMG 12228 / 1C / PRS 101 / PAO1) OX=208964 GN=prlC PE=3 SV=1	25	44	3.76562e+08	5.38355e+08	5.34589e+08	5.12217e+08	5.03502e+08	5.41478e+08	4.01911e+08	5.40263e+08	6.23738e+08	4.3368e+08	4.8961e+08	5.44864e+08	5.59128e+08	3.99306e+08	5.57325e+08	4.19601e+08	2.08273	0.0658582	0.0578472	-2.63012	0.0268323	0.331179	-2.23735	0.0505866	0.106416	FALSE	FALSE	FALSE
Q9HUM3	hflC	Protein HflC OS=Pseudomonas aeruginosa (strain ATCC 15692 / DSM 22644 / CIP 104116 / JCM 14847 / LMG 12228 / 1C / PRS 101 / PAO1) OX=208964 GN=hflC PE=3 SV=1	14	47	4.49514e+08	3.20032e+08	4.59806e+08	3.22337e+08	3.44113e+08	3.00759e+08	3.67906e+08	2.93818e+08	4.0514e+08	3.89639e+08	4.23977e+08	3.70104e+08	4.19704e+08	4.55691e+08	4.09503e+08	3.75061e+08	-3.48292	0.00653054	0.0111875	-0.723294	0.487449	0.583082	-0.38137	0.711324	0.597431	FALSE	FALSE	FALSE
Q9I7C4	dnaN	Beta sliding clamp OS=Pseudomonas aeruginosa (strain ATCC 15692 / DSM 22644 / CIP 104116 / JCM 14847 / LMG 12228 / 1C / PRS 101 / PAO1) OX=208964 GN=dnaN PE=1 SV=1	15	53	3.16635e+08	2.96613e+08	3.32829e+08	2.61473e+08	3.43467e+08	2.96789e+08	3.53263e+08	3.01582e+08	3.97778e+08	3.68644e+08	4.07546e+08	3.75794e+08	3.73422e+08	3.29644e+08	3.69221e+08	3.59051e+08	-2.72534	0.0226576	0.0268591	-1.3537	0.208093	0.479719	-2.32029	0.0440496	0.0970318	FALSE	FALSE	FALSE
Q9I4W0	purC	Phosphoribosylaminoimidazole-succinocarboxamide synthase OS=Pseudomonas aeruginosa (strain ATCC 15692 / DSM 22644 / CIP 104116 / JCM 14847 / LMG 12228 / 1C / PRS 101 / PAO1) OX=208964 GN=purC PE=3 SV=1	14	57	4.60419e+08	5.41763e+08	4.02996e+08	5.8047e+08	3.8631e+08	4.84148e+08	3.68595e+08	6.05592e+08	3.21223e+08	3.53495e+08	3.95541e+08	3.73076e+08	3.82274e+08	4.5895e+08	3.75176e+08	3.60516e+08	4.42816	0.00150955	0.00407407	0.577204	0.577627	0.607024	1.23131	0.247836	0.30755	FALSE	FALSE	FALSE
Q9HXM6	guaA	GMP synthase [glutamine-hydrolyzing] OS=Pseudomonas aeruginosa (strain ATCC 15692 / DSM 22644 / CIP 104116 / JCM 14847 / LMG 12228 / 1C / PRS 101 / PAO1) OX=208964 GN=guaA PE=3 SV=1	24	66	7.11327e+08	7.56775e+08	8.46482e+08	7.96415e+08	7.58687e+08	8.86786e+08	6.58648e+08	8.77982e+08	7.52533e+08	5.94801e+08	7.04746e+08	8.40615e+08	6.5039e+08	8.09458e+08	8.30301e+08	5.72936e+08	1.62848	0.136641	0.0966489	-0.51548	0.618354	0.624885	0.155061	0.88002	0.67333	FALSE	FALSE	FALSE
P50601	tolB	Tol-Pal system protein TolB OS=Pseudomonas aeruginosa (strain ATCC 15692 / DSM 22644 / CIP 104116 / JCM 14847 / LMG 12228 / 1C / PRS 101 / PAO1) OX=208964 GN=tolB PE=3 SV=2	19	56	3.4713e+08	2.90507e+08	3.52775e+08	2.61503e+08	3.49517e+08	3.26619e+08	3.06962e+08	2.83079e+08	2.53456e+08	2.7479e+08	3.0215e+08	2.66048e+08	2.93501e+08	2.78612e+08	2.82557e+08	2.92283e+08	-2.43594	0.0366967	0.0384141	-0.26705	0.79531	0.673112	2.69221	0.0236107	0.0630196	FALSE	FALSE	FALSE
Q9HTP2	PA5312	Probable aldehyde dehydrogenase OS=Pseudomonas aeruginosa (strain ATCC 15692 / DSM 22644 / CIP 104116 / JCM 14847 / LMG 12228 / 1C / PRS 101 / PAO1) OX=208964 GN=PA5312 PE=1 SV=1	20	72	2.03112e+08	3.36701e+08	2.15735e+08	3.29727e+08	2.84542e+08	3.06046e+08	2.94439e+08	2.89037e+08	4.8386e+08	4.17577e+08	5.01925e+08	4.30989e+08	3.73349e+08	5.62635e+08	3.26982e+08	4.84419e+08	2.64379	0.0259543	0.0297825	1.13936	0.283296	0.511293	-4.2194	0.00198991	0.010799	FALSE	FALSE	FALSE
Q9HVD1	pagL	Lipid A deacylase PagL OS=Pseudomonas aeruginosa (strain ATCC 15692 / DSM 22644 / CIP 104116 / JCM 14847 / LMG 12228 / 1C / PRS 101 / PAO1) OX=208964 GN=pagL PE=1 SV=1	7	51	7.46066e+08	3.23611e+08	9.59751e+08	4.24574e+08	7.98797e+08	4.594e+08	7.01546e+08	4.09621e+08	8.67344e+08	6.13931e+08	6.54412e+08	7.93639e+08	8.07304e+08	6.06244e+08	9.47812e+08	5.68005e+08	-7.41688	3.30396e-05	0.000343255	-2.40428	0.0390105	0.339881	-0.200745	0.845133	0.659728	FALSE	FALSE	FALSE
Q9I0A4	pheT	Phenylalanine--tRNA ligase beta subunit OS=Pseudomonas aeruginosa (strain ATCC 15692 / DSM 22644 / CIP 104116 / JCM 14847 / LMG 12228 / 1C / PRS 101 / PAO1) OX=208964 GN=pheT PE=1 SV=1	28	52	5.74549e+08	4.01346e+08	7.03811e+08	4.66121e+08	5.12834e+08	5.32402e+08	5.04491e+08	5.17699e+08	6.74348e+08	4.88572e+08	6.24076e+08	7.19898e+08	5.30813e+08	6.55979e+08	6.84904e+08	4.15265e+08	-1.93419	0.0839289	0.0683741	-0.95307	0.36488	0.538029	-1.01715	0.3343	0.374467	FALSE	FALSE	FALSE
Q9I0H1	PA2667	Uncharacterized protein OS=Pseudomonas aeruginosa (strain ATCC 15692 / DSM 22644 / CIP 104116 / JCM 14847 / LMG 12228 / 1C / PRS 101 / PAO1) OX=208964 GN=PA2667 PE=4 SV=1	9	58	6.82763e+08	5.8597e+08	5.80261e+08	6.12509e+08	6.28562e+08	7.64508e+08	6.04791e+08	6.39275e+08	6.18864e+08	5.27081e+08	4.50526e+08	6.81397e+08	6.88379e+08	6.94676e+08	6.41645e+08	5.0406e+08	0.545786	0.598008	0.262394	0.0467836	0.963684	0.711918	0.52489	0.611696	0.546767	FALSE	FALSE	FALSE
Q9HZA6	fimV	Motility protein FimV OS=Pseudomonas aeruginosa (strain ATCC 15692 / DSM 22644 / CIP 104116 / JCM 14847 / LMG 12228 / 1C / PRS 101 / PAO1) OX=208964 GN=fimV PE=1 SV=1	22	39	5.04056e+08	5.13606e+08	5.64324e+08	4.71027e+08	5.10916e+08	4.54033e+08	3.8916e+08	4.45254e+08	7.94458e+08	5.71144e+08	6.97685e+08	6.51023e+08	7.71702e+08	5.29313e+08	7.45505e+08	5.63007e+08	-0.445389	0.666185	0.279291	-4.20806	0.00216211	0.21911	-5.05052	0.000585431	0.00459808	FALSE	FALSE	FALSE
Q9I6J2	spuC	Putrescine--pyruvate aminotransferase OS=Pseudomonas aeruginosa (strain ATCC 15692 / DSM 22644 / CIP 104116 / JCM 14847 / LMG 12228 / 1C / PRS 101 / PAO1) OX=208964 GN=spuC PE=1 SV=1	19	62	1.99402e+08	2.00008e+08	2.43445e+08	3.30465e+08	2.74677e+08	2.21893e+08	2.73041e+08	3.20709e+08	5.16723e+08	4.69248e+08	5.94798e+08	4.16239e+08	4.00201e+08	7.82107e+08	3.20532e+08	4.92237e+08	0.503052	0.626579	0.269305	0.983132	0.350645	0.534145	-4.39791	0.00151735	0.00894734	FALSE	FALSE	FALSE
Q9I0R1	PA2575	Nitroreductase domain-containing protein OS=Pseudomonas aeruginosa (strain ATCC 15692 / DSM 22644 / CIP 104116 / JCM 14847 / LMG 12228 / 1C / PRS 101 / PAO1) OX=208964 GN=PA2575 PE=4 SV=1	10	56	5.99636e+08	9.30354e+08	6.66616e+08	1.00876e+09	9.15716e+08	8.27377e+08	7.90789e+08	1.10423e+09	5.72833e+08	6.8587e+08	7.65884e+08	6.37387e+08	5.50163e+08	8.53636e+08	4.72461e+08	6.88467e+08	2.72785	0.0225633	0.026782	1.89948	0.089195	0.412844	1.91354	0.0862689	0.149881	FALSE	FALSE	FALSE
Q9I5U9	PA0588	AAA_PrkA domain-containing protein OS=Pseudomonas aeruginosa (strain ATCC 15692 / DSM 22644 / CIP 104116 / JCM 14847 / LMG 12228 / 1C / PRS 101 / PAO1) OX=208964 GN=PA0588 PE=4 SV=1	26	55	4.59759e+08	3.88431e+08	4.25969e+08	4.22613e+08	4.8013e+08	3.43944e+08	5.16556e+08	3.69302e+08	3.98782e+08	2.99169e+08	3.22963e+08	2.52333e+08	3.04398e+08	3.51639e+08	2.81033e+08	2.92252e+08	-3.24329	0.00963133	0.0146547	-0.920866	0.380592	0.540029	4.29201	0.00178116	0.00995176	FALSE	FALSE	FALSE
P50587	pyrE	Orotate phosphoribosyltransferase OS=Pseudomonas aeruginosa (strain ATCC 15692 / DSM 22644 / CIP 104116 / JCM 14847 / LMG 12228 / 1C / PRS 101 / PAO1) OX=208964 GN=pyrE PE=3 SV=2	10	51	9.68946e+07	1.30424e+08	1.20967e+08	1.27481e+08	1.5524e+08	1.22107e+08	1.11094e+08	1.37047e+08	1.35629e+08	1.41665e+08	1.39803e+08	1.36326e+08	1.1772e+08	1.37974e+08	1.32183e+08	1.36161e+08	0.833014	0.425629	0.209955	0.842687	0.420733	0.560376	-0.925144	0.377807	0.407221	FALSE	FALSE	FALSE
G3XD74	dacC	D-ala-D-ala-carboxypeptidase OS=Pseudomonas aeruginosa (strain ATCC 15692 / DSM 22644 / CIP 104116 / JCM 14847 / LMG 12228 / 1C / PRS 101 / PAO1) OX=208964 GN=dacC PE=3 SV=1	16	53	2.09499e+08	2.51736e+08	2.3767e+08	2.61075e+08	2.38917e+08	2.62251e+08	2.21608e+08	2.42625e+08	2.82368e+08	2.53559e+08	2.55872e+08	2.57464e+08	3.04577e+08	2.32797e+08	3.4264e+08	2.67672e+08	2.10263	0.0637399	0.0563451	-2.0805	0.0664885	0.379888	-3.38914	0.00742059	0.0281047	FALSE	FALSE	FALSE
Q9HWD6	rplD	50S ribosomal protein L4 OS=Pseudomonas aeruginosa (strain ATCC 15692 / DSM 22644 / CIP 104116 / JCM 14847 / LMG 12228 / 1C / PRS 101 / PAO1) OX=208964 GN=rplD PE=3 SV=1	10	64	9.52485e+08	8.32669e+08	1.12149e+09	8.08296e+08	1.00222e+09	9.79833e+08	9.87485e+08	1.06026e+09	9.80715e+08	8.49554e+08	9.71018e+08	1.19119e+09	1.21686e+09	1.02119e+09	1.68552e+09	1.04366e+09	-1.40824	0.191473	0.123457	-1.16939	0.2716	0.505275	-1.28624	0.22884	0.290625	FALSE	FALSE	FALSE
Q9I5F9	lon	Lon protease OS=Pseudomonas aeruginosa (strain ATCC 15692 / DSM 22644 / CIP 104116 / JCM 14847 / LMG 12228 / 1C / PRS 101 / PAO1) OX=208964 GN=lon PE=2 SV=1	28	40	4.18885e+08	2.98666e+08	4.48294e+08	2.72297e+08	3.69487e+08	2.84704e+08	3.48548e+08	2.47545e+08	4.77892e+08	5.31471e+08	5.28673e+08	4.73919e+08	5.3578e+08	5.24945e+08	5.10822e+08	4.75042e+08	-4.98766	0.000672678	0.0023207	-0.417105	0.68615	0.645813	-3.58285	0.005418	0.0223775	FALSE	FALSE	FALSE
Q9HYZ6	minD	Site-determining protein OS=Pseudomonas aeruginosa (strain ATCC 15692 / DSM 22644 / CIP 104116 / JCM 14847 / LMG 12228 / 1C / PRS 101 / PAO1) OX=208964 GN=minD PE=3 SV=1	17	67	4.02407e+08	4.12511e+08	4.71588e+08	4.04879e+08	4.51857e+08	4.3372e+08	4.39101e+08	3.98015e+08	4.126e+08	4.24019e+08	4.25508e+08	3.83755e+08	4.61086e+08	4.1262e+08	4.48464e+08	4.46181e+08	-1.23103	0.248417	0.147831	-0.827993	0.428593	0.562704	0.144451	0.888164	0.676241	FALSE	FALSE	FALSE
Q9HT76	nrdJa	Vitamin B12-dependent ribonucleotide reductase OS=Pseudomonas aeruginosa (strain ATCC 15692 / DSM 22644 / CIP 104116 / JCM 14847 / LMG 12228 / 1C / PRS 101 / PAO1) OX=208964 GN=nrdJa PE=3 SV=1	27	48	1.88972e+08	1.86344e+08	1.91415e+08	1.77391e+08	1.66822e+08	1.76256e+08	1.72131e+08	1.86502e+08	2.7314e+08	2.12931e+08	2.51775e+08	1.8876e+08	2.06654e+08	2.45115e+08	2.33905e+08	2.36808e+08	0.199647	0.846037	0.324766	-1.05281	0.319246	0.520633	-3.74949	0.0041476	0.0183994	FALSE	FALSE	FALSE
Q9HYX7	rdgC	Recombination-associated protein RdgC OS=Pseudomonas aeruginosa (strain ATCC 15692 / DSM 22644 / CIP 104116 / JCM 14847 / LMG 12228 / 1C / PRS 101 / PAO1) OX=208964 GN=rdgC PE=1 SV=1	19	64	1.46189e+08	2.12315e+08	1.82643e+08	1.92433e+08	2.23327e+08	2.1694e+08	1.91944e+08	2.12699e+08	1.63988e+08	1.66909e+08	2.04992e+08	1.67914e+08	2.01335e+08	1.8207e+08	2.07825e+08	1.93894e+08	1.42505	0.186699	0.121391	-1.1879	0.264581	0.503295	-0.516995	0.616988	0.549702	FALSE	FALSE	FALSE
P37799	accB	Biotin carboxyl carrier protein of acetyl-CoA carboxylase OS=Pseudomonas aeruginosa (strain ATCC 15692 / DSM 22644 / CIP 104116 / JCM 14847 / LMG 12228 / 1C / PRS 101 / PAO1) OX=208964 GN=accB PE=3 SV=1	7	65	2.98958e+08	2.9958e+08	3.18982e+08	2.73211e+08	3.25333e+08	2.92276e+08	2.76453e+08	2.63894e+08	3.4496e+08	2.75006e+08	3.50417e+08	2.43098e+08	3.29859e+08	2.79877e+08	3.12891e+08	2.55757e+08	-1.29126	0.227662	0.138955	-4.02206	0.00286648	0.250879	-1.44624	0.180305	0.248233	FALSE	FALSE	FALSE
Q9HXZ5	eno	Enolase OS=Pseudomonas aeruginosa (strain ATCC 15692 / DSM 22644 / CIP 104116 / JCM 14847 / LMG 12228 / 1C / PRS 101 / PAO1) OX=208964 GN=eno PE=3 SV=1	17	58	4.55243e+08	4.96166e+08	5.37933e+08	5.00304e+08	5.19218e+08	5.6386e+08	4.8639e+08	5.72103e+08	7.43216e+08	6.12352e+08	6.58728e+08	7.67891e+08	6.69153e+08	7.47893e+08	7.51802e+08	7.00647e+08	1.05412	0.318338	0.172424	0.00160706	0.998752	0.718201	-5.16781	0.000496554	0.0040383	FALSE	FALSE	FALSE
Q9HXV4	adk	Adenylate kinase OS=Pseudomonas aeruginosa (strain ATCC 15692 / DSM 22644 / CIP 104116 / JCM 14847 / LMG 12228 / 1C / PRS 101 / PAO1) OX=208964 GN=adk PE=3 SV=1	12	67	4.47692e+08	3.07547e+08	4.60737e+08	3.83773e+08	4.47326e+08	3.66891e+08	4.26424e+08	3.87092e+08	3.24123e+08	2.09117e+08	2.99436e+08	3.39619e+08	3.14783e+08	3.08595e+08	3.47175e+08	2.66057e+08	-3.36327	0.00792296	0.0128227	-1.47297	0.174069	0.463576	5.41245	0.00035446	0.00308771	FALSE	FALSE	FALSE
Q9I0A0	infC	Translation initiation factor IF-3 OS=Pseudomonas aeruginosa (strain ATCC 15692 / DSM 22644 / CIP 104116 / JCM 14847 / LMG 12228 / 1C / PRS 101 / PAO1) OX=208964 GN=infC PE=3 SV=1	11	66	2.14216e+08	2.74359e+08	2.80427e+08	2.65447e+08	2.70493e+08	2.22583e+08	2.51631e+08	2.77042e+08	3.4333e+08	3.49316e+08	3.27835e+08	3.45384e+08	3.4287e+08	3.374e+08	4.24279e+08	3.46654e+08	0.299837	0.770869	0.306507	-0.548731	0.596231	0.613497	-4.05448	0.00256637	0.013048	FALSE	FALSE	FALSE
Q9HW68	PA4333	Fumarate hydratase class I OS=Pseudomonas aeruginosa (strain ATCC 15692 / DSM 22644 / CIP 104116 / JCM 14847 / LMG 12228 / 1C / PRS 101 / PAO1) OX=208964 GN=PA4333 PE=3 SV=1	18	51	3.55268e+08	3.94454e+08	3.66178e+08	4.27397e+08	3.37956e+08	4.00031e+08	3.24227e+08	4.35589e+08	2.89787e+08	2.56565e+08	2.60936e+08	2.89826e+08	2.76136e+08	2.31793e+08	3.46101e+08	2.79713e+08	3.37467	0.00777782	0.0126513	-1.25551	0.240191	0.492382	2.24021	0.0503457	0.106143	FALSE	FALSE	FALSE
P52111	glpD	Glycerol-3-phosphate dehydrogenase OS=Pseudomonas aeruginosa (strain ATCC 15692 / DSM 22644 / CIP 104116 / JCM 14847 / LMG 12228 / 1C / PRS 101 / PAO1) OX=208964 GN=glpD PE=3 SV=2	20	43	1.67117e+08	2.00547e+08	1.79648e+08	1.76287e+08	1.9645e+08	2.23652e+08	1.46172e+08	1.95937e+08	2.35756e+08	2.47389e+08	1.4885e+08	2.12178e+08	2.17577e+08	8.82413e+07	2.09043e+08	2.31588e+08	1.84304	0.0972368	0.0765687	-0.456981	0.658265	0.641759	-1.40102	0.193038	0.258882	FALSE	FALSE	FALSE
Q9HYC7	metG	Methionine--tRNA ligase OS=Pseudomonas aeruginosa (strain ATCC 15692 / DSM 22644 / CIP 104116 / JCM 14847 / LMG 12228 / 1C / PRS 101 / PAO1) OX=208964 GN=metG PE=3 SV=1	26	48	3.43582e+08	3.84738e+08	3.6131e+08	3.05829e+08	4.11017e+08	3.46076e+08	3.02188e+08	3.77899e+08	4.06609e+08	4.60097e+08	4.15706e+08	4.94246e+08	4.36732e+08	4.46626e+08	4.99062e+08	3.91825e+08	-0.00614451	0.995227	0.360343	0.267139	0.795244	0.673112	-2.64365	0.0256158	0.066881	FALSE	FALSE	FALSE
Q9I689	rhlE	ATP-dependent RNA helicase RhlE OS=Pseudomonas aeruginosa (strain ATCC 15692 / DSM 22644 / CIP 104116 / JCM 14847 / LMG 12228 / 1C / PRS 101 / PAO1) OX=208964 GN=rhlE PE=3 SV=1	23	50	2.79983e+08	3.40704e+08	2.98567e+08	3.239e+08	3.00825e+08	3.57027e+08	2.73386e+08	2.96514e+08	2.97035e+08	2.75061e+08	2.83686e+08	3.11573e+08	3.32308e+08	2.60049e+08	3.81481e+08	2.82037e+08	2.25455	0.049603	0.047591	-1.68507	0.125465	0.440396	-1.41634	0.188639	0.254946	FALSE	FALSE	FALSE
Q9HWD4	rpsJ	30S ribosomal protein S10 OS=Pseudomonas aeruginosa (strain ATCC 15692 / DSM 22644 / CIP 104116 / JCM 14847 / LMG 12228 / 1C / PRS 101 / PAO1) OX=208964 GN=rpsJ PE=3 SV=1	7	50	1.14483e+09	1.61776e+09	1.04184e+09	1.29712e+09	9.74613e+08	1.48005e+09	8.46135e+08	1.34639e+09	1.25591e+09	1.45771e+09	1.25503e+09	1.32814e+09	1.04554e+09	1.22399e+09	1.15742e+09	1.15745e+09	4.65509	0.00108167	0.00328651	1.2897	0.228575	0.487075	-2.03097	0.071192	0.132203	FALSE	FALSE	FALSE
Q51342	purF	Amidophosphoribosyltransferase OS=Pseudomonas aeruginosa (strain ATCC 15692 / DSM 22644 / CIP 104116 / JCM 14847 / LMG 12228 / 1C / PRS 101 / PAO1) OX=208964 GN=purF PE=3 SV=3	17	51	1.7434e+08	1.84906e+08	1.80401e+08	1.84723e+08	1.79734e+08	1.93244e+08	1.29749e+08	1.8625e+08	1.97269e+08	1.94718e+08	2.14062e+08	1.63996e+08	1.83728e+08	2.16439e+08	2.13695e+08	1.9315e+08	1.6072	0.141251	0.0989678	-0.723537	0.487307	0.583082	-2.28275	0.0468989	0.101557	FALSE	FALSE	FALSE
G3XD89	oprC	Putative copper transport outer membrane porin OprC OS=Pseudomonas aeruginosa (strain ATCC 15692 / DSM 22644 / CIP 104116 / JCM 14847 / LMG 12228 / 1C / PRS 101 / PAO1) OX=208964 GN=oprC PE=1 SV=1	26	51	3.80971e+08	3.3849e+08	4.0796e+08	3.61207e+08	4.76665e+08	4.48915e+08	3.43899e+08	3.58613e+08	3.07136e+08	3.80755e+08	4.72927e+08	3.38292e+08	4.2525e+08	4.39989e+08	3.61372e+08	3.92917e+08	-0.744305	0.475005	0.226194	-0.005996	0.995344	0.717787	0.308179	0.764601	0.623797	FALSE	FALSE	FALSE
G3XD14	dksA	RNA polymerase-binding transcription factor DksA OS=Pseudomonas aeruginosa (strain ATCC 15692 / DSM 22644 / CIP 104116 / JCM 14847 / LMG 12228 / 1C / PRS 101 / PAO1) OX=208964 GN=dksA PE=3 SV=1	7	39	1.82855e+08	1.2742e+08	2.01831e+08	1.36888e+08	1.93794e+08	1.47144e+08	1.78526e+08	1.64844e+08	1.85239e+08	2.06735e+08	2.04661e+08	2.68386e+08	2.14989e+08	2.05001e+08	2.62257e+08	2.31359e+08	-3.99505	0.00291023	0.00643444	0.560511	0.588495	0.609868	-1.54565	0.154842	0.223451	FALSE	FALSE	FALSE
Q9HVI7	glyA2	Serine hydroxymethyltransferase 3 OS=Pseudomonas aeruginosa (strain ATCC 15692 / DSM 22644 / CIP 104116 / JCM 14847 / LMG 12228 / 1C / PRS 101 / PAO1) OX=208964 GN=glyA2 PE=3 SV=1	12	32	7.23027e+08	6.67714e+08	7.76753e+08	7.44455e+08	8.3798e+08	7.07217e+08	7.20697e+08	6.69086e+08	5.86928e+08	5.38544e+08	5.51823e+08	6.19534e+08	6.59855e+08	5.54555e+08	6.62775e+08	4.74548e+08	-1.63025	0.136263	0.0964519	-1.61	0.141065	0.450407	3.10203	0.0119073	0.0387427	FALSE	FALSE	FALSE
G3XD24	pctA	Methyl-accepting chemotaxis protein PctA OS=Pseudomonas aeruginosa (strain ATCC 15692 / DSM 22644 / CIP 104116 / JCM 14847 / LMG 12228 / 1C / PRS 101 / PAO1) OX=208964 GN=pctA PE=1 SV=1	26	53	2.62979e+08	1.65078e+08	2.93656e+08	1.30079e+08	2.61146e+08	2.21755e+08	2.66936e+08	1.74907e+08	2.84116e+08	2.41971e+08	2.94301e+08	2.91892e+08	2.42491e+08	2.96435e+08	2.24607e+08	2.65892e+08	-4.57431	0.00121689	0.0035629	0.618299	0.55135	0.603716	0.537193	0.603496	0.543748	FALSE	FALSE	FALSE
Q9I047	tal	Transaldolase OS=Pseudomonas aeruginosa (strain ATCC 15692 / DSM 22644 / CIP 104116 / JCM 14847 / LMG 12228 / 1C / PRS 101 / PAO1) OX=208964 GN=tal PE=3 SV=1	17	64	2.31856e+08	2.34306e+08	2.43143e+08	2.35953e+08	2.68205e+08	2.44263e+08	2.53954e+08	2.79445e+08	2.15818e+08	2.47404e+08	3.17498e+08	2.50047e+08	2.5121e+08	3.24271e+08	2.1536e+08	2.56785e+08	-0.0698769	0.945765	0.34891	0.798698	0.444559	0.568214	0.0932099	0.927674	0.694894	FALSE	FALSE	FALSE
Q9HW15	speA	Probable short-chain dehydrogenase OS=Pseudomonas aeruginosa (strain ATCC 15692 / DSM 22644 / CIP 104116 / JCM 14847 / LMG 12228 / 1C / PRS 101 / PAO1) OX=208964 GN=speA PE=4 SV=1	11	45	1.95042e+08	2.54123e+08	2.08984e+08	3.24312e+08	2.50052e+08	3.3094e+08	2.42497e+08	3.37988e+08	1.8981e+08	2.35365e+08	2.48555e+08	2.29112e+08	2.4349e+08	2.68713e+08	1.97189e+08	2.56737e+08	3.864	0.00356764	0.00731856	1.52597	0.160573	0.454236	0.238413	0.816627	0.648014	FALSE	FALSE	FALSE
Q9I083	PA2760	Probable outer membrane protein OS=Pseudomonas aeruginosa (strain ATCC 15692 / DSM 22644 / CIP 104116 / JCM 14847 / LMG 12228 / 1C / PRS 101 / PAO1) OX=208964 GN=PA2760 PE=4 SV=1	13	34	6.5878e+08	5.37976e+08	7.1947e+08	5.05067e+08	5.02103e+08	3.87623e+08	4.48714e+08	4.69135e+08	8.18629e+08	5.90481e+08	6.72955e+08	7.65969e+08	7.37596e+08	6.41603e+08	8.29923e+08	5.11553e+08	-1.68047	0.125944	0.0917697	-2.24019	0.0511581	0.363751	-2.6024	0.0274524	0.0706179	FALSE	FALSE	FALSE
Q9HZP5	PA2953	Electron transfer flavoprotein-ubiquinone oxidoreductase OS=Pseudomonas aeruginosa (strain ATCC 15692 / DSM 22644 / CIP 104116 / JCM 14847 / LMG 12228 / 1C / PRS 101 / PAO1) OX=208964 GN=PA2953 PE=1 SV=1	23	56	1.43174e+08	1.30054e+08	1.89184e+08	1.52736e+08	1.51007e+08	1.31462e+08	1.72699e+08	1.43823e+08	2.58481e+08	1.71639e+08	1.81119e+08	1.84554e+08	2.41563e+08	1.69801e+08	3.15566e+08	1.66729e+08	-2.05389	0.0690476	0.0599402	-3.2211	0.0101554	0.291849	-3.42691	0.00697704	0.027012	FALSE	FALSE	FALSE
P0C2B2	dsbA	Thiol:disulfide interchange protein DsbA OS=Pseudomonas aeruginosa (strain ATCC 15692 / DSM 22644 / CIP 104116 / JCM 14847 / LMG 12228 / 1C / PRS 101 / PAO1) OX=208964 GN=dsbA PE=1 SV=1	6	29	1.64658e+08	1.98794e+08	1.70721e+08	1.88415e+08	2.38748e+08	2.19785e+08	1.67133e+08	2.08406e+08	1.91737e+08	2.10191e+08	2.29742e+08	2.01582e+08	1.45671e+08	2.14449e+08	1.55294e+08	2.26004e+08	1.18483	0.265364	0.151508	1.80865	0.103174	0.423106	0.241995	0.813931	0.646966	FALSE	FALSE	FALSE
P00282	azu	Azurin OS=Pseudomonas aeruginosa (strain ATCC 15692 / DSM 22644 / CIP 104116 / JCM 14847 / LMG 12228 / 1C / PRS 101 / PAO1) OX=208964 GN=azu PE=1 SV=2	8	60	3.66782e+08	4.92768e+08	3.61024e+08	4.42061e+08	5.99937e+08	5.05882e+08	5.01072e+08	6.54984e+08	7.20473e+08	9.08348e+08	9.72856e+08	5.10299e+08	4.79751e+08	1.0488e+09	4.81164e+08	9.19607e+08	1.16539	0.272768	0.154392	1.30123	0.224766	0.485182	-1.98504	0.0767653	0.137748	FALSE	FALSE	FALSE
Q9I0J9	nuoC	NADH-quinone oxidoreductase subunit C/D OS=Pseudomonas aeruginosa (strain ATCC 15692 / DSM 22644 / CIP 104116 / JCM 14847 / LMG 12228 / 1C / PRS 101 / PAO1) OX=208964 GN=nuoC PE=3 SV=1	25	43	5.57765e+08	4.67783e+08	5.05763e+08	5.71527e+08	4.92675e+08	5.74589e+08	4.58908e+08	5.22813e+08	3.33177e+08	4.10685e+08	4.03396e+08	3.61585e+08	3.41557e+08	4.43098e+08	3.53092e+08	4.06033e+08	0.859345	0.411668	0.20471	1.82709	0.10018	0.423106	4.81409	0.000820792	0.00584753	FALSE	FALSE	FALSE
Q9I2A8	atoB	Acetyl-CoA acetyltransferase OS=Pseudomonas aeruginosa (strain ATCC 15692 / DSM 22644 / CIP 104116 / JCM 14847 / LMG 12228 / 1C / PRS 101 / PAO1) OX=208964 GN=atoB PE=3 SV=1	15	59	1.47427e+08	1.35567e+08	1.20015e+08	7.33818e+07	1.18887e+08	1.44923e+08	1.74997e+08	1.23012e+08	2.74184e+08	1.99169e+08	2.63493e+08	2.99338e+08	2.76182e+08	2.8258e+08	2.30977e+08	2.03295e+08	-1.19489	0.261594	0.150268	-0.705211	0.498113	0.583884	-6.45227	9.27252e-05	0.00109692	FALSE	FALSE	FALSE
Q9I0K4	PA2634	Isocitrate lyase OS=Pseudomonas aeruginosa (strain ATCC 15692 / DSM 22644 / CIP 104116 / JCM 14847 / LMG 12228 / 1C / PRS 101 / PAO1) OX=208964 GN=PA2634 PE=1 SV=1	19	44	4.78499e+08	2.9198e+08	4.95076e+08	3.35757e+08	3.76378e+08	2.91917e+08	4.48048e+08	3.19816e+08	5.54083e+08	3.21373e+08	5.24367e+08	4.26251e+08	3.91333e+08	4.96369e+08	4.47664e+08	3.57783e+08	-5.11042	0.000566781	0.00209817	-1.66155	0.130175	0.441723	-0.633053	0.541647	0.508088	FALSE	FALSE	FALSE
P48247	hemL	Glutamate-1-semialdehyde 2,1-aminomutase OS=Pseudomonas aeruginosa (strain ATCC 15692 / DSM 22644 / CIP 104116 / JCM 14847 / LMG 12228 / 1C / PRS 101 / PAO1) OX=208964 GN=hemL PE=1 SV=2	14	50	1.7876e+08	2.24151e+08	1.83086e+08	2.36455e+08	2.20616e+08	2.45861e+08	1.96352e+08	2.28749e+08	2.6953e+08	2.57827e+08	2.67342e+08	2.44462e+08	2.81376e+08	2.76748e+08	2.59097e+08	2.79687e+08	2.97021	0.0150894	0.0203055	-0.321468	0.755027	0.666165	-4.81672	0.000817678	0.00584708	FALSE	FALSE	FALSE
Q9HUP3	nadE	NH(3)-dependent NAD(+) synthetase OS=Pseudomonas aeruginosa (strain ATCC 15692 / DSM 22644 / CIP 104116 / JCM 14847 / LMG 12228 / 1C / PRS 101 / PAO1) OX=208964 GN=nadE PE=1 SV=1	11	57	1.0078e+08	1.33485e+08	9.9067e+07	1.25569e+08	1.19407e+08	1.45028e+08	1.04239e+08	1.37813e+08	9.6488e+07	1.68435e+08	1.95995e+08	1.1729e+08	1.12714e+08	1.65443e+08	1.02795e+08	1.88113e+08	3.79278	0.00398902	0.00794562	1.57913	0.147971	0.451409	-0.974815	0.353835	0.390834	FALSE	FALSE	FALSE
Q9I0L8	clpA	ATP-binding protease component ClpA OS=Pseudomonas aeruginosa (strain ATCC 15692 / DSM 22644 / CIP 104116 / JCM 14847 / LMG 12228 / 1C / PRS 101 / PAO1) OX=208964 GN=clpA PE=3 SV=1	27	46	6.43929e+08	7.71553e+08	7.1032e+08	8.06225e+08	9.08949e+08	8.51089e+08	9.08781e+08	9.0754e+08	7.95987e+08	1.04066e+09	1.22175e+09	7.63692e+08	6.74673e+08	1.30481e+09	6.19437e+08	1.01269e+09	0.688503	0.507879	0.236259	1.50589	0.165573	0.458607	-0.122596	0.904984	0.68448	FALSE	FALSE	FALSE
O69077	lysC	Aspartokinase OS=Pseudomonas aeruginosa (strain ATCC 15692 / DSM 22644 / CIP 104116 / JCM 14847 / LMG 12228 / 1C / PRS 101 / PAO1) OX=208964 GN=lysC PE=1 SV=2	17	50	2.75256e+08	3.3277e+08	3.05371e+08	3.6115e+08	3.67081e+08	3.05286e+08	3.37363e+08	3.95445e+08	3.1498e+08	2.87667e+08	3.17731e+08	3.18315e+08	2.93654e+08	2.987e+08	3.71531e+08	2.89507e+08	1.02798	0.329851	0.176761	-1.21548	0.254401	0.499788	-0.143404	0.888969	0.676585	FALSE	FALSE	FALSE
Q9HUM2	hflK	Protein HflK OS=Pseudomonas aeruginosa (strain ATCC 15692 / DSM 22644 / CIP 104116 / JCM 14847 / LMG 12228 / 1C / PRS 101 / PAO1) OX=208964 GN=hflK PE=3 SV=1	19	60	3.82449e+08	1.95621e+08	3.66228e+08	2.2384e+08	2.94853e+08	2.14321e+08	2.95989e+08	2.21246e+08	3.39259e+08	2.83617e+08	3.26233e+08	3.35334e+08	3.59138e+08	3.07085e+08	4.1516e+08	2.61269e+08	-5.83192	0.000216232	0.00110541	-2.47396	0.0347579	0.339881	-0.856303	0.412921	0.430774	FALSE	FALSE	FALSE
Q9HWI2	PA4199	Probable acyl-CoA dehydrogenase OS=Pseudomonas aeruginosa (strain ATCC 15692 / DSM 22644 / CIP 104116 / JCM 14847 / LMG 12228 / 1C / PRS 101 / PAO1) OX=208964 GN=PA4199 PE=3 SV=1	20	43	1.70658e+08	1.50289e+08	1.91125e+08	2.10222e+08	1.65338e+08	1.46764e+08	1.7687e+08	1.80812e+08	2.03294e+08	1.52901e+08	1.71439e+08	2.54491e+08	1.73504e+08	1.97002e+08	1.96519e+08	1.64862e+08	-0.371621	0.718468	0.294254	0.139409	0.892126	0.694494	-0.783252	0.452575	0.454811	FALSE	FALSE	FALSE
G3XD20	mucD	Periplasmic serine endoprotease DegP-like OS=Pseudomonas aeruginosa (strain ATCC 15692 / DSM 22644 / CIP 104116 / JCM 14847 / LMG 12228 / 1C / PRS 101 / PAO1) OX=208964 GN=mucD PE=3 SV=1	13	35	3.85354e+08	5.0779e+08	4.68721e+08	5.53378e+08	5.06284e+08	5.2468e+08	4.37922e+08	5.02727e+08	4.39049e+08	4.51656e+08	5.03914e+08	4.33425e+08	4.53376e+08	5.14057e+08	3.54451e+08	5.07146e+08	2.31485	0.0448828	0.0441605	1.07975	0.307698	0.520633	0.323865	0.753062	0.617972	FALSE	FALSE	FALSE
Q9I5V8	rpsU	30S ribosomal protein S21 OS=Pseudomonas aeruginosa (strain ATCC 15692 / DSM 22644 / CIP 104116 / JCM 14847 / LMG 12228 / 1C / PRS 101 / PAO1) OX=208964 GN=rpsU PE=1 SV=3	4	42	3.37187e+08	6.00658e+08	4.2335e+08	5.29595e+08	4.59691e+08	7.7138e+08	3.30232e+08	7.46481e+08	6.59699e+08	6.14968e+08	6.4156e+08	5.34829e+08	4.31387e+08	6.74951e+08	4.8219e+08	6.72546e+08	4.97748	0.000682373	0.00233797	1.23845	0.246163	0.496416	-2.94512	0.0154605	0.0467331	FALSE	FALSE	FALSE
Q9I6H5	serA	D-3-phosphoglycerate dehydrogenase OS=Pseudomonas aeruginosa (strain ATCC 15692 / DSM 22644 / CIP 104116 / JCM 14847 / LMG 12228 / 1C / PRS 101 / PAO1) OX=208964 GN=serA PE=3 SV=1	16	46	3.23306e+08	3.35004e+08	3.75472e+08	3.57254e+08	5.7517e+08	3.57946e+08	4.20473e+08	3.97706e+08	4.30076e+08	4.00726e+08	3.69196e+08	4.51789e+08	4.80699e+08	4.06665e+08	4.83461e+08	3.85759e+08	-1.2209	0.252054	0.148812	-0.870026	0.406374	0.554141	-0.469329	0.649427	0.569227	FALSE	FALSE	FALSE
Q9HX20	proA	Gamma-glutamyl phosphate reductase OS=Pseudomonas aeruginosa (strain ATCC 15692 / DSM 22644 / CIP 104116 / JCM 14847 / LMG 12228 / 1C / PRS 101 / PAO1) OX=208964 GN=proA PE=3 SV=1	14	44	1.60561e+08	1.98714e+08	2.01894e+08	2.24158e+08	1.86939e+08	2.48577e+08	1.5784e+08	2.52156e+08	2.12139e+08	2.09119e+08	1.96177e+08	2.71699e+08	2.0772e+08	2.16683e+08	2.39504e+08	1.92572e+08	3.32433	0.00844004	0.0133904	0.398372	0.699427	0.648378	-2.40115	0.038476	0.089269	FALSE	FALSE	FALSE
Q9I2R2	PA1833	Probable oxidoreductase OS=Pseudomonas aeruginosa (strain ATCC 15692 / DSM 22644 / CIP 104116 / JCM 14847 / LMG 12228 / 1C / PRS 101 / PAO1) OX=208964 GN=PA1833 PE=4 SV=1	12	47	2.06268e+08	2.18819e+08	1.81439e+08	2.21378e+08	2.02617e+08	2.18903e+08	2.15007e+08	2.34289e+08	1.65501e+08	2.028e+08	1.98381e+08	1.43698e+08	1.45058e+08	2.16361e+08	1.35581e+08	1.91441e+08	1.85132	0.0959514	0.0757417	1.39684	0.195183	0.477114	2.52543	0.0312383	0.0773459	FALSE	FALSE	FALSE
Q9HU11	PA5178	Uncharacterized protein OS=Pseudomonas aeruginosa (strain ATCC 15692 / DSM 22644 / CIP 104116 / JCM 14847 / LMG 12228 / 1C / PRS 101 / PAO1) OX=208964 GN=PA5178 PE=4 SV=1	11	82	7.00552e+08	3.46096e+08	6.3932e+08	3.80361e+08	7.40087e+08	3.55711e+08	8.02595e+08	4.9996e+08	6.61219e+08	4.51214e+08	4.70982e+08	5.53123e+08	5.43087e+08	5.1758e+08	4.32763e+08	4.36172e+08	-6.8063	6.57199e-05	0.000549723	-0.656805	0.527364	0.592299	3.27	0.0090215	0.0318384	FALSE	FALSE	FALSE
Q9I7C2	gyrB	DNA gyrase subunit B OS=Pseudomonas aeruginosa (strain ATCC 15692 / DSM 22644 / CIP 104116 / JCM 14847 / LMG 12228 / 1C / PRS 101 / PAO1) OX=208964 GN=gyrB PE=3 SV=1	27	47	2.82672e+08	2.15385e+08	2.4629e+08	1.95196e+08	2.07017e+08	1.8139e+08	2.14841e+08	2.17096e+08	1.74732e+08	1.7416e+08	2.00938e+08	1.86485e+08	2.22881e+08	1.85056e+08	2.56565e+08	2.05315e+08	-1.92332	0.0854203	0.0693245	-1.3924	0.196478	0.477668	1.06264	0.314226	0.357382	FALSE	FALSE	FALSE
Q9HTL9	PA5339	Uncharacterized protein OS=Pseudomonas aeruginosa (strain ATCC 15692 / DSM 22644 / CIP 104116 / JCM 14847 / LMG 12228 / 1C / PRS 101 / PAO1) OX=208964 GN=PA5339 PE=4 SV=1	9	98	3.87541e+08	6.97332e+08	3.71567e+08	7.5844e+08	5.29832e+08	7.54027e+08	4.93505e+08	8.52211e+08	3.12042e+08	3.84494e+08	4.74543e+08	3.87224e+08	3.57886e+08	4.34148e+08	3.46977e+08	4.40598e+08	6.15795	0.00014321	0.000838597	1.19246	0.262875	0.502717	1.58263	0.146212	0.215707	FALSE	FALSE	FALSE
Q9HWC4	nusG	Transcription termination/antitermination protein NusG OS=Pseudomonas aeruginosa (strain ATCC 15692 / DSM 22644 / CIP 104116 / JCM 14847 / LMG 12228 / 1C / PRS 101 / PAO1) OX=208964 GN=nusG PE=3 SV=1	7	51	3.25833e+08	5.40248e+08	3.71253e+08	4.15857e+08	4.11812e+08	5.69416e+08	2.89373e+08	5.0868e+08	3.58618e+08	4.36062e+08	3.89969e+08	5.33619e+08	3.70862e+08	4.198e+08	5.34376e+08	4.34252e+08	4.01017	0.00284304	0.00635865	1.07965	0.307741	0.520633	-1.49626	0.16707	0.234906	FALSE	FALSE	FALSE
P11221	oprI	Major outer membrane lipoprotein OS=Pseudomonas aeruginosa (strain ATCC 15692 / DSM 22644 / CIP 104116 / JCM 14847 / LMG 12228 / 1C / PRS 101 / PAO1) OX=208964 GN=oprI PE=3 SV=1	4	39	4.28447e+09	4.96367e+09	5.31926e+09	5.00345e+09	2.3746e+09	3.36202e+09	3.97111e+09	3.41836e+09	3.5176e+09	3.56525e+09	3.0742e+09	2.89973e+09	3.80119e+09	4.58074e+09	3.65956e+09	3.16793e+09	0.41938	0.684423	0.285423	-0.00680502	0.994715	0.717787	0.587173	0.570786	0.52514	FALSE	FALSE	FALSE
Q9HY84	argG	Argininosuccinate synthase OS=Pseudomonas aeruginosa (strain ATCC 15692 / DSM 22644 / CIP 104116 / JCM 14847 / LMG 12228 / 1C / PRS 101 / PAO1) OX=208964 GN=argG PE=3 SV=1	17	46	2.47405e+08	2.63711e+08	3.18688e+08	2.66446e+08	3.21647e+08	2.41569e+08	2.78572e+08	2.69304e+08	2.92428e+08	3.21945e+08	3.42708e+08	2.99898e+08	3.11782e+08	3.50303e+08	3.52474e+08	3.08984e+08	-1.53805	0.157203	0.106964	-0.198906	0.846655	0.686051	-1.37031	0.202117	0.266765	FALSE	FALSE	FALSE
Q9I576	hpd	4-hydroxyphenylpyruvate dioxygenase OS=Pseudomonas aeruginosa (strain ATCC 15692 / DSM 22644 / CIP 104116 / JCM 14847 / LMG 12228 / 1C / PRS 101 / PAO1) OX=208964 GN=hpd PE=3 SV=1	16	56	1.92656e+08	4.55597e+07	2.08552e+08	3.72976e+07	1.3648e+08	3.7058e+07	2.86171e+08	3.59204e+07	4.85562e+08	2.24479e+08	2.63029e+08	4.35701e+08	3.44048e+08	4.06144e+08	3.0775e+08	2.79332e+08	-11.7044	6.87319e-07	2.82712e-05	-0.288258	0.779527	0.671285	-3.20149	0.0100999	0.0346428	FALSE	FALSE	FALSE
Q9XCL6	gltX	Glutamate--tRNA ligase OS=Pseudomonas aeruginosa (strain ATCC 15692 / DSM 22644 / CIP 104116 / JCM 14847 / LMG 12228 / 1C / PRS 101 / PAO1) OX=208964 GN=gltX PE=1 SV=2	20	42	3.03211e+08	3.71336e+08	4.01077e+08	3.51638e+08	4.79085e+08	3.75141e+08	3.72584e+08	4.10289e+08	4.213e+08	4.17233e+08	5.2248e+08	3.83313e+08	3.9012e+08	4.17648e+08	4.47478e+08	4.37831e+08	-0.209692	0.838412	0.323123	-0.937012	0.372655	0.538029	-1.36285	0.204379	0.268639	FALSE	FALSE	FALSE
Q9HVW7	murA	UDP-N-acetylglucosamine 1-carboxyvinyltransferase OS=Pseudomonas aeruginosa (strain ATCC 15692 / DSM 22644 / CIP 104116 / JCM 14847 / LMG 12228 / 1C / PRS 101 / PAO1) OX=208964 GN=murA PE=1 SV=1	15	37	2.66978e+08	1.9269e+08	3.27069e+08	2.62472e+08	2.51865e+08	2.28154e+08	2.4602e+08	2.24312e+08	2.65362e+08	2.33903e+08	2.33064e+08	2.52186e+08	2.78346e+08	2.41354e+08	3.38023e+08	2.49489e+08	-2.14027	0.0599123	0.0540743	-1.52639	0.16047	0.454236	-0.187791	0.854993	0.663372	FALSE	FALSE	FALSE
Q9I456	PA1288	Probable outer membrane protein OS=Pseudomonas aeruginosa (strain ATCC 15692 / DSM 22644 / CIP 104116 / JCM 14847 / LMG 12228 / 1C / PRS 101 / PAO1) OX=208964 GN=PA1288 PE=4 SV=1	13	42	1.52663e+08	7.61609e+07	1.43263e+08	7.1311e+07	1.34729e+08	7.0544e+07	2.13981e+08	9.06571e+07	4.73908e+08	2.82155e+08	3.82201e+08	3.96179e+08	4.6359e+08	3.5162e+08	4.10767e+08	3.0645e+08	-6.72588	7.21825e-05	0.000558018	-2.99913	0.0145916	0.307257	-9.38279	4.14576e-06	0.000108332	FALSE	FALSE	FALSE
Q9HWW1	oprG	Outer membrane protein OprG OS=Pseudomonas aeruginosa (strain ATCC 15692 / DSM 22644 / CIP 104116 / JCM 14847 / LMG 12228 / 1C / PRS 101 / PAO1) OX=208964 GN=oprG PE=1 SV=1	10	50	1.14166e+09	8.81022e+08	1.05189e+09	5.95129e+08	9.22604e+08	8.25988e+08	7.67218e+08	7.37895e+08	1.45843e+09	1.74841e+09	1.8833e+09	1.33076e+09	1.29241e+09	1.81807e+09	1.23599e+09	1.73954e+09	-2.28262	0.0473485	0.0458396	1.22046	0.252595	0.498434	-3.55681	0.00565062	0.0230404	FALSE	FALSE	FALSE
Q9I3G2	ccoP2	Cbb3-type cytochrome c oxidase subunit OS=Pseudomonas aeruginosa (strain ATCC 15692 / DSM 22644 / CIP 104116 / JCM 14847 / LMG 12228 / 1C / PRS 101 / PAO1) OX=208964 GN=ccoP2 PE=3 SV=1	12	45	3.52586e+08	2.04368e+08	3.8941e+08	2.26749e+08	3.10085e+08	3.38655e+08	3.07062e+08	2.55085e+08	1.56861e+08	3.23548e+08	4.49923e+08	2.83932e+08	2.54953e+08	3.86403e+08	2.3835e+08	3.40767e+08	-2.72465	0.0226838	0.0268591	1.37333	0.202131	0.479719	1.4973	0.166803	0.234875	FALSE	FALSE	FALSE
Q9HXP9	rpsP	30S ribosomal protein S16 OS=Pseudomonas aeruginosa (strain ATCC 15692 / DSM 22644 / CIP 104116 / JCM 14847 / LMG 12228 / 1C / PRS 101 / PAO1) OX=208964 GN=rpsP PE=3 SV=1	3	42	4.95195e+08	7.33632e+08	5.79867e+08	4.22507e+08	4.89742e+08	5.52937e+08	4.1985e+08	5.99696e+08	6.91444e+08	6.31384e+08	7.50612e+08	7.32772e+08	6.08692e+08	8.2427e+08	6.47417e+08	7.47582e+08	1.20926	0.25629	0.148812	1.12188	0.29029	0.517268	-3.74311	0.00419	0.0185019	FALSE	FALSE	FALSE
Q9HWF8	rpsK	30S ribosomal protein S11 OS=Pseudomonas aeruginosa (strain ATCC 15692 / DSM 22644 / CIP 104116 / JCM 14847 / LMG 12228 / 1C / PRS 101 / PAO1) OX=208964 GN=rpsK PE=3 SV=1	5	42	9.01968e+08	1.83586e+09	1.06007e+09	1.38306e+09	1.3449e+09	1.75589e+09	1.03374e+09	1.87512e+09	1.52124e+09	1.53059e+09	1.76904e+09	1.30709e+09	1.30669e+09	1.64509e+09	1.34138e+09	1.59364e+09	4.72794	0.000973452	0.00306501	0.319734	0.756299	0.666165	-3.11673	0.0116205	0.0381987	FALSE	FALSE	FALSE
Q9HXJ4	ispG	4-hydroxy-3-methylbut-2-en-1-yl diphosphate synthase (flavodoxin) OS=Pseudomonas aeruginosa (strain ATCC 15692 / DSM 22644 / CIP 104116 / JCM 14847 / LMG 12228 / 1C / PRS 101 / PAO1) OX=208964 GN=ispG PE=3 SV=1	21	72	1.36842e+08	1.58808e+08	1.49156e+08	1.89327e+08	1.41297e+08	1.75958e+08	1.1992e+08	1.62914e+08	1.57463e+08	1.81838e+08	1.75176e+08	1.84709e+08	1.64148e+08	1.80766e+08	1.78178e+08	1.71997e+08	3.30108	0.00876525	0.0137483	1.1154	0.292917	0.518388	-2.96422	0.0149754	0.0455542	FALSE	FALSE	FALSE
P42512	fptA	Fe(3+)-pyochelin receptor OS=Pseudomonas aeruginosa (strain ATCC 15692 / DSM 22644 / CIP 104116 / JCM 14847 / LMG 12228 / 1C / PRS 101 / PAO1) OX=208964 GN=fptA PE=1 SV=1	28	53	1.39569e+08	1.6658e+07	1.6176e+08	1.68691e+07	2.722e+08	1.65035e+07	2.02948e+08	1.56001e+07	3.04154e+08	2.08675e+08	1.79744e+08	2.82186e+08	2.84501e+08	2.48933e+08	2.06596e+08	2.27745e+08	-18.6734	1.03717e-08	2.50526e-06	0.0765031	0.940654	0.706092	-1.45351	0.178326	0.246216	FALSE	FALSE	FALSE
P77915	hemN	Oxygen-independent coproporphyrinogen III oxidase OS=Pseudomonas aeruginosa (strain ATCC 15692 / DSM 22644 / CIP 104116 / JCM 14847 / LMG 12228 / 1C / PRS 101 / PAO1) OX=208964 GN=hemN PE=2 SV=2	24	57	3.14331e+08	3.31331e+08	3.50044e+08	3.27246e+08	2.75507e+08	3.3398e+08	2.03786e+08	3.61922e+08	3.21597e+08	3.24785e+08	2.88084e+08	2.45694e+08	3.01888e+08	2.6901e+08	3.27983e+08	3.155e+08	1.77507	0.108414	0.0826751	-0.991144	0.346921	0.533868	-0.895985	0.392412	0.417415	FALSE	FALSE	FALSE
Q9HVY3	rpsI	30S ribosomal protein S9 OS=Pseudomonas aeruginosa (strain ATCC 15692 / DSM 22644 / CIP 104116 / JCM 14847 / LMG 12228 / 1C / PRS 101 / PAO1) OX=208964 GN=rpsI PE=3 SV=1	4	29	4.20281e+08	5.65706e+08	4.13108e+08	5.14458e+08	5.30613e+08	5.74576e+08	3.86877e+08	6.29198e+08	7.33192e+08	6.80642e+08	6.5116e+08	6.39752e+08	5.68868e+08	7.45692e+08	6.79973e+08	6.89465e+08	3.46231	0.0067509	0.0114113	0.702731	0.499587	0.583884	-4.69867	0.000970862	0.00657449	FALSE	FALSE	FALSE
Q9I1M2	bkdA1	2-oxoisovalerate dehydrogenase subunit alpha OS=Pseudomonas aeruginosa (strain ATCC 15692 / DSM 22644 / CIP 104116 / JCM 14847 / LMG 12228 / 1C / PRS 101 / PAO1) OX=208964 GN=bkdA1 PE=3 SV=1	14	52	1.10318e+07	1.18182e+07	1.35516e+07	1.2777e+07	1.03538e+07	1.57127e+07	9.27917e+06	1.27569e+07	2.34288e+08	1.99911e+08	2.79698e+08	1.86519e+08	1.96247e+08	3.54628e+08	1.51555e+08	2.33158e+08	1.61801	0.138892	0.09774	0.695566	0.50386	0.585471	-21.3307	2.42911e-09	6.65028e-07	FALSE	FALSE	FALSE
P43335	phhB	Pterin-4-alpha-carbinolamine dehydratase OS=Pseudomonas aeruginosa (strain ATCC 15692 / DSM 22644 / CIP 104116 / JCM 14847 / LMG 12228 / 1C / PRS 101 / PAO1) OX=208964 GN=phhB PE=3 SV=1	5	59	9.34903e+07	7.34012e+07	1.03457e+08	6.60436e+07	9.55463e+07	7.56789e+07	1.25104e+08	7.54602e+07	2.83772e+08	2.29112e+08	2.40797e+08	3.34984e+08	2.08668e+08	2.65981e+08	2.31041e+08	2.38888e+08	-4.51531	0.00132702	0.00377107	0.987274	0.348716	0.53398	-9.05218	5.64819e-06	0.000127209	FALSE	FALSE	FALSE
Q9I4Z7	PA0962	Probable dna-binding stress protein OS=Pseudomonas aeruginosa (strain ATCC 15692 / DSM 22644 / CIP 104116 / JCM 14847 / LMG 12228 / 1C / PRS 101 / PAO1) OX=208964 GN=PA0962 PE=3 SV=1	10	66	3.37986e+08	2.19146e+08	3.16031e+08	2.92274e+08	3.99191e+08	2.97013e+08	3.47874e+08	2.83635e+08	2.35197e+08	3.23452e+08	3.83215e+08	2.98178e+08	2.63915e+08	3.71672e+08	2.27814e+08	3.42871e+08	-3.04025	0.013441	0.0186858	1.78818	0.106595	0.423106	2.16904	0.0566704	0.114859	FALSE	FALSE	FALSE
Q9HV34	speE2	Polyamine aminopropyltransferase 2 OS=Pseudomonas aeruginosa (strain ATCC 15692 / DSM 22644 / CIP 104116 / JCM 14847 / LMG 12228 / 1C / PRS 101 / PAO1) OX=208964 GN=speE2 PE=3 SV=1	17	71	1.93412e+08	3.92098e+08	2.26856e+08	3.33302e+08	1.25814e+08	3.64481e+08	1.89681e+08	4.20095e+08	6.36929e+08	6.69324e+08	4.32263e+08	8.62585e+08	6.47205e+08	5.75244e+08	8.52664e+08	6.92428e+08	6.26041	0.000126178	0.000781489	0.743102	0.475934	0.580242	-7.83278	1.92264e-05	0.000344392	FALSE	FALSE	FALSE
Q9HWZ6	ppa	Inorganic pyrophosphatase OS=Pseudomonas aeruginosa (strain ATCC 15692 / DSM 22644 / CIP 104116 / JCM 14847 / LMG 12228 / 1C / PRS 101 / PAO1) OX=208964 GN=ppa PE=1 SV=1	9	80	2.01882e+08	2.83405e+08	2.37079e+08	2.97581e+08	2.467e+08	3.20599e+08	2.62404e+08	3.55255e+08	2.54858e+08	2.56744e+08	2.57277e+08	2.98796e+08	2.59979e+08	2.17315e+08	3.00001e+08	2.62431e+08	3.74912	0.00427291	0.00834271	-0.494545	0.632495	0.630686	-1.62838	0.136127	0.206064	FALSE	FALSE	FALSE
Q9HUV8	purD	Phosphoribosylamine--glycine ligase OS=Pseudomonas aeruginosa (strain ATCC 15692 / DSM 22644 / CIP 104116 / JCM 14847 / LMG 12228 / 1C / PRS 101 / PAO1) OX=208964 GN=purD PE=3 SV=1	15	53	1.02312e+08	1.45754e+08	1.15837e+08	1.17535e+08	1.1877e+08	1.40497e+08	1.03505e+08	1.34435e+08	9.4521e+07	1.17149e+08	9.86796e+07	9.91446e+07	9.7407e+07	9.10928e+07	1.10416e+08	1.06318e+08	2.85493	0.0182658	0.0231302	0.383756	0.709862	0.651719	1.30313	0.223248	0.285666	FALSE	FALSE	FALSE
Q9HY64	arnC	Undecaprenyl-phosphate 4-deoxy-4-formamido-L-arabinose transferase OS=Pseudomonas aeruginosa (strain ATCC 15692 / DSM 22644 / CIP 104116 / JCM 14847 / LMG 12228 / 1C / PRS 101 / PAO1) OX=208964 GN=arnC PE=3 SV=1	13	45	1.33813e+08	1.42515e+08	1.0137e+08	1.27599e+08	9.2821e+07	1.32685e+08	1.292e+08	1.51286e+08	1.70026e+08	1.73169e+08	1.3829e+08	1.79746e+08	1.9937e+08	1.36156e+08	2.50668e+08	1.89207e+08	2.17636	0.0564503	0.051933	-0.746086	0.474214	0.579069	-3.64941	0.00486766	0.0208225	FALSE	FALSE	FALSE
Q9HZC5	pepN	Aminopeptidase N OS=Pseudomonas aeruginosa (strain ATCC 15692 / DSM 22644 / CIP 104116 / JCM 14847 / LMG 12228 / 1C / PRS 101 / PAO1) OX=208964 GN=pepN PE=4 SV=1	37	51	3.2037e+08	4.16369e+08	3.40306e+08	4.18928e+08	4.82263e+08	4.53327e+08	4.02892e+08	4.47722e+08	3.90947e+08	4.43541e+08	4.93505e+08	4.00048e+08	3.66655e+08	4.81724e+08	3.48546e+08	4.48233e+08	1.45837	0.177537	0.116691	1.30647	0.223054	0.485182	-0.346909	0.736225	0.610036	FALSE	FALSE	FALSE
Q9HWE9	rpsH	30S ribosomal protein S8 OS=Pseudomonas aeruginosa (strain ATCC 15692 / DSM 22644 / CIP 104116 / JCM 14847 / LMG 12228 / 1C / PRS 101 / PAO1) OX=208964 GN=rpsH PE=3 SV=1	6	42	5.37192e+08	9.49829e+08	6.87372e+08	8.80067e+08	7.8697e+08	1.22351e+09	6.56172e+08	1.10629e+09	1.08118e+09	9.44041e+08	9.70315e+08	1.03755e+09	8.00104e+08	1.0155e+09	7.61533e+08	1.10518e+09	4.58119	0.0012047	0.00353793	1.59704	0.143928	0.450619	-2.87345	0.0174271	0.0506025	FALSE	FALSE	FALSE
Q9HZN4	rpmF	50S ribosomal protein L32 OS=Pseudomonas aeruginosa (strain ATCC 15692 / DSM 22644 / CIP 104116 / JCM 14847 / LMG 12228 / 1C / PRS 101 / PAO1) OX=208964 GN=rpmF PE=1 SV=3	4	55	3.85182e+08	2.48794e+08	1.99623e+08	2.8068e+08	3.14972e+08	4.07159e+08	1.83624e+08	4.36403e+08	4.0993e+08	4.10428e+08	3.29517e+08	5.19227e+08	3.90656e+08	3.66125e+08	3.42992e+08	5.57343e+08	1.37632	0.200827	0.127991	2.1495	0.0593847	0.378074	-2.23026	0.051187	0.107444	FALSE	FALSE	FALSE
Q9I0D3	cysK	Cysteine synthase OS=Pseudomonas aeruginosa (strain ATCC 15692 / DSM 22644 / CIP 104116 / JCM 14847 / LMG 12228 / 1C / PRS 101 / PAO1) OX=208964 GN=cysK PE=3 SV=1	14	65	1.19146e+08	2.15342e+08	1.30284e+08	2.33415e+08	1.8661e+08	2.50819e+08	1.47471e+08	2.28717e+08	9.79459e+07	1.3805e+08	1.67208e+08	1.18818e+08	1.14835e+08	1.79634e+08	9.74698e+07	1.5836e+08	5.02893	0.000634883	0.00226355	1.7215	0.118473	0.43617	1.51645	0.161971	0.229956	FALSE	FALSE	FALSE
Q9HTF1	ltaE	Low specificity L-threonine aldolase OS=Pseudomonas aeruginosa (strain ATCC 15692 / DSM 22644 / CIP 104116 / JCM 14847 / LMG 12228 / 1C / PRS 101 / PAO1) OX=208964 GN=ltaE PE=3 SV=1	10	36	1.64393e+08	1.72871e+08	1.34281e+08	1.79919e+08	1.71035e+08	2.08582e+08	1.62315e+08	1.8826e+08	1.37269e+08	1.59417e+08	1.55725e+08	1.65747e+08	1.56392e+08	1.6138e+08	1.77446e+08	1.87677e+08	2.38052	0.0402423	0.0408424	1.0196	0.333936	0.52569	0.098762	0.923381	0.692948	FALSE	FALSE	FALSE
Q9I690	PA0423	UPF0312 protein PA0423 OS=Pseudomonas aeruginosa (strain ATCC 15692 / DSM 22644 / CIP 104116 / JCM 14847 / LMG 12228 / 1C / PRS 101 / PAO1) OX=208964 GN=PA0423 PE=3 SV=1	10	62	4.44966e+08	3.56827e+08	4.99156e+08	3.31433e+08	5.17561e+08	4.01619e+08	4.59455e+08	3.4657e+08	6.35198e+08	4.48414e+08	4.5926e+08	7.11408e+08	4.44102e+08	5.51739e+08	3.71788e+08	6.23996e+08	-4.67915	0.00104458	0.00321008	1.5979	0.143737	0.450619	0.21463	0.834595	0.656537	FALSE	FALSE	FALSE
P52002	mexB	Multidrug resistance protein MexB OS=Pseudomonas aeruginosa (strain ATCC 15692 / DSM 22644 / CIP 104116 / JCM 14847 / LMG 12228 / 1C / PRS 101 / PAO1) OX=208964 GN=mexB PE=1 SV=2	22	28	5.23006e+08	3.15033e+08	4.66795e+08	3.33908e+08	3.47201e+08	3.27611e+08	3.89219e+08	2.63072e+08	2.2955e+08	1.91418e+08	2.02941e+08	2.40527e+08	2.59957e+08	1.94134e+08	2.57117e+08	1.93758e+08	-3.34437	0.00816969	0.0130687	-1.7918	0.105982	0.423106	5.80232	0.000210765	0.00205033	FALSE	FALSE	FALSE
Q9HT95	PA5475	Acetyltransferase PA5475 OS=Pseudomonas aeruginosa (strain ATCC 15692 / DSM 22644 / CIP 104116 / JCM 14847 / LMG 12228 / 1C / PRS 101 / PAO1) OX=208964 GN=PA5475 PE=4 SV=1	8	70	2.45108e+08	1.98113e+08	2.06691e+08	1.75164e+08	2.47593e+08	1.81287e+08	2.43265e+08	1.95993e+08	5.14813e+08	4.67999e+08	5.48433e+08	3.02817e+08	3.80926e+08	5.22556e+08	4.03291e+08	4.74132e+08	-3.58702	0.00552686	0.00988893	-0.4034	0.695852	0.647919	-6.93199	5.23512e-05	0.000701587	FALSE	FALSE	FALSE
Q9HZ66	serC	Phosphoserine aminotransferase OS=Pseudomonas aeruginosa (strain ATCC 15692 / DSM 22644 / CIP 104116 / JCM 14847 / LMG 12228 / 1C / PRS 101 / PAO1) OX=208964 GN=serC PE=1 SV=1	14	44	2.03682e+08	2.11567e+08	1.94509e+08	2.29298e+08	1.88441e+08	2.40859e+08	1.79213e+08	2.33541e+08	1.63689e+08	1.76886e+08	1.90344e+08	1.71453e+08	1.76498e+08	1.84395e+08	2.04179e+08	1.80858e+08	3.15746	0.0110839	0.0162261	-0.399578	0.698569	0.647919	0.619219	0.550341	0.51398	FALSE	FALSE	FALSE
Q9HVS6	PA4495	Uncharacterized protein OS=Pseudomonas aeruginosa (strain ATCC 15692 / DSM 22644 / CIP 104116 / JCM 14847 / LMG 12228 / 1C / PRS 101 / PAO1) OX=208964 GN=PA4495 PE=4 SV=1	8	39	1.57069e+08	8.68411e+07	1.27634e+08	1.00501e+08	1.76304e+08	8.43071e+07	1.56408e+08	9.17659e+07	1.05803e+08	1.10177e+08	1.74017e+08	1.07335e+08	1.09838e+08	1.82214e+08	8.65203e+07	1.30611e+08	-6.57	8.67677e-05	0.000611931	0.727299	0.485107	0.583082	2.03725	0.0704605	0.131867	FALSE	FALSE	FALSE
Q9I4W2	PA1011	Uncharacterized protein OS=Pseudomonas aeruginosa (strain ATCC 15692 / DSM 22644 / CIP 104116 / JCM 14847 / LMG 12228 / 1C / PRS 101 / PAO1) OX=208964 GN=PA1011 PE=4 SV=1	19	65	6.78778e+08	7.21004e+08	6.90796e+08	9.29734e+08	7.82912e+08	7.60435e+08	5.17839e+08	7.6626e+08	7.58291e+08	9.48231e+08	9.34783e+08	7.89167e+08	6.11332e+08	1.29054e+09	6.09583e+08	8.80513e+08	1.92308	0.0854543	0.0693245	2.29668	0.0466061	0.357651	-0.689127	0.507235	0.488235	FALSE	FALSE	FALSE
Q9I2Z1	PA1746	Macro domain-containing protein OS=Pseudomonas aeruginosa (strain ATCC 15692 / DSM 22644 / CIP 104116 / JCM 14847 / LMG 12228 / 1C / PRS 101 / PAO1) OX=208964 GN=PA1746 PE=4 SV=1	7	78	9.81795e+07	1.04414e+08	1.295e+08	1.26967e+08	1.81339e+08	1.25948e+08	2.32154e+08	1.30689e+08	2.44685e+08	3.17311e+08	3.58631e+08	1.63216e+08	2.27183e+08	3.43347e+08	2.00784e+08	3.70747e+08	-1.36476	0.204307	0.129189	0.65957	0.525666	0.592299	-2.67038	0.024492	0.0647406	FALSE	FALSE	FALSE
Q9I402	PA1342	Probable binding protein component of ABC transporter OS=Pseudomonas aeruginosa (strain ATCC 15692 / DSM 22644 / CIP 104116 / JCM 14847 / LMG 12228 / 1C / PRS 101 / PAO1) OX=208964 GN=PA1342 PE=4 SV=1	17	65	4.85038e+08	1.74836e+08	5.33378e+08	1.90833e+08	5.05453e+08	1.72666e+08	3.58124e+08	1.83065e+08	7.25685e+08	4.76277e+08	6.37523e+08	6.27782e+08	5.89571e+08	5.49195e+08	6.16777e+08	4.23974e+08	-10.9027	1.27939e-06	3.6627e-05	-2.42623	0.0376176	0.339881	-3.33947	0.00804887	0.0296635	FALSE	FALSE	FALSE
Q9HVT8	gatA	Glutamyl-tRNA(Gln) amidotransferase subunit A OS=Pseudomonas aeruginosa (strain ATCC 15692 / DSM 22644 / CIP 104116 / JCM 14847 / LMG 12228 / 1C / PRS 101 / PAO1) OX=208964 GN=gatA PE=1 SV=1	16	49	1.61434e+08	2.33825e+08	1.78002e+08	2.25547e+08	2.01389e+08	2.40953e+08	1.98431e+08	2.36815e+08	1.87268e+08	1.88938e+08	2.18481e+08	1.91086e+08	2.0509e+08	1.84342e+08	2.21723e+08	1.89413e+08	3.77391	0.00410921	0.00811923	-1.62348	0.138141	0.447451	-1.59566	0.143273	0.213096	FALSE	FALSE	FALSE
Q9HUN0	rpsR	30S ribosomal protein S18 OS=Pseudomonas aeruginosa (strain ATCC 15692 / DSM 22644 / CIP 104116 / JCM 14847 / LMG 12228 / 1C / PRS 101 / PAO1) OX=208964 GN=rpsR PE=3 SV=1	5	54	7.22249e+08	1.00666e+09	8.59916e+08	7.43191e+08	8.07628e+08	1.00288e+09	5.73189e+08	1.05122e+09	9.73969e+08	8.85918e+08	9.67862e+08	1.12791e+09	7.05412e+08	1.17945e+09	7.85053e+08	8.78935e+08	2.39401	0.0393494	0.040147	1.69383	0.123749	0.440396	-1.36528	0.203639	0.267965	FALSE	FALSE	FALSE
Q9I4W3	dapA	4-hydroxy-tetrahydrodipicolinate synthase OS=Pseudomonas aeruginosa (strain ATCC 15692 / DSM 22644 / CIP 104116 / JCM 14847 / LMG 12228 / 1C / PRS 101 / PAO1) OX=208964 GN=dapA PE=1 SV=1	14	66	1.85433e+08	3.23508e+08	1.91895e+08	2.92917e+08	2.52517e+08	2.80875e+08	2.078e+08	3.13398e+08	1.78196e+08	2.03688e+08	2.16727e+08	1.93042e+08	1.81536e+08	2.12583e+08	2.00048e+08	2.03617e+08	4.88013	0.000782975	0.00262654	0.747257	0.473541	0.578915	0.831225	0.426258	0.437871	FALSE	FALSE	FALSE
Q9HVT7	gatB	Aspartyl/glutamyl-tRNA(Asn/Gln) amidotransferase subunit B OS=Pseudomonas aeruginosa (strain ATCC 15692 / DSM 22644 / CIP 104116 / JCM 14847 / LMG 12228 / 1C / PRS 101 / PAO1) OX=208964 GN=gatB PE=1 SV=1	26	67	3.86032e+08	4.89383e+08	4.4648e+08	5.53349e+08	3.55448e+08	4.91172e+08	3.56157e+08	5.04788e+08	3.37322e+08	3.49686e+08	3.56321e+08	4.07893e+08	3.61607e+08	4.47999e+08	3.9615e+08	3.66117e+08	4.25776	0.00194825	0.00485152	1.07443	0.309951	0.520633	0.804471	0.440804	0.447556	FALSE	FALSE	FALSE
G3XD76	dapD	2,3,4,5-tetrahydropyridine-2,6-dicarboxylate N-succinyltransferase OS=Pseudomonas aeruginosa (strain ATCC 15692 / DSM 22644 / CIP 104116 / JCM 14847 / LMG 12228 / 1C / PRS 101 / PAO1) OX=208964 GN=dapD PE=1 SV=1	9	25	1.83134e+08	1.88773e+08	2.05899e+08	1.86709e+08	2.58841e+08	2.36252e+08	2.48881e+08	1.83123e+08	2.25511e+08	1.97524e+08	2.19543e+08	2.48804e+08	2.31991e+08	2.38973e+08	2.48913e+08	2.48626e+08	-1.24251	0.244345	0.146273	0.0748207	0.941956	0.706092	-0.464927	0.652463	0.570196	FALSE	FALSE	FALSE
Q9HV42	grpE	Protein GrpE OS=Pseudomonas aeruginosa (strain ATCC 15692 / DSM 22644 / CIP 104116 / JCM 14847 / LMG 12228 / 1C / PRS 101 / PAO1) OX=208964 GN=grpE PE=3 SV=1	9	70	2.36177e+08	1.62161e+08	1.98666e+08	1.83312e+08	2.39329e+08	2.18442e+08	2.41682e+08	2.21682e+08	2.58001e+08	3.3436e+08	3.5584e+08	3.65467e+08	2.83178e+08	3.10058e+08	3.6376e+08	3.86517e+08	-1.86718	0.0935321	0.0741956	1.17781	0.268388	0.503581	-3.30903	0.00846103	0.0305366	FALSE	FALSE	FALSE
Q9HT16	atpF	ATP synthase subunit b OS=Pseudomonas aeruginosa (strain ATCC 15692 / DSM 22644 / CIP 104116 / JCM 14847 / LMG 12228 / 1C / PRS 101 / PAO1) OX=208964 GN=atpF PE=3 SV=1	10	63	6.37036e+08	2.71716e+08	5.84389e+08	3.31128e+08	3.94939e+08	3.56697e+08	4.02744e+08	3.63248e+08	4.68225e+08	4.17188e+08	3.31985e+08	6.18731e+08	5.72199e+08	5.0785e+08	6.28952e+08	4.63784e+08	-3.34726	0.00813144	0.0130508	0.147757	0.885717	0.694494	0.0894834	0.930557	0.695531	FALSE	FALSE	FALSE
Q9HW04	argJ	Arginine biosynthesis bifunctional protein ArgJ OS=Pseudomonas aeruginosa (strain ATCC 15692 / DSM 22644 / CIP 104116 / JCM 14847 / LMG 12228 / 1C / PRS 101 / PAO1) OX=208964 GN=argJ PE=3 SV=1	13	52	1.3527e+08	1.29085e+08	1.64816e+08	1.52417e+08	2.66179e+08	2.05092e+08	1.96115e+08	1.65204e+08	3.02085e+08	2.40586e+08	2.65801e+08	2.35281e+08	2.14024e+08	2.40794e+08	2.70311e+08	2.18161e+08	-0.950138	0.365984	0.18991	-1.41258	0.190644	0.474879	-2.48808	0.0332584	0.0814011	FALSE	FALSE	FALSE
G3XCZ6	fabD	Malonyl CoA-acyl carrier protein transacylase OS=Pseudomonas aeruginosa (strain ATCC 15692 / DSM 22644 / CIP 104116 / JCM 14847 / LMG 12228 / 1C / PRS 101 / PAO1) OX=208964 GN=fabD PE=3 SV=1	6	25	2.36705e+08	2.45226e+08	2.24127e+08	2.34846e+08	2.58954e+08	2.62663e+08	1.74121e+08	1.94677e+08	2.69812e+08	2.65439e+08	2.43294e+08	2.61231e+08	2.2979e+08	2.04393e+08	2.86034e+08	2.19471e+08	0.533651	0.606051	0.264241	-0.991426	0.346791	0.533868	-1.54275	0.155538	0.223949	FALSE	FALSE	FALSE
Q9HZP8	fabV	Enoyl-[acyl-carrier-protein] reductase [NADH] OS=Pseudomonas aeruginosa (strain ATCC 15692 / DSM 22644 / CIP 104116 / JCM 14847 / LMG 12228 / 1C / PRS 101 / PAO1) OX=208964 GN=fabV PE=1 SV=1	15	43	3.92209e+08	3.7363e+08	4.69363e+08	3.52616e+08	4.34806e+08	3.45821e+08	3.95021e+08	3.71612e+08	4.85417e+08	4.38031e+08	4.03177e+08	4.41419e+08	4.40235e+08	3.86369e+08	5.09197e+08	3.55022e+08	-2.66746	0.0249504	0.0289747	-1.64299	0.134005	0.443912	-1.0805	0.306604	0.351078	FALSE	FALSE	FALSE
P42257	pilJ	Protein PilJ OS=Pseudomonas aeruginosa (strain ATCC 15692 / DSM 22644 / CIP 104116 / JCM 14847 / LMG 12228 / 1C / PRS 101 / PAO1) OX=208964 GN=pilJ PE=4 SV=1	15	28	3.1249e+08	1.735e+08	2.80516e+08	1.4111e+08	2.30066e+08	1.64298e+08	1.9107e+08	1.63681e+08	2.48721e+08	1.92558e+08	3.00475e+08	2.06585e+08	2.51198e+08	2.62899e+08	2.75245e+08	1.77305e+08	-4.18868	0.00216306	0.00516035	-2.78238	0.0208546	0.330591	-0.677576	0.514212	0.491986	FALSE	FALSE	FALSE
Q9HYK7	fpr	Ferredoxin--NADP+ reductase OS=Pseudomonas aeruginosa (strain ATCC 15692 / DSM 22644 / CIP 104116 / JCM 14847 / LMG 12228 / 1C / PRS 101 / PAO1) OX=208964 GN=fpr PE=1 SV=1	11	53	2.07392e+08	2.43467e+08	2.02801e+08	2.8127e+08	2.19801e+08	3.38824e+08	1.87905e+08	3.5802e+08	2.13311e+08	2.66743e+08	2.03396e+08	2.70544e+08	2.71366e+08	2.31126e+08	2.5023e+08	2.82891e+08	4.41606	0.00153695	0.0041022	1.43791	0.183532	0.466698	-1.62701	0.136419	0.206076	FALSE	FALSE	FALSE
Q9HW93	pctC	Methyl-accepting chemotaxis protein PctC OS=Pseudomonas aeruginosa (strain ATCC 15692 / DSM 22644 / CIP 104116 / JCM 14847 / LMG 12228 / 1C / PRS 101 / PAO1) OX=208964 GN=pctC PE=1 SV=1	22	48	2.75759e+06	2.60348e+06	3.29827e+06	3.20854e+06	8.09026e+06	5.05253e+06	9.37839e+06	7.20236e+06	8.64448e+06	9.70585e+06	1.11231e+07	6.80499e+06	9.11651e+06	9.84918e+06	1.04813e+07	1.25879e+07	-0.62934	0.544215	0.247095	-0.209561	0.838569	0.68475	-2.3918	0.0390832	0.0902408	FALSE	FALSE	FALSE
Q9HXY5	PA3647	Skp-like protein OS=Pseudomonas aeruginosa (strain ATCC 15692 / DSM 22644 / CIP 104116 / JCM 14847 / LMG 12228 / 1C / PRS 101 / PAO1) OX=208964 GN=PA3647 PE=3 SV=1	10	47	3.3978e+08	4.11841e+08	4.0689e+08	3.89367e+08	3.51812e+08	4.60428e+08	3.76162e+08	4.46008e+08	3.91313e+08	3.35313e+08	3.57341e+08	4.05334e+08	3.86134e+08	3.94497e+08	3.68725e+08	3.90764e+08	2.33541	0.0433761	0.0429403	0.206283	0.841055	0.68475	-0.326668	0.751006	0.617437	FALSE	FALSE	FALSE
Q9HX76	PA3940	Probable DNA binding protein OS=Pseudomonas aeruginosa (strain ATCC 15692 / DSM 22644 / CIP 104116 / JCM 14847 / LMG 12228 / 1C / PRS 101 / PAO1) OX=208964 GN=PA3940 PE=3 SV=1	5	53	2.70633e+08	1.46541e+08	3.65739e+08	1.51882e+08	3.93529e+08	1.66048e+08	3.69436e+08	1.37868e+08	4.72956e+08	3.14134e+08	3.28226e+08	3.96018e+08	4.91125e+08	3.44725e+08	5.51656e+08	3.43203e+08	-9.53384	4.07417e-06	7.87289e-05	-2.39457	0.0396422	0.341375	-2.16867	0.0567047	0.114859	FALSE	FALSE	FALSE
Q9HV96	PA4701	APH domain-containing protein OS=Pseudomonas aeruginosa (strain ATCC 15692 / DSM 22644 / CIP 104116 / JCM 14847 / LMG 12228 / 1C / PRS 101 / PAO1) OX=208964 GN=PA4701 PE=4 SV=1	23	59	1.2613e+08	1.63482e+08	1.58984e+08	1.62429e+08	2.20401e+08	1.60968e+08	1.9424e+08	1.70684e+08	1.35131e+08	1.45286e+08	1.51258e+08	1.13963e+08	1.391e+08	1.35195e+08	1.37703e+08	1.41958e+08	-0.371248	0.718736	0.294254	-0.727577	0.484944	0.583082	1.72109	0.117589	0.186987	FALSE	FALSE	FALSE
Q9I0J7	nuoF	NADH-quinone oxidoreductase subunit F OS=Pseudomonas aeruginosa (strain ATCC 15692 / DSM 22644 / CIP 104116 / JCM 14847 / LMG 12228 / 1C / PRS 101 / PAO1) OX=208964 GN=nuoF PE=3 SV=1	22	54	1.2816e+08	2.39419e+08	1.37359e+08	2.68714e+08	1.68056e+08	2.80711e+08	1.50191e+08	2.69576e+08	1.32315e+08	2.07536e+08	2.33329e+08	1.7904e+08	1.60645e+08	1.91575e+08	1.68554e+08	1.99536e+08	8.28811	1.32729e-05	0.000165299	1.19471	0.262037	0.502035	-1.32916	0.214852	0.278208	FALSE	FALSE	FALSE
Q9HUV9	purH	Bifunctional purine biosynthesis protein PurH OS=Pseudomonas aeruginosa (strain ATCC 15692 / DSM 22644 / CIP 104116 / JCM 14847 / LMG 12228 / 1C / PRS 101 / PAO1) OX=208964 GN=purH PE=3 SV=1	23	52	2.16506e+08	3.11675e+08	2.58201e+08	3.45853e+08	2.70354e+08	2.97671e+08	2.37853e+08	3.23927e+08	2.64783e+08	3.04075e+08	2.67212e+08	2.5876e+08	2.617e+08	2.95601e+08	2.62326e+08	2.67161e+08	4.05087	0.00267024	0.00609924	1.04674	0.321894	0.520633	-1.11971	0.290365	0.339111	FALSE	FALSE	FALSE
Q9I2T8	ppiD	Peptidylprolyl isomerase OS=Pseudomonas aeruginosa (strain ATCC 15692 / DSM 22644 / CIP 104116 / JCM 14847 / LMG 12228 / 1C / PRS 101 / PAO1) OX=208964 GN=ppiD PE=4 SV=1	28	55	3.26343e+08	3.1274e+08	3.67609e+08	2.97406e+08	2.91175e+08	2.86737e+08	2.67568e+08	3.15286e+08	2.62937e+08	3.47382e+08	3.14821e+08	3.03532e+08	3.0744e+08	2.77087e+08	3.49534e+08	2.7272e+08	-0.357504	0.728662	0.296934	-0.336845	0.743777	0.663973	0.137068	0.89384	0.679213	FALSE	FALSE	FALSE
Q9HVU9	pmbA	PmbA protein OS=Pseudomonas aeruginosa (strain ATCC 15692 / DSM 22644 / CIP 104116 / JCM 14847 / LMG 12228 / 1C / PRS 101 / PAO1) OX=208964 GN=pmbA PE=1 SV=1	17	51	3.90172e+07	2.91105e+07	4.00789e+07	3.15022e+07	4.54371e+07	3.73784e+07	5.04585e+07	3.48961e+07	8.55224e+07	8.97694e+07	1.05268e+08	7.39275e+07	8.50445e+07	9.29798e+07	7.87277e+07	7.30424e+07	-3.06015	0.0130072	0.0182138	-0.801809	0.442845	0.567324	-7.56487	2.56604e-05	0.000407756	FALSE	FALSE	FALSE
Q9HU15	fabY	Beta-ketoacyl-[acyl-carrier-protein] synthase FabY OS=Pseudomonas aeruginosa (strain ATCC 15692 / DSM 22644 / CIP 104116 / JCM 14847 / LMG 12228 / 1C / PRS 101 / PAO1) OX=208964 GN=fabY PE=1 SV=1	20	50	1.85854e+08	1.54565e+08	1.79294e+08	1.24661e+08	2.34368e+08	1.41466e+08	1.98443e+08	1.45548e+08	1.94677e+08	1.75913e+08	1.69457e+08	1.77704e+08	1.70524e+08	1.67003e+08	2.13602e+08	1.78096e+08	-4.42897	0.00150774	0.00407407	-0.923973	0.379056	0.540029	0.744546	0.474572	0.467543	FALSE	FALSE	FALSE
Q9HVF2	PA4639	Uncharacterized protein OS=Pseudomonas aeruginosa (strain ATCC 15692 / DSM 22644 / CIP 104116 / JCM 14847 / LMG 12228 / 1C / PRS 101 / PAO1) OX=208964 GN=PA4639 PE=4 SV=1	9	54	2.73963e+08	2.11344e+08	2.71565e+08	2.59616e+08	2.17929e+08	2.16159e+08	2.94986e+08	2.80488e+08	2.56052e+08	1.92462e+08	2.38352e+08	2.13683e+08	2.18188e+08	2.40417e+08	2.08621e+08	1.86945e+08	-1.0162	0.33514	0.178704	-1.3116	0.221384	0.484397	1.62067	0.137781	0.207421	FALSE	FALSE	FALSE
Q9HXI1	secD	Protein translocase subunit SecD OS=Pseudomonas aeruginosa (strain ATCC 15692 / DSM 22644 / CIP 104116 / JCM 14847 / LMG 12228 / 1C / PRS 101 / PAO1) OX=208964 GN=secD PE=3 SV=1	23	39	4.91684e+08	2.93398e+08	4.15384e+08	3.11632e+08	2.96527e+08	2.97361e+08	3.26027e+08	3.20921e+08	3.7258e+08	3.26512e+08	3.39487e+08	4.09939e+08	4.04078e+08	3.49217e+08	4.44726e+08	3.12015e+08	-1.96261	0.0801427	0.0660133	-1.34159	0.211845	0.479719	-0.304714	0.767159	0.625085	FALSE	FALSE	FALSE
Q9HW91	pctB	Methyl-accepting chemotaxis protein PctB OS=Pseudomonas aeruginosa (strain ATCC 15692 / DSM 22644 / CIP 104116 / JCM 14847 / LMG 12228 / 1C / PRS 101 / PAO1) OX=208964 GN=pctB PE=1 SV=1	21	44	5.32308e+07	4.22604e+07	5.1978e+07	1.92878e+07	4.9759e+07	4.6861e+07	5.20617e+07	3.08649e+07	4.37583e+07	4.87843e+07	4.44563e+07	3.93905e+07	3.52127e+07	3.815e+07	4.57869e+07	3.65737e+07	-2.63415	0.0263748	0.0301576	-0.418349	0.685272	0.645813	2.49901	0.0326545	0.0802305	FALSE	FALSE	FALSE
Q9I5I5	PA0744	Probable enoyl-CoA hydratase/isomerase OS=Pseudomonas aeruginosa (strain ATCC 15692 / DSM 22644 / CIP 104116 / JCM 14847 / LMG 12228 / 1C / PRS 101 / PAO1) OX=208964 GN=PA0744 PE=4 SV=1	13	44	2.16787e+07	8.5614e+07	2.24647e+07	1.03063e+08	3.93294e+07	9.39093e+07	4.51904e+07	1.09227e+08	1.02989e+08	1.12836e+08	1.36243e+08	1.15544e+08	9.79264e+07	1.87236e+08	8.90616e+07	1.42426e+08	6.93471	5.66681e-05	0.000488861	1.98576	0.0775817	0.397546	-6.91806	5.32063e-05	0.000704632	FALSE	FALSE	FALSE
P0DP44	ppk	Polyphosphate kinase OS=Pseudomonas aeruginosa (strain ATCC 15692 / DSM 22644 / CIP 104116 / JCM 14847 / LMG 12228 / 1C / PRS 101 / PAO1) OX=208964 GN=ppk PE=1 SV=1	28	48	1.62192e+08	1.53305e+08	1.51419e+08	1.23732e+08	1.67496e+08	1.26861e+08	1.78997e+08	1.25783e+08	1.65167e+08	2.23732e+08	2.58526e+08	2.08904e+08	2.11134e+08	2.43631e+08	1.90258e+08	2.12556e+08	-3.20354	0.010278	0.0153486	0.901137	0.390455	0.545299	-2.16811	0.0567577	0.114859	FALSE	FALSE	FALSE
Q9I291	galU	UTP--glucose-1-phosphate uridylyltransferase OS=Pseudomonas aeruginosa (strain ATCC 15692 / DSM 22644 / CIP 104116 / JCM 14847 / LMG 12228 / 1C / PRS 101 / PAO1) OX=208964 GN=galU PE=3 SV=1	12	58	2.40672e+08	2.42624e+08	2.6423e+08	2.35774e+08	3.06498e+08	2.31358e+08	2.4599e+08	2.40969e+08	2.1162e+08	2.1133e+08	1.93836e+08	1.7743e+08	2.28776e+08	1.8684e+08	2.50213e+08	2.20095e+08	-1.58317	0.146621	0.101552	-1.33799	0.212974	0.479719	2.16838	0.056732	0.114859	FALSE	FALSE	FALSE
Q9HZJ3	fadA	3-ketoacyl-CoA thiolase OS=Pseudomonas aeruginosa (strain ATCC 15692 / DSM 22644 / CIP 104116 / JCM 14847 / LMG 12228 / 1C / PRS 101 / PAO1) OX=208964 GN=fadA PE=3 SV=1	13	62	1.18362e+08	8.815e+07	1.15945e+08	9.0612e+07	1.01594e+08	9.24226e+07	1.2632e+08	9.73594e+07	1.74408e+08	6.65627e+07	7.97974e+07	7.28096e+07	9.10349e+07	7.08709e+07	1.38247e+08	8.79248e+07	-3.42948	0.00711804	0.0118576	-2.68358	0.0245582	0.330591	0.00859394	0.993321	0.709523	FALSE	FALSE	FALSE
Q9HVW9	hisD	Histidinol dehydrogenase OS=Pseudomonas aeruginosa (strain ATCC 15692 / DSM 22644 / CIP 104116 / JCM 14847 / LMG 12228 / 1C / PRS 101 / PAO1) OX=208964 GN=hisD PE=3 SV=1	22	68	1.28946e+08	1.72704e+08	1.48418e+08	2.09818e+08	1.66438e+08	1.96468e+08	1.5631e+08	2.08403e+08	3.04685e+08	2.7792e+08	2.54523e+08	2.21738e+08	2.53833e+08	2.45232e+08	2.78902e+08	2.97884e+08	3.67212	0.00482655	0.00898533	-0.615244	0.55328	0.604267	-7.65722	2.32102e-05	0.000380176	FALSE	FALSE	FALSE
Q9HZ98	ibpA	Heat-shock protein IbpA OS=Pseudomonas aeruginosa (strain ATCC 15692 / DSM 22644 / CIP 104116 / JCM 14847 / LMG 12228 / 1C / PRS 101 / PAO1) OX=208964 GN=ibpA PE=3 SV=1	9	71	2.57553e+08	1.36368e+08	2.6607e+08	8.2859e+07	1.65346e+08	1.114e+08	1.74653e+08	9.72988e+07	4.8447e+08	3.12654e+08	4.36769e+08	3.30362e+08	1.72651e+08	3.40962e+08	1.915e+08	2.78435e+08	-4.96083	0.000698542	0.00238491	0.37363	0.717129	0.655036	-1.30106	0.223927	0.285712	FALSE	FALSE	FALSE
Q9HVK8	PA4576	Endopeptidase La OS=Pseudomonas aeruginosa (strain ATCC 15692 / DSM 22644 / CIP 104116 / JCM 14847 / LMG 12228 / 1C / PRS 101 / PAO1) OX=208964 GN=PA4576 PE=3 SV=1	25	45	9.90465e+07	1.25358e+08	1.0779e+08	1.37905e+08	1.08874e+08	1.29272e+08	9.52061e+07	1.28269e+08	7.44536e+07	8.45778e+07	7.79914e+07	7.67019e+07	7.36271e+07	5.92299e+07	8.85335e+07	7.68123e+07	4.01446	0.0028243	0.00633139	-0.68977	0.507333	0.585471	3.64634	0.0048917	0.0208788	FALSE	FALSE	FALSE
Q9I0T1	PA2553	Probable acyl-CoA thiolase OS=Pseudomonas aeruginosa (strain ATCC 15692 / DSM 22644 / CIP 104116 / JCM 14847 / LMG 12228 / 1C / PRS 101 / PAO1) OX=208964 GN=PA2553 PE=3 SV=1	14	49	6.92911e+06	2.89472e+07	5.35734e+07	2.75367e+07	3.52476e+07	3.29877e+07	5.01936e+07	3.40478e+07	4.30518e+08	4.44028e+08	6.93186e+08	3.9664e+08	3.72742e+08	1.01965e+09	3.26349e+08	5.90623e+08	0.197421	0.847729	0.3249	1.21387	0.254986	0.499788	-6.7001	6.87727e-05	0.000867089	FALSE	FALSE	FALSE
P50987	argH	Argininosuccinate lyase OS=Pseudomonas aeruginosa (strain ATCC 15692 / DSM 22644 / CIP 104116 / JCM 14847 / LMG 12228 / 1C / PRS 101 / PAO1) OX=208964 GN=argH PE=3 SV=2	20	52	1.36703e+08	1.36926e+08	1.78175e+08	1.54888e+08	2.08707e+08	1.87677e+08	1.97314e+08	2.20182e+08	2.61609e+08	2.5272e+08	2.47608e+08	2.49998e+08	2.81919e+08	2.23523e+08	3.67743e+08	2.22275e+08	-0.275425	0.788987	0.311913	-2.09156	0.0652974	0.37859	-4.09866	0.00239642	0.0123456	FALSE	FALSE	FALSE
Q9I612	PA0506	Probable acyl-CoA dehydrogenase OS=Pseudomonas aeruginosa (strain ATCC 15692 / DSM 22644 / CIP 104116 / JCM 14847 / LMG 12228 / 1C / PRS 101 / PAO1) OX=208964 GN=PA0506 PE=3 SV=1	22	40	6.82156e+08	3.73705e+08	5.47707e+08	3.91641e+08	3.54745e+08	3.86258e+08	4.48017e+08	3.62514e+08	6.19551e+08	3.42955e+08	4.46734e+08	4.92976e+08	3.9068e+08	3.8694e+08	4.8403e+08	2.86236e+08	-2.1926	0.0549566	0.0508123	-1.97699	0.0786938	0.398543	0.21711	0.832717	0.655644	FALSE	FALSE	FALSE
Q9I2U9	ppiB	Peptidyl-prolyl cis-trans isomerase OS=Pseudomonas aeruginosa (strain ATCC 15692 / DSM 22644 / CIP 104116 / JCM 14847 / LMG 12228 / 1C / PRS 101 / PAO1) OX=208964 GN=ppiB PE=3 SV=1	8	55	3.43958e+08	4.93314e+08	3.79778e+08	5.28123e+08	4.47869e+08	4.32699e+08	4.37032e+08	5.36585e+08	5.65936e+08	4.52997e+08	7.37795e+08	5.25382e+08	4.25031e+08	5.65629e+08	4.31847e+08	4.00294e+08	2.78054	0.0206691	0.0252054	-0.671126	0.518605	0.590166	-2.16588	0.0569682	0.115042	FALSE	FALSE	FALSE
Q9HZJ5	topA	DNA topoisomerase 1 OS=Pseudomonas aeruginosa (strain ATCC 15692 / DSM 22644 / CIP 104116 / JCM 14847 / LMG 12228 / 1C / PRS 101 / PAO1) OX=208964 GN=topA PE=3 SV=1	38	54	2.60515e+08	2.02174e+08	2.54486e+08	1.63571e+08	2.11872e+08	2.03063e+08	1.9217e+08	1.87554e+08	2.31994e+08	2.27324e+08	2.23503e+08	2.29982e+08	2.7229e+08	2.04846e+08	3.14626e+08	2.21639e+08	-2.22746	0.0518792	0.0488076	-1.8755	0.0927022	0.419005	-1.22633	0.249621	0.308321	FALSE	FALSE	FALSE
Q9HVX6	trpS	Tryptophan--tRNA ligase OS=Pseudomonas aeruginosa (strain ATCC 15692 / DSM 22644 / CIP 104116 / JCM 14847 / LMG 12228 / 1C / PRS 101 / PAO1) OX=208964 GN=trpS PE=3 SV=1	10	32	9.29005e+07	9.27317e+07	1.09911e+08	1.2149e+08	1.51617e+08	9.48739e+07	9.35199e+07	1.04064e+08	9.51378e+07	7.60356e+07	1.05856e+08	9.48509e+07	7.71389e+07	9.16026e+07	9.38887e+07	6.70107e+07	-0.567534	0.583737	0.258599	-1.23421	0.247667	0.497064	1.42015	0.187559	0.254382	FALSE	FALSE	FALSE
Q9HTR6	glnK	Nitrogen regulatory protein P-II 2 OS=Pseudomonas aeruginosa (strain ATCC 15692 / DSM 22644 / CIP 104116 / JCM 14847 / LMG 12228 / 1C / PRS 101 / PAO1) OX=208964 GN=glnK PE=3 SV=1	5	54	1.27769e+08	1.49227e+08	1.49958e+08	1.14965e+08	1.69038e+08	1.0818e+08	1.40219e+08	1.10318e+08	1.21363e+08	1.24777e+08	1.37048e+08	9.63687e+07	1.18424e+08	1.12927e+08	1.22298e+08	1.56064e+08	-2.18707	0.0554614	0.0511361	-0.317759	0.757749	0.666814	2.021	0.0723679	0.133353	FALSE	FALSE	FALSE
Q9I687	metF	Methylenetetrahydrofolate reductase OS=Pseudomonas aeruginosa (strain ATCC 15692 / DSM 22644 / CIP 104116 / JCM 14847 / LMG 12228 / 1C / PRS 101 / PAO1) OX=208964 GN=metF PE=3 SV=1	13	59	7.94105e+07	1.04326e+08	7.08246e+07	1.03667e+08	1.01302e+08	1.12339e+08	6.68947e+07	1.02211e+08	8.6371e+07	8.81526e+07	1.11329e+08	8.26625e+07	8.71287e+07	1.07817e+08	8.22063e+07	9.33597e+07	3.21106	0.0101522	0.0152314	0.174548	0.865209	0.691836	-1.35435	0.206978	0.27094	FALSE	FALSE	FALSE
Q9HYX8	PA3262	Peptidyl-prolyl cis-trans isomerase OS=Pseudomonas aeruginosa (strain ATCC 15692 / DSM 22644 / CIP 104116 / JCM 14847 / LMG 12228 / 1C / PRS 101 / PAO1) OX=208964 GN=PA3262 PE=3 SV=1	12	62	5.54335e+08	2.73224e+08	4.90023e+08	2.51594e+08	3.86983e+08	2.56126e+08	4.32179e+08	2.5988e+08	3.87581e+08	3.65007e+08	4.19102e+08	4.29789e+08	5.16623e+08	3.90125e+08	5.82534e+08	3.77984e+08	-7.32855	3.6401e-05	0.000355257	-1.99068	0.0769645	0.397546	-0.165629	0.871923	0.671049	FALSE	FALSE	FALSE
Q9HWD9	rpsS	30S ribosomal protein S19 OS=Pseudomonas aeruginosa (strain ATCC 15692 / DSM 22644 / CIP 104116 / JCM 14847 / LMG 12228 / 1C / PRS 101 / PAO1) OX=208964 GN=rpsS PE=3 SV=1	6	46	6.45645e+08	9.76962e+08	7.87023e+08	9.06635e+08	5.64756e+08	7.1184e+08	3.12873e+08	6.39016e+08	7.65686e+08	7.23117e+08	6.90194e+08	6.56724e+08	4.57174e+08	7.74806e+08	4.9987e+08	7.20394e+08	2.04614	0.0699297	0.0603663	1.72396	0.118015	0.435497	-0.382636	0.710416	0.597392	FALSE	FALSE	FALSE
Q9HWG0	uvrA	UvrABC system protein A OS=Pseudomonas aeruginosa (strain ATCC 15692 / DSM 22644 / CIP 104116 / JCM 14847 / LMG 12228 / 1C / PRS 101 / PAO1) OX=208964 GN=uvrA PE=3 SV=1	24	35	8.59208e+07	1.39121e+08	1.00811e+08	1.26732e+08	1.04453e+08	1.42522e+08	9.80912e+07	1.3161e+08	8.62428e+07	9.47804e+07	1.03663e+08	8.67647e+07	1.15557e+08	9.12555e+07	1.19342e+08	1.09426e+08	5.08202	0.00058958	0.00214154	-1.13018	0.286952	0.513972	-0.916446	0.382123	0.410257	FALSE	FALSE	FALSE
Q9HUM7	rnr	Ribonuclease R OS=Pseudomonas aeruginosa (strain ATCC 15692 / DSM 22644 / CIP 104116 / JCM 14847 / LMG 12228 / 1C / PRS 101 / PAO1) OX=208964 GN=rnr PE=3 SV=1	32	41	1.51777e+08	2.11624e+08	1.38035e+08	1.63313e+08	1.77724e+08	1.56252e+08	1.4555e+08	1.74048e+08	1.7253e+08	2.34485e+08	2.02135e+08	1.42624e+08	1.96429e+08	2.1697e+08	1.8636e+08	2.24865e+08	1.63037	0.136238	0.0964519	0.558532	0.589791	0.609881	-2.81332	0.0192721	0.0540755	FALSE	FALSE	FALSE
Q9I2V3	PA1789	Usp domain-containing protein OS=Pseudomonas aeruginosa (strain ATCC 15692 / DSM 22644 / CIP 104116 / JCM 14847 / LMG 12228 / 1C / PRS 101 / PAO1) OX=208964 GN=PA1789 PE=1 SV=1	11	62	7.76387e+07	5.87406e+07	7.68833e+07	5.71295e+07	1.41622e+08	6.30652e+07	1.26907e+08	6.73876e+07	1.89128e+08	2.06759e+08	3.09475e+08	1.36997e+08	1.32343e+08	2.83719e+08	1.21161e+08	2.71551e+08	-3.53691	0.00598817	0.0105242	0.940109	0.371146	0.538029	-2.46766	0.0344171	0.0834055	FALSE	FALSE	FALSE
Q9HWX4	ribB	3,4-dihydroxy-2-butanone 4-phosphate synthase OS=Pseudomonas aeruginosa (strain ATCC 15692 / DSM 22644 / CIP 104116 / JCM 14847 / LMG 12228 / 1C / PRS 101 / PAO1) OX=208964 GN=ribB PE=3 SV=1	16	67	1.68971e+08	1.72614e+08	1.63541e+08	1.85491e+08	1.47663e+08	1.44652e+08	1.56751e+08	1.83688e+08	2.53306e+08	1.31641e+08	1.56527e+08	1.49227e+08	1.31586e+08	1.71741e+08	1.8901e+08	1.27956e+08	1.00667	0.339464	0.180109	-1.52103	0.16179	0.455699	-0.852409	0.414973	0.431916	FALSE	FALSE	FALSE
P47205	lpxC	UDP-3-O-acyl-N-acetylglucosamine deacetylase OS=Pseudomonas aeruginosa (strain ATCC 15692 / DSM 22644 / CIP 104116 / JCM 14847 / LMG 12228 / 1C / PRS 101 / PAO1) OX=208964 GN=lpxC PE=1 SV=2	14	44	2.78635e+08	2.43602e+08	3.64318e+08	2.76831e+08	3.31184e+08	2.89512e+08	3.36759e+08	2.61274e+08	3.8115e+08	2.85496e+08	3.30147e+08	3.55633e+08	3.47186e+08	3.50522e+08	3.90833e+08	3.60869e+08	-2.80675	0.0197881	0.0246063	-0.970805	0.356432	0.537838	-1.33481	0.213064	0.276265	FALSE	FALSE	FALSE
O50174	astD	N-succinylglutamate 5-semialdehyde dehydrogenase OS=Pseudomonas aeruginosa (strain ATCC 15692 / DSM 22644 / CIP 104116 / JCM 14847 / LMG 12228 / 1C / PRS 101 / PAO1) OX=208964 GN=astD PE=1 SV=2	14	37	9.79898e+07	1.37768e+08	1.32401e+08	2.0844e+08	1.76627e+08	1.62224e+08	1.69418e+08	1.66162e+08	1.74594e+08	2.16721e+08	2.48638e+08	1.65478e+08	2.05558e+08	2.24764e+08	1.62835e+08	2.14471e+08	1.25611	0.239591	0.144444	0.40349	0.695788	0.647919	-2.30953	0.0448483	0.0980025	FALSE	FALSE	FALSE
Q9I003	deaD	ATP-dependent RNA helicase DeaD OS=Pseudomonas aeruginosa (strain ATCC 15692 / DSM 22644 / CIP 104116 / JCM 14847 / LMG 12228 / 1C / PRS 101 / PAO1) OX=208964 GN=deaD PE=3 SV=1	21	44	1.01821e+08	1.53934e+08	1.12244e+08	1.43482e+08	1.02165e+08	1.41871e+08	9.7245e+07	1.3831e+08	9.76928e+07	8.00632e+07	7.75704e+07	8.92622e+07	9.58163e+07	7.43681e+07	1.32745e+08	7.8161e+07	5.70855	0.000253661	0.00122649	-1.92254	0.0859401	0.408396	0.376984	0.714474	0.598965	FALSE	FALSE	FALSE
Q9HUD0	rpmE	50S ribosomal protein L31 OS=Pseudomonas aeruginosa (strain ATCC 15692 / DSM 22644 / CIP 104116 / JCM 14847 / LMG 12228 / 1C / PRS 101 / PAO1) OX=208964 GN=rpmE PE=1 SV=1	4	75	3.15751e+08	4.09356e+08	3.69466e+08	3.62017e+08	4.00264e+08	4.25915e+08	2.47662e+08	3.82263e+08	4.79494e+08	4.24124e+08	3.22359e+08	4.28553e+08	3.43838e+08	3.50004e+08	5.08655e+08	4.64291e+08	1.83319	0.0987882	0.0773491	0.191924	0.851964	0.688615	-1.56646	0.14993	0.220008	FALSE	FALSE	FALSE
Q9HWE0	rplV	50S ribosomal protein L22 OS=Pseudomonas aeruginosa (strain ATCC 15692 / DSM 22644 / CIP 104116 / JCM 14847 / LMG 12228 / 1C / PRS 101 / PAO1) OX=208964 GN=rplV PE=3 SV=1	7	48	9.25398e+08	1.35008e+09	9.98374e+08	1.07314e+09	9.40908e+08	1.44871e+09	5.95631e+08	1.14768e+09	1.03515e+09	1.19523e+09	1.06718e+09	1.09275e+09	9.31789e+08	1.12035e+09	1.12094e+09	1.26497e+09	3.23853	0.00970635	0.0147399	1.915	0.0869924	0.408793	-1.771	0.108589	0.176359	FALSE	FALSE	FALSE
Q9I3B2	fabB	Beta-ketoacyl-ACP synthase I OS=Pseudomonas aeruginosa (strain ATCC 15692 / DSM 22644 / CIP 104116 / JCM 14847 / LMG 12228 / 1C / PRS 101 / PAO1) OX=208964 GN=fabB PE=3 SV=1	8	36	9.76549e+07	7.21948e+07	1.1396e+08	6.23733e+07	1.43105e+08	6.73802e+07	1.07407e+08	6.6709e+07	1.97327e+08	1.77803e+08	1.71934e+08	1.87085e+08	1.85979e+08	1.56706e+08	2.12685e+08	1.76394e+08	-6.12426	0.000149341	0.00086403	-1.35472	0.207781	0.479719	-5.52481	0.000304479	0.0027524	FALSE	FALSE	FALSE
Q9HT06	yidC	Membrane protein insertase YidC OS=Pseudomonas aeruginosa (strain ATCC 15692 / DSM 22644 / CIP 104116 / JCM 14847 / LMG 12228 / 1C / PRS 101 / PAO1) OX=208964 GN=yidC PE=3 SV=1	12	30	5.33831e+07	4.18462e+07	5.54244e+07	3.1555e+07	5.1129e+07	3.68668e+07	4.33303e+07	3.88811e+07	4.55206e+07	3.87131e+07	4.79431e+07	4.39741e+07	5.74502e+07	4.32139e+07	6.57391e+07	5.64705e+07	-3.51846	0.00616802	0.010793	-1.54164	0.156763	0.452764	-0.55564	0.591309	0.537638	FALSE	FALSE	FALSE
Q9I3G1	ccoO2	Cytochrome c oxidase, cbb3-type, CcoO subunit OS=Pseudomonas aeruginosa (strain ATCC 15692 / DSM 22644 / CIP 104116 / JCM 14847 / LMG 12228 / 1C / PRS 101 / PAO1) OX=208964 GN=ccoO2 PE=4 SV=1	7	35	1.65604e+08	1.00673e+08	1.57181e+08	1.28415e+08	1.17856e+08	1.26255e+08	1.49644e+08	1.11373e+08	9.23015e+07	1.13148e+08	2.05201e+08	1.21941e+08	1.54574e+08	1.45641e+08	1.34035e+08	1.77405e+08	-2.55627	0.03003	0.0331978	-0.145292	0.887608	0.694494	0.251758	0.806594	0.643805	FALSE	FALSE	FALSE
Q9HUM0	hfq	RNA-binding protein Hfq OS=Pseudomonas aeruginosa (strain ATCC 15692 / DSM 22644 / CIP 104116 / JCM 14847 / LMG 12228 / 1C / PRS 101 / PAO1) OX=208964 GN=hfq PE=1 SV=1	6	93	2.48083e+08	3.12543e+08	2.77761e+08	3.13693e+08	2.94016e+08	3.80083e+08	3.04099e+08	3.26594e+08	3.33019e+08	4.28971e+08	4.33999e+08	3.61229e+08	3.27771e+08	3.93399e+08	3.42008e+08	4.30007e+08	2.47525	0.0343713	0.0364939	1.5159	0.163064	0.455699	-2.90159	0.0166261	0.049095	FALSE	FALSE	FALSE
Q9I1M0	bkdB	Lipoamide acyltransferase component of branched-chain alpha-keto acid dehydrogenase complex OS=Pseudomonas aeruginosa (strain ATCC 15692 / DSM 22644 / CIP 104116 / JCM 14847 / LMG 12228 / 1C / PRS 101 / PAO1) OX=208964 GN=bkdB PE=1 SV=1	14	46	1.29441e+07	1.32174e+07	1.36861e+07	1.5782e+07	1.7965e+07	1.72211e+07	1.70898e+07	1.76577e+07	2.71829e+08	1.84747e+08	3.25185e+08	2.39045e+08	2.32943e+08	4.27997e+08	1.73931e+08	2.22539e+08	0.338657	0.742359	0.298611	0.213862	0.835311	0.684312	-19.9837	4.45694e-09	9.3207e-07	FALSE	FALSE	FALSE
Q03456	fur	Ferric uptake regulation protein OS=Pseudomonas aeruginosa (strain ATCC 15692 / DSM 22644 / CIP 104116 / JCM 14847 / LMG 12228 / 1C / PRS 101 / PAO1) OX=208964 GN=fur PE=1 SV=1	6	53	8.56325e+07	9.81397e+07	1.05995e+08	1.10848e+08	1.13314e+08	1.15085e+08	1.0398e+08	1.18012e+08	1.08684e+08	8.88603e+07	1.03547e+08	9.76111e+07	1.13109e+08	1.11159e+08	1.16326e+08	1.08566e+08	1.04108	0.324043	0.174618	-1.21606	0.254188	0.499788	-1.03664	0.325587	0.366175	FALSE	FALSE	FALSE
Q9I5A5	pta	Phosphate acetyltransferase OS=Pseudomonas aeruginosa (strain ATCC 15692 / DSM 22644 / CIP 104116 / JCM 14847 / LMG 12228 / 1C / PRS 101 / PAO1) OX=208964 GN=pta PE=1 SV=1	21	41	6.87082e+07	6.32394e+07	6.88255e+07	5.92507e+07	7.21924e+07	7.55396e+07	7.63659e+07	7.00392e+07	9.16967e+07	1.05696e+08	1.13142e+08	6.84125e+07	8.18653e+07	1.05201e+08	7.18917e+07	1.08371e+08	-0.943709	0.369094	0.190908	0.575374	0.578813	0.607024	-2.13199	0.0602605	0.118169	FALSE	FALSE	FALSE
Q9HWD7	rplW	50S ribosomal protein L23 OS=Pseudomonas aeruginosa (strain ATCC 15692 / DSM 22644 / CIP 104116 / JCM 14847 / LMG 12228 / 1C / PRS 101 / PAO1) OX=208964 GN=rplW PE=3 SV=1	6	52	8.67197e+08	1.17793e+09	1.16427e+09	1.19892e+09	1.11117e+09	1.22765e+09	7.29416e+08	1.15736e+09	1.34322e+09	1.22164e+09	1.24697e+09	1.23475e+09	1.19016e+09	1.09517e+09	1.36506e+09	1.07555e+09	2.27863	0.0476627	0.0460976	-1.77538	0.108786	0.423106	-2.84561	0.0182579	0.0522236	FALSE	FALSE	FALSE
Q9I4H8	PA1159	Probable cold-shock protein OS=Pseudomonas aeruginosa (strain ATCC 15692 / DSM 22644 / CIP 104116 / JCM 14847 / LMG 12228 / 1C / PRS 101 / PAO1) OX=208964 GN=PA1159 PE=4 SV=1	6	64	5.68583e+08	3.91079e+08	6.09763e+08	3.84192e+08	5.43443e+08	3.69265e+08	5.76553e+08	3.8299e+08	9.95332e+08	7.60112e+08	8.44031e+08	8.95258e+08	9.61156e+08	7.73104e+08	9.99441e+08	7.34113e+08	-8.27673	1.34254e-05	0.000165299	-2.77272	0.0211902	0.330591	-7.72507	2.15728e-05	0.000371355	FALSE	FALSE	FALSE
Q9HUA5	opgG	Glucans biosynthesis protein G OS=Pseudomonas aeruginosa (strain ATCC 15692 / DSM 22644 / CIP 104116 / JCM 14847 / LMG 12228 / 1C / PRS 101 / PAO1) OX=208964 GN=opgG PE=3 SV=1	20	49	2.86239e+08	3.42995e+08	3.34129e+08	3.39635e+08	3.2828e+08	3.50047e+08	2.71099e+08	3.10114e+08	2.75864e+08	2.74015e+08	2.79555e+08	2.90091e+08	2.86805e+08	2.41012e+08	2.99193e+08	2.4365e+08	1.52278	0.160932	0.108433	-1.37915	0.200392	0.479719	0.906562	0.387069	0.413483	FALSE	FALSE	FALSE
Q9HTU9	PA5245	Glyoxalase OS=Pseudomonas aeruginosa (strain ATCC 15692 / DSM 22644 / CIP 104116 / JCM 14847 / LMG 12228 / 1C / PRS 101 / PAO1) OX=208964 GN=PA5245 PE=3 SV=1	9	67	1.37772e+08	1.26206e+08	1.24805e+08	1.27388e+08	1.44715e+08	1.17839e+08	1.45308e+08	1.15293e+08	1.45044e+08	1.56802e+08	1.66079e+08	1.46922e+08	1.38674e+08	1.71882e+08	1.29713e+08	1.50735e+08	-2.07671	0.0665119	0.058157	1.10262	0.298149	0.519426	-0.595183	0.565637	0.522409	FALSE	FALSE	FALSE
Q9I0A3	pheS	Phenylalanine--tRNA ligase alpha subunit OS=Pseudomonas aeruginosa (strain ATCC 15692 / DSM 22644 / CIP 104116 / JCM 14847 / LMG 12228 / 1C / PRS 101 / PAO1) OX=208964 GN=pheS PE=1 SV=1	20	66	2.09761e+08	2.13019e+08	2.37659e+08	1.99279e+08	2.00629e+08	2.24833e+08	2.27619e+08	2.11109e+08	2.94914e+08	2.83493e+08	3.07987e+08	3.30001e+08	2.91042e+08	3.17799e+08	3.30293e+08	2.54094e+08	-0.512128	0.620454	0.267843	-0.500418	0.628512	0.629649	-5.04646	0.000588794	0.00460563	FALSE	FALSE	FALSE
Q9HVF1	mqo2	Probable malate:quinone oxidoreductase 2 OS=Pseudomonas aeruginosa (strain ATCC 15692 / DSM 22644 / CIP 104116 / JCM 14847 / LMG 12228 / 1C / PRS 101 / PAO1) OX=208964 GN=mqo2 PE=3 SV=1	18	36	3.08666e+08	2.07573e+08	3.21161e+08	2.24996e+08	2.55944e+08	1.88399e+08	2.83622e+08	2.43458e+08	2.75023e+08	2.15699e+08	2.29932e+08	3.14358e+08	2.26256e+08	2.81857e+08	2.4628e+08	2.31264e+08	-4.0068	0.00285787	0.00637705	0.607133	0.558422	0.604267	2.3393	0.042672	0.0951453	FALSE	FALSE	FALSE
Q9HWX5	ribH	6,7-dimethyl-8-ribityllumazine synthase OS=Pseudomonas aeruginosa (strain ATCC 15692 / DSM 22644 / CIP 104116 / JCM 14847 / LMG 12228 / 1C / PRS 101 / PAO1) OX=208964 GN=ribH PE=3 SV=1	7	61	1.97334e+08	2.11547e+08	2.16696e+08	2.32005e+08	2.18719e+08	2.50589e+08	2.33813e+08	2.68341e+08	2.57776e+08	2.55665e+08	2.44568e+08	2.41025e+08	2.599e+08	2.25592e+08	3.32938e+08	2.61945e+08	1.5083	0.164541	0.110326	-1.27273	0.234281	0.489266	-2.77371	0.0205943	0.0568506	FALSE	FALSE	FALSE
Q9I524	relA	GTP pyrophosphokinase OS=Pseudomonas aeruginosa (strain ATCC 15692 / DSM 22644 / CIP 104116 / JCM 14847 / LMG 12228 / 1C / PRS 101 / PAO1) OX=208964 GN=relA PE=3 SV=1	28	41	1.69989e+08	1.84233e+08	1.71177e+08	1.71078e+08	1.6395e+08	1.91528e+08	1.67214e+08	1.81713e+08	1.73806e+08	1.61707e+08	1.77652e+08	1.80833e+08	1.72832e+08	1.72595e+08	1.72318e+08	1.76712e+08	1.52603	0.160131	0.108119	-0.138176	0.893073	0.694494	-0.623914	0.547381	0.512464	FALSE	FALSE	FALSE
Q9HV58	rpsO	30S ribosomal protein S15 OS=Pseudomonas aeruginosa (strain ATCC 15692 / DSM 22644 / CIP 104116 / JCM 14847 / LMG 12228 / 1C / PRS 101 / PAO1) OX=208964 GN=rpsO PE=3 SV=1	5	49	6.22116e+08	1.01742e+09	7.57404e+08	9.9922e+08	6.93774e+08	9.77238e+08	4.99579e+08	8.26661e+08	8.05054e+08	9.13036e+08	9.00552e+08	9.25867e+08	5.94407e+08	8.08661e+08	6.88282e+08	8.01319e+08	4.36785	0.00165143	0.00431994	1.66424	0.129629	0.441723	-1.30003	0.224267	0.285955	FALSE	FALSE	FALSE
Q9HT25	glmS	Glutamine--fructose-6-phosphate aminotransferase [isomerizing] OS=Pseudomonas aeruginosa (strain ATCC 15692 / DSM 22644 / CIP 104116 / JCM 14847 / LMG 12228 / 1C / PRS 101 / PAO1) OX=208964 GN=glmS PE=3 SV=3	16	38	9.96959e+07	4.71148e+07	1.07557e+08	5.07467e+07	7.80441e+07	7.46048e+07	7.7097e+07	6.0044e+07	9.96124e+07	5.64017e+07	6.55153e+07	8.35597e+07	7.41314e+07	7.63748e+07	9.75296e+07	7.09174e+07	-3.75669	0.00422219	0.00829159	-1.26633	0.236463	0.490246	0.64	0.53731	0.506002	FALSE	FALSE	FALSE
Q9I696	chpA	Component of chemotactic signal transduction system OS=Pseudomonas aeruginosa (strain ATCC 15692 / DSM 22644 / CIP 104116 / JCM 14847 / LMG 12228 / 1C / PRS 101 / PAO1) OX=208964 GN=chpA PE=4 SV=1	52	30	2.64559e+08	2.09985e+08	2.6e+08	1.71836e+08	2.91146e+08	2.06284e+08	2.19532e+08	1.81643e+08	1.17051e+08	1.32919e+08	1.38995e+08	9.44021e+07	1.20574e+08	1.34299e+08	1.27974e+08	1.34643e+08	-3.82384	0.00379914	0.00764733	-0.270203	0.792957	0.673112	9.07727	5.51542e-06	0.000125832	FALSE	FALSE	FALSE
P52477	mexA	Multidrug resistance protein MexA OS=Pseudomonas aeruginosa (strain ATCC 15692 / DSM 22644 / CIP 104116 / JCM 14847 / LMG 12228 / 1C / PRS 101 / PAO1) OX=208964 GN=mexA PE=1 SV=1	11	44	8.67323e+08	5.3206e+08	7.61411e+08	5.47692e+08	5.35397e+08	5.04552e+08	5.59595e+08	5.04805e+08	3.27189e+08	2.92248e+08	2.45526e+08	3.10573e+08	3.62369e+08	2.51028e+08	3.9174e+08	2.2571e+08	-2.33027	0.0437479	0.0432199	-1.77039	0.109651	0.423106	5.28881	0.000419852	0.00354455	FALSE	FALSE	FALSE
Q9HV60	PA4739	BON domain-containing protein OS=Pseudomonas aeruginosa (strain ATCC 15692 / DSM 22644 / CIP 104116 / JCM 14847 / LMG 12228 / 1C / PRS 101 / PAO1) OX=208964 GN=PA4739 PE=4 SV=1	5	41	4.47288e+09	1.58206e+09	3.71307e+09	2.16285e+09	3.27146e+09	1.81034e+09	2.62783e+09	1.83372e+09	4.54998e+08	4.9407e+08	4.99569e+08	6.44117e+08	7.84913e+08	4.08747e+08	6.71133e+08	4.69488e+08	-5.6556	0.000271823	0.00130017	-1.23318	0.248034	0.497064	12.2162	4.03959e-07	1.72035e-05	FALSE	FALSE	FALSE
Q9I1L9	lpdV	Dihydrolipoyl dehydrogenase OS=Pseudomonas aeruginosa (strain ATCC 15692 / DSM 22644 / CIP 104116 / JCM 14847 / LMG 12228 / 1C / PRS 101 / PAO1) OX=208964 GN=lpdV PE=1 SV=1	21	70	6.78436e+06	5.3472e+06	4.52799e+06	6.10937e+06	7.82418e+06	6.25042e+06	8.74166e+06	7.15865e+06	1.61139e+08	1.28026e+08	2.02121e+08	1.20436e+08	1.55191e+08	2.29186e+08	1.13966e+08	1.97368e+08	-0.57509	0.578822	0.257484	0.284989	0.781953	0.672458	-19.0669	6.89238e-09	9.3207e-07	FALSE	FALSE	FALSE
Q9HVZ9	murD	UDP-N-acetylmuramoylalanine--D-glutamate ligase OS=Pseudomonas aeruginosa (strain ATCC 15692 / DSM 22644 / CIP 104116 / JCM 14847 / LMG 12228 / 1C / PRS 101 / PAO1) OX=208964 GN=murD PE=1 SV=1	18	47	1.15858e+08	1.29321e+08	1.23353e+08	1.3754e+08	1.55357e+08	1.42049e+08	1.46936e+08	1.47164e+08	1.63451e+08	1.60277e+08	1.74446e+08	1.49679e+08	1.21836e+08	1.89096e+08	1.41182e+08	1.68845e+08	0.420133	0.683891	0.285423	1.21198	0.255672	0.499788	-1.00038	0.341943	0.380992	FALSE	FALSE	FALSE
Q9HW11	PA4395	UPF0234 protein PA4395 OS=Pseudomonas aeruginosa (strain ATCC 15692 / DSM 22644 / CIP 104116 / JCM 14847 / LMG 12228 / 1C / PRS 101 / PAO1) OX=208964 GN=PA4395 PE=3 SV=1	9	35	1.51097e+08	1.46879e+08	1.93031e+08	1.55591e+08	1.7905e+08	2.20699e+08	1.19833e+08	1.94948e+08	2.129e+08	2.20702e+08	2.80702e+08	2.33198e+08	2.29079e+08	3.1584e+08	1.9013e+08	2.65775e+08	0.910918	0.38525	0.195525	1.2068	0.25757	0.500188	-2.96735	0.0148975	0.0453894	FALSE	FALSE	FALSE
Q9I2X2	PA1767	Uncharacterized protein OS=Pseudomonas aeruginosa (strain ATCC 15692 / DSM 22644 / CIP 104116 / JCM 14847 / LMG 12228 / 1C / PRS 101 / PAO1) OX=208964 GN=PA1767 PE=4 SV=1	7	16	7.78367e+07	9.84642e+07	8.76358e+07	8.93108e+07	8.21934e+07	8.90121e+07	8.91026e+07	9.42045e+07	6.43668e+07	6.65068e+07	6.07462e+07	8.52524e+07	7.12699e+07	6.53872e+07	7.26299e+07	7.49956e+07	1.58763	0.145611	0.10107	0.957417	0.362796	0.538029	3.03761	0.0132522	0.0419131	FALSE	FALSE	FALSE
Q9I0K9	purB	Adenylosuccinate lyase OS=Pseudomonas aeruginosa (strain ATCC 15692 / DSM 22644 / CIP 104116 / JCM 14847 / LMG 12228 / 1C / PRS 101 / PAO1) OX=208964 GN=purB PE=3 SV=1	15	43	1.67979e+08	2.05551e+08	1.87664e+08	1.91814e+08	1.89662e+08	1.92217e+08	1.53979e+08	1.7402e+08	1.64958e+08	1.89327e+08	1.81424e+08	1.91277e+08	1.74613e+08	1.79124e+08	2.33217e+08	1.68766e+08	1.32279	0.217382	0.134724	-0.321192	0.755229	0.666165	-0.766645	0.46193	0.458978	FALSE	FALSE	FALSE
Q9HXJ5	hisS	Histidine--tRNA ligase OS=Pseudomonas aeruginosa (strain ATCC 15692 / DSM 22644 / CIP 104116 / JCM 14847 / LMG 12228 / 1C / PRS 101 / PAO1) OX=208964 GN=hisS PE=3 SV=1	17	47	1.52467e+08	1.6363e+08	1.48146e+08	1.61706e+08	1.39015e+08	1.48479e+08	1.37153e+08	1.65244e+08	1.77428e+08	1.67955e+08	1.70929e+08	1.70919e+08	1.70018e+08	1.61579e+08	2.14988e+08	1.75909e+08	1.81812	0.101205	0.0785317	-1.09907	0.299616	0.519426	-3.17716	0.0105143	0.0356003	FALSE	FALSE	FALSE
P31961	edd	Phosphogluconate dehydratase OS=Pseudomonas aeruginosa (strain ATCC 15692 / DSM 22644 / CIP 104116 / JCM 14847 / LMG 12228 / 1C / PRS 101 / PAO1) OX=208964 GN=edd PE=3 SV=3	19	40	1.85774e+08	9.6748e+07	1.75329e+08	1.01334e+08	1.70363e+08	1.14254e+08	1.54644e+08	1.09129e+08	9.17303e+07	1.68319e+08	1.76465e+08	1.52652e+08	1.45747e+08	1.9051e+08	1.50609e+08	1.48278e+08	-7.43756	3.23025e-05	0.000339301	1.34178	0.211788	0.479719	1.70753	0.120148	0.189199	FALSE	FALSE	FALSE
Q9HXL0	PA3785	Uncharacterized protein OS=Pseudomonas aeruginosa (strain ATCC 15692 / DSM 22644 / CIP 104116 / JCM 14847 / LMG 12228 / 1C / PRS 101 / PAO1) OX=208964 GN=PA3785 PE=4 SV=1	7	44	1.38307e+08	3.91636e+08	1.24898e+08	5.31956e+08	1.41282e+08	4.06198e+08	1.1473e+08	5.12013e+08	1.89453e+08	1.73469e+08	2.41504e+08	2.31482e+08	1.43357e+08	2.83179e+08	1.37084e+08	2.09238e+08	14.4549	1.0527e-07	8.47599e-06	1.68958	0.124578	0.440396	-2.32736	0.0435318	0.0962229	FALSE	FALSE	FALSE
Q9HX32	lptE	LPS-assembly lipoprotein LptE OS=Pseudomonas aeruginosa (strain ATCC 15692 / DSM 22644 / CIP 104116 / JCM 14847 / LMG 12228 / 1C / PRS 101 / PAO1) OX=208964 GN=lptE PE=1 SV=1	10	53	1.95396e+08	1.55654e+08	2.30674e+08	1.56957e+08	1.69836e+08	2.14393e+08	1.77517e+08	2.0432e+08	2.63422e+08	2.29916e+08	3.02212e+08	2.69209e+08	3.10217e+08	2.97669e+08	3.04617e+08	2.4311e+08	-0.601219	0.562003	0.253031	-1.74882	0.113465	0.426708	-5.18194	0.000486869	0.00401308	FALSE	FALSE	FALSE
Q9HTY8	PA5201	S1 motif domain-containing protein OS=Pseudomonas aeruginosa (strain ATCC 15692 / DSM 22644 / CIP 104116 / JCM 14847 / LMG 12228 / 1C / PRS 101 / PAO1) OX=208964 GN=PA5201 PE=1 SV=1	31	47	4.02948e+08	2.14893e+08	3.52851e+08	2.11173e+08	2.72146e+08	2.12979e+08	2.28732e+08	2.0601e+08	2.69048e+08	2.20422e+08	2.23954e+08	3.00024e+08	3.41357e+08	2.0106e+08	3.74826e+08	1.92063e+08	-3.32076	0.00848906	0.013424	-2.06551	0.0681365	0.383612	0.233844	0.820071	0.648886	FALSE	FALSE	FALSE
P33641	bamD	Outer membrane protein assembly factor BamD OS=Pseudomonas aeruginosa (strain ATCC 15692 / DSM 22644 / CIP 104116 / JCM 14847 / LMG 12228 / 1C / PRS 101 / PAO1) OX=208964 GN=bamD PE=3 SV=2	11	46	1.47584e+08	1.61094e+08	1.60664e+08	1.85823e+08	1.19305e+08	1.69754e+08	1.19127e+08	1.58654e+08	1.36349e+08	1.4286e+08	1.30246e+08	1.39546e+08	1.40546e+08	1.44096e+08	1.44224e+08	1.30821e+08	2.62383	0.0268322	0.0305721	0.184599	0.857541	0.689371	-0.193954	0.850299	0.66121	FALSE	FALSE	FALSE
Q9HV32	pmrA	PmrA: two-component regulator system response regulator PmrA OS=Pseudomonas aeruginosa (strain ATCC 15692 / DSM 22644 / CIP 104116 / JCM 14847 / LMG 12228 / 1C / PRS 101 / PAO1) OX=208964 GN=pmrA PE=4 SV=1	9	62	5.03856e+07	1.49211e+08	5.58887e+07	1.67206e+08	3.60187e+07	1.36818e+08	4.50053e+07	1.65459e+08	1.27483e+08	1.07315e+08	7.07398e+07	1.6368e+08	1.26661e+08	1.13665e+08	1.65374e+08	1.26476e+08	12.0761	5.21844e-07	2.80113e-05	0.422468	0.682369	0.645813	-5.39395	0.000363505	0.0031239	FALSE	FALSE	FALSE
Q9I513	purM	Phosphoribosylformylglycinamidine cyclo-ligase OS=Pseudomonas aeruginosa (strain ATCC 15692 / DSM 22644 / CIP 104116 / JCM 14847 / LMG 12228 / 1C / PRS 101 / PAO1) OX=208964 GN=purM PE=3 SV=1	9	32	2.40455e+08	2.39205e+08	2.58529e+08	2.60498e+08	2.01831e+08	2.64855e+08	2.04345e+08	2.83616e+08	2.69918e+08	2.619e+08	2.78078e+08	2.67827e+08	2.64459e+08	2.95377e+08	3.17613e+08	2.45614e+08	2.05708	0.0686879	0.0596986	-0.796901	0.445551	0.568214	-2.8051	0.0195394	0.0547451	FALSE	FALSE	FALSE
Q9HTD0	PA5436	Biotin carboxylase OS=Pseudomonas aeruginosa (strain ATCC 15692 / DSM 22644 / CIP 104116 / JCM 14847 / LMG 12228 / 1C / PRS 101 / PAO1) OX=208964 GN=PA5436 PE=4 SV=1	17	42	1.73875e+08	7.08751e+07	1.43793e+08	6.70442e+07	1.75139e+08	6.46376e+07	1.74834e+08	6.36395e+07	1.2615e+08	3.14474e+08	1.64267e+08	1.3884e+08	1.23482e+08	1.47429e+08	1.18112e+08	1.3309e+08	-13.6512	1.75683e-07	1.21674e-05	1.42444	0.187284	0.470439	2.56	0.0294771	0.0743298	FALSE	FALSE	FALSE
Q9HVY6	PA4429	Probable cytochrome c1 OS=Pseudomonas aeruginosa (strain ATCC 15692 / DSM 22644 / CIP 104116 / JCM 14847 / LMG 12228 / 1C / PRS 101 / PAO1) OX=208964 GN=PA4429 PE=4 SV=1	8	41	4.05362e+08	2.78463e+08	3.59137e+08	3.60321e+08	3.28203e+08	3.40864e+08	2.77063e+08	3.44585e+08	2.4595e+08	2.9555e+08	3.43242e+08	3.01534e+08	3.08183e+08	3.59522e+08	3.37384e+08	3.05561e+08	-0.319093	0.756679	0.302357	0.313876	0.760603	0.667322	0.992952	0.345366	0.383691	FALSE	FALSE	FALSE
P29363	thrC	Threonine synthase OS=Pseudomonas aeruginosa (strain ATCC 15692 / DSM 22644 / CIP 104116 / JCM 14847 / LMG 12228 / 1C / PRS 101 / PAO1) OX=208964 GN=thrC PE=3 SV=3	17	48	4.44655e+08	5.6595e+08	5.03217e+08	2.95434e+08	3.49483e+08	4.35111e+08	3.65611e+08	4.58515e+08	4.83239e+08	3.27763e+08	4.94148e+08	5.40116e+08	4.37769e+08	5.26262e+08	4.51249e+08	4.86798e+08	0.283656	0.782863	0.310325	-0.0912934	0.929213	0.704603	-1.40119	0.192987	0.258882	FALSE	FALSE	FALSE
Q9HVW3	PA4454	MlaD domain-containing protein OS=Pseudomonas aeruginosa (strain ATCC 15692 / DSM 22644 / CIP 104116 / JCM 14847 / LMG 12228 / 1C / PRS 101 / PAO1) OX=208964 GN=PA4454 PE=4 SV=1	9	72	2.35055e+08	1.8322e+08	2.36375e+08	1.79035e+08	1.8151e+08	1.7387e+08	2.03013e+08	1.71693e+08	1.68533e+08	1.67526e+08	1.42967e+08	1.82684e+08	2.04641e+08	1.43249e+08	2.12496e+08	1.57083e+08	-2.60965	0.0274738	0.0311057	-1.0555	0.318077	0.520633	1.59788	0.142777	0.212934	FALSE	FALSE	FALSE
Q9HVH7	mscL	Large-conductance mechanosensitive channel OS=Pseudomonas aeruginosa (strain ATCC 15692 / DSM 22644 / CIP 104116 / JCM 14847 / LMG 12228 / 1C / PRS 101 / PAO1) OX=208964 GN=mscL PE=3 SV=1	4	34	1.7205e+07	1.15913e+07	1.65265e+07	1.19387e+07	2.41627e+07	1.45506e+07	1.98622e+07	8.95709e+06	2.24918e+07	1.90987e+07	1.91039e+07	2.68898e+07	1.83271e+07	2.09036e+07	1.66055e+07	2.28393e+07	-3.86024	0.0035887	0.00733146	1.51495	0.163302	0.455701	0.0910973	0.929309	0.694894	FALSE	FALSE	FALSE
Q9HU43	hisA	1-(5-phosphoribosyl)-5-[(5-phosphoribosylamino)methylideneamino] imidazole-4-carboxamide isomerase OS=Pseudomonas aeruginosa (strain ATCC 15692 / DSM 22644 / CIP 104116 / JCM 14847 / LMG 12228 / 1C / PRS 101 / PAO1) OX=208964 GN=hisA PE=3 SV=1	10	53	5.67416e+07	7.23488e+07	6.7917e+07	7.34967e+07	8.32265e+07	7.71238e+07	7.04457e+07	7.67344e+07	6.52532e+07	7.00284e+07	4.79828e+07	7.42752e+07	6.63197e+07	6.31943e+07	6.62658e+07	7.07926e+07	0.983591	0.350114	0.184549	1.45292	0.179429	0.46501	1.13838	0.282872	0.333321	FALSE	FALSE	FALSE
Q9HVS3	PA4498	Probable metallopeptidase OS=Pseudomonas aeruginosa (strain ATCC 15692 / DSM 22644 / CIP 104116 / JCM 14847 / LMG 12228 / 1C / PRS 101 / PAO1) OX=208964 GN=PA4498 PE=3 SV=1	21	69	4.13208e+08	3.11821e+08	4.11491e+08	2.83424e+08	3.59605e+08	2.88779e+08	4.22983e+08	3.13833e+08	6.81196e+07	8.97156e+07	7.86392e+07	8.85272e+07	6.1746e+07	8.53833e+07	7.67821e+07	7.41619e+07	-5.05745	0.000610098	0.00218324	2.1275	0.0615665	0.378074	22.3319	1.58374e-09	5.05851e-07	FALSE	FALSE	FALSE
Q9I6C8	calB	Probable coniferyl aldehyde dehydrogenase OS=Pseudomonas aeruginosa (strain ATCC 15692 / DSM 22644 / CIP 104116 / JCM 14847 / LMG 12228 / 1C / PRS 101 / PAO1) OX=208964 GN=calB PE=3 SV=1	15	39	6.09583e+07	9.52148e+07	6.61525e+07	9.48788e+07	6.75123e+07	1.04835e+08	7.73741e+07	9.27247e+07	1.08612e+08	8.86405e+07	6.43251e+07	9.59387e+07	1.20752e+08	8.7596e+07	1.38345e+08	1.01602e+08	5.10065	0.000574513	0.00211062	-0.72958	0.483775	0.583082	-2.82608	0.0188646	0.0534525	FALSE	FALSE	FALSE
Q9I2U7	cysS	Cysteine--tRNA ligase OS=Pseudomonas aeruginosa (strain ATCC 15692 / DSM 22644 / CIP 104116 / JCM 14847 / LMG 12228 / 1C / PRS 101 / PAO1) OX=208964 GN=cysS PE=3 SV=1	17	44	9.58187e+07	1.20062e+08	1.4108e+08	1.23733e+08	1.44523e+08	1.09865e+08	1.2861e+08	1.41434e+08	1.31246e+08	1.23884e+08	1.28826e+08	1.21298e+08	1.27726e+08	1.3859e+08	1.43949e+08	1.35255e+08	-0.211997	0.836665	0.322814	-0.390389	0.705119	0.651457	-0.547955	0.59637	0.539102	FALSE	FALSE	FALSE
Q9HTT7	PA5258	Uncharacterized protein OS=Pseudomonas aeruginosa (strain ATCC 15692 / DSM 22644 / CIP 104116 / JCM 14847 / LMG 12228 / 1C / PRS 101 / PAO1) OX=208964 GN=PA5258 PE=4 SV=1	11	41	1.32713e+08	1.17811e+08	1.64391e+08	1.35458e+08	1.48761e+08	8.54577e+07	1.64374e+08	1.64937e+08	1.54407e+08	1.61125e+08	1.69406e+08	1.5565e+08	1.42043e+08	1.89356e+08	1.42958e+08	1.56001e+08	-1.68482	0.125085	0.0914887	1.1514	0.278562	0.506498	0.0141399	0.989011	0.709523	FALSE	FALSE	FALSE
Q9I407	ansB	Glutaminase-asparaginase OS=Pseudomonas aeruginosa (strain ATCC 15692 / DSM 22644 / CIP 104116 / JCM 14847 / LMG 12228 / 1C / PRS 101 / PAO1) OX=208964 GN=ansB PE=1 SV=1	11	44	1.24413e+08	7.53108e+07	1.35663e+08	7.75869e+07	1.93231e+08	9.92665e+07	1.72799e+08	1.03448e+08	1.78104e+08	1.66596e+08	1.58603e+08	1.58465e+08	1.74605e+08	1.63648e+08	1.47192e+08	1.64069e+08	-4.79383	0.000885504	0.00286851	-0.0942164	0.926954	0.703795	-0.601232	0.561765	0.52057	FALSE	FALSE	FALSE
Q9I5Q3	tyrS2	Tyrosine--tRNA ligase 2 OS=Pseudomonas aeruginosa (strain ATCC 15692 / DSM 22644 / CIP 104116 / JCM 14847 / LMG 12228 / 1C / PRS 101 / PAO1) OX=208964 GN=tyrS2 PE=3 SV=1	19	52	3.24202e+08	2.64712e+08	3.09151e+08	3.04673e+08	3.61306e+08	2.72195e+08	3.61599e+08	2.91628e+08	3.20414e+08	3.02677e+08	3.1605e+08	3.20739e+08	3.70852e+08	3.40047e+08	3.12585e+08	2.24687e+08	-2.92447	0.0162762	0.0213531	-1.21083	0.256095	0.499829	0.389307	0.705638	0.59599	FALSE	FALSE	FALSE
Q9HTQ1	PA5303	Uncharacterized protein OS=Pseudomonas aeruginosa (strain ATCC 15692 / DSM 22644 / CIP 104116 / JCM 14847 / LMG 12228 / 1C / PRS 101 / PAO1) OX=208964 GN=PA5303 PE=4 SV=1	5	45	2.06848e+08	1.41394e+08	1.99222e+08	1.65426e+08	1.67743e+08	1.63785e+08	1.76693e+08	1.6784e+08	2.00374e+08	2.14678e+08	2.48702e+08	2.36294e+08	1.93685e+08	2.51087e+08	2.09808e+08	2.14992e+08	-2.28993	0.0467777	0.0454236	1.01664	0.335266	0.52569	-1.55947	0.151565	0.221616	FALSE	FALSE	FALSE
Q9I5G8	lepA	Elongation factor 4 OS=Pseudomonas aeruginosa (strain ATCC 15692 / DSM 22644 / CIP 104116 / JCM 14847 / LMG 12228 / 1C / PRS 101 / PAO1) OX=208964 GN=lepA PE=3 SV=1	15	33	7.44593e+07	6.42013e+07	7.08066e+07	7.39288e+07	1.08421e+08	8.47072e+07	7.81567e+07	8.85708e+07	8.80191e+07	8.22374e+07	6.87242e+07	8.42327e+07	9.68071e+07	7.95477e+07	1.13813e+08	7.99398e+07	-0.513211	0.619725	0.267669	-1.01317	0.336838	0.525765	-0.777572	0.455761	0.456428	FALSE	FALSE	FALSE
Q9HW87	purU1	Formyltetrahydrofolate deformylase OS=Pseudomonas aeruginosa (strain ATCC 15692 / DSM 22644 / CIP 104116 / JCM 14847 / LMG 12228 / 1C / PRS 101 / PAO1) OX=208964 GN=purU1 PE=3 SV=1	13	59	9.37828e+07	9.86078e+07	9.7008e+07	1.08067e+08	1.07902e+08	9.84374e+07	9.94878e+07	1.039e+08	1.45474e+08	1.32588e+08	1.38828e+08	1.26683e+08	1.2669e+08	1.27959e+08	1.47008e+08	1.38604e+08	0.459765	0.656203	0.276865	-0.945326	0.368614	0.538029	-4.92983	0.000694952	0.00526412	FALSE	FALSE	FALSE
Q9HUT7	osmE	Osmotically inducible lipoprotein OsmE OS=Pseudomonas aeruginosa (strain ATCC 15692 / DSM 22644 / CIP 104116 / JCM 14847 / LMG 12228 / 1C / PRS 101 / PAO1) OX=208964 GN=osmE PE=1 SV=1	4	44	2.76893e+08	1.7277e+08	2.63221e+08	1.56846e+08	2.68137e+08	1.28911e+08	2.80082e+08	1.97204e+08	8.53268e+07	8.82937e+07	1.00099e+08	8.85303e+07	8.80629e+07	8.80635e+07	9.45891e+07	7.58019e+07	-5.98319	0.000178291	0.000967773	-1.11382	0.293561	0.518744	16.8707	2.1364e-08	2.15486e-06	FALSE	FALSE	FALSE
Q9HU53	gpmI	2,3-bisphosphoglycerate-independent phosphoglycerate mutase OS=Pseudomonas aeruginosa (strain ATCC 15692 / DSM 22644 / CIP 104116 / JCM 14847 / LMG 12228 / 1C / PRS 101 / PAO1) OX=208964 GN=gpmI PE=3 SV=1	16	43	1.99392e+08	2.11921e+08	2.39612e+08	2.29256e+08	1.90441e+08	2.20671e+08	1.98703e+08	2.18384e+08	1.85877e+08	1.85987e+08	1.61444e+08	2.31321e+08	2.02087e+08	1.9434e+08	1.81754e+08	1.71975e+08	1.01337	0.336422	0.179189	0.819688	0.433079	0.563957	1.58311	0.146102	0.215707	FALSE	FALSE	FALSE
Q9HTV8	PA5232	Biotin_lipoyl_2 domain-containing protein OS=Pseudomonas aeruginosa (strain ATCC 15692 / DSM 22644 / CIP 104116 / JCM 14847 / LMG 12228 / 1C / PRS 101 / PAO1) OX=208964 GN=PA5232 PE=4 SV=1	17	53	2.48697e+08	2.03234e+08	2.21972e+08	1.45863e+08	1.81036e+08	1.96099e+08	2.04845e+08	1.73138e+08	2.59019e+08	2.80928e+08	2.97394e+08	2.07413e+08	2.15912e+08	3.194e+08	2.04021e+08	2.59705e+08	-1.89868	0.0888961	0.0716954	0.78534	0.451969	0.570335	-1.22932	0.24855	0.307704	FALSE	FALSE	FALSE
Q9HUJ8	parE	DNA topoisomerase 4 subunit B OS=Pseudomonas aeruginosa (strain ATCC 15692 / DSM 22644 / CIP 104116 / JCM 14847 / LMG 12228 / 1C / PRS 101 / PAO1) OX=208964 GN=parE PE=3 SV=1	19	35	3.12587e+08	1.90205e+08	3.1847e+08	2.93368e+08	1.51441e+08	2.53675e+08	2.16941e+08	2.45638e+08	1.88542e+08	2.25451e+08	2.55378e+08	3.58158e+08	1.74663e+08	3.2818e+08	1.77575e+08	2.36169e+08	0.0926015	0.928177	0.344541	2.7957	0.0204006	0.330591	1.17917	0.267036	0.32105	FALSE	FALSE	FALSE
Q9HXZ1	dnaE	DNA polymerase III subunit alpha OS=Pseudomonas aeruginosa (strain ATCC 15692 / DSM 22644 / CIP 104116 / JCM 14847 / LMG 12228 / 1C / PRS 101 / PAO1) OX=208964 GN=dnaE PE=3 SV=1	33	33	1.88937e+08	1.92517e+08	1.88853e+08	1.94627e+08	1.69084e+08	2.08493e+08	1.3592e+08	2.00792e+08	1.63465e+08	1.69581e+08	1.52234e+08	1.80129e+08	1.7741e+08	1.66754e+08	1.83888e+08	1.7185e+08	2.03328	0.0714168	0.0610103	0.297453	0.772716	0.670489	0.0278848	0.978331	0.709523	FALSE	FALSE	FALSE
Q9HWE3	rpmC	50S ribosomal protein L29 OS=Pseudomonas aeruginosa (strain ATCC 15692 / DSM 22644 / CIP 104116 / JCM 14847 / LMG 12228 / 1C / PRS 101 / PAO1) OX=208964 GN=rpmC PE=1 SV=1	4	70	4.51177e+08	4.30786e+08	6.11956e+08	4.81276e+08	4.04236e+08	6.63585e+08	4.1429e+08	5.0865e+08	5.87175e+08	5.5906e+08	5.70063e+08	7.97771e+08	5.19021e+08	6.83132e+08	5.83829e+08	5.6525e+08	0.901136	0.390166	0.196855	1.5344	0.158514	0.454189	-2.05442	0.0684968	0.128824	FALSE	FALSE	FALSE
Q9HXI4	suhB	Inositol-1-monophosphatase OS=Pseudomonas aeruginosa (strain ATCC 15692 / DSM 22644 / CIP 104116 / JCM 14847 / LMG 12228 / 1C / PRS 101 / PAO1) OX=208964 GN=suhB PE=3 SV=1	14	50	1.98938e+08	2.6887e+08	2.40051e+08	2.34686e+08	2.19749e+08	2.73208e+08	2.23495e+08	2.79617e+08	2.43559e+08	2.21882e+08	2.51796e+08	2.36702e+08	2.29297e+08	2.74501e+08	2.25348e+08	2.43066e+08	2.80246	0.0199297	0.0247188	0.386296	0.708045	0.651719	-1.13389	0.284662	0.334683	FALSE	FALSE	FALSE
Q9I6E0	ilvD	Dihydroxy-acid dehydratase OS=Pseudomonas aeruginosa (strain ATCC 15692 / DSM 22644 / CIP 104116 / JCM 14847 / LMG 12228 / 1C / PRS 101 / PAO1) OX=208964 GN=ilvD PE=3 SV=1	24	54	2.21305e+08	2.66289e+08	2.02947e+08	2.40656e+08	2.3012e+08	2.35864e+08	1.98312e+08	2.55856e+08	2.26001e+08	2.24319e+08	2.56533e+08	1.94426e+08	2.14404e+08	2.353e+08	2.02585e+08	2.1606e+08	2.68963	0.024046	0.0280476	-0.438304	0.67126	0.645602	-0.698022	0.501901	0.48383	FALSE	FALSE	FALSE
Q9HVL5	ispB	Octaprenyl-diphosphate synthase OS=Pseudomonas aeruginosa (strain ATCC 15692 / DSM 22644 / CIP 104116 / JCM 14847 / LMG 12228 / 1C / PRS 101 / PAO1) OX=208964 GN=ispB PE=3 SV=1	9	42	7.76034e+07	5.05031e+07	6.54432e+07	4.28401e+07	5.60442e+07	5.08409e+07	5.43336e+07	6.21285e+07	4.68058e+07	4.46239e+07	5.24228e+07	6.37107e+07	5.33614e+07	5.99134e+07	6.08347e+07	5.46243e+07	-1.92447	0.0852621	0.0693059	0.403296	0.695927	0.647919	1.64523	0.132573	0.202444	FALSE	FALSE	FALSE
Q9HYT1	PA3313	PBPb domain-containing protein OS=Pseudomonas aeruginosa (strain ATCC 15692 / DSM 22644 / CIP 104116 / JCM 14847 / LMG 12228 / 1C / PRS 101 / PAO1) OX=208964 GN=PA3313 PE=4 SV=1	15	53	1.64489e+08	1.48666e+08	1.96579e+08	1.16813e+08	1.96983e+08	1.2405e+08	1.41625e+08	1.40868e+08	1.68198e+08	1.31372e+08	1.18307e+08	1.74529e+08	1.32069e+08	1.34393e+08	1.343e+08	1.18379e+08	-2.96547	0.0152083	0.020437	0.0794358	0.938384	0.706092	2.27392	0.0475946	0.102225	FALSE	FALSE	FALSE
P50598	tolQ	Tol-Pal system protein TolQ OS=Pseudomonas aeruginosa (strain ATCC 15692 / DSM 22644 / CIP 104116 / JCM 14847 / LMG 12228 / 1C / PRS 101 / PAO1) OX=208964 GN=tolQ PE=3 SV=1	7	31	3.28275e+08	2.14545e+08	2.86562e+08	1.90127e+08	2.54606e+08	2.09868e+08	2.40629e+08	1.91494e+08	1.91905e+08	2.12806e+08	2.08292e+08	2.17377e+08	2.0706e+08	2.40088e+08	2.30244e+08	2.10596e+08	-4.11386	0.00242436	0.00564436	0.804598	0.441312	0.566491	3.33364	0.0081262	0.0297777	FALSE	FALSE	FALSE
Q9HXI8	iscS	Cysteine desulfurase IscS OS=Pseudomonas aeruginosa (strain ATCC 15692 / DSM 22644 / CIP 104116 / JCM 14847 / LMG 12228 / 1C / PRS 101 / PAO1) OX=208964 GN=iscS PE=3 SV=1	21	60	2.06249e+08	2.92701e+08	2.83087e+08	3.45423e+08	2.40815e+08	3.28305e+08	2.42184e+08	3.29112e+08	2.73987e+08	2.95592e+08	2.81486e+08	3.27175e+08	2.88637e+08	3.10113e+08	3.44305e+08	2.90566e+08	3.8966	0.00339067	0.00702943	0.472038	0.647876	0.63744	-2.37293	0.0403375	0.0917729	FALSE	FALSE	FALSE
P23747	algB	Alginate biosynthesis transcriptional regulatory protein AlgB OS=Pseudomonas aeruginosa (strain ATCC 15692 / DSM 22644 / CIP 104116 / JCM 14847 / LMG 12228 / 1C / PRS 101 / PAO1) OX=208964 GN=algB PE=1 SV=1	14	38	2.04267e+08	1.3016e+08	1.8794e+08	1.28874e+08	1.32125e+08	1.15734e+08	1.38417e+08	1.23377e+08	1.32605e+08	1.29985e+08	1.39606e+08	1.61287e+08	1.49696e+08	1.65937e+08	1.58178e+08	1.3754e+08	-2.62532	0.0267657	0.0305684	0.281926	0.784229	0.67255	1.09147	0.30199	0.34822	FALSE	FALSE	FALSE
Q9I3G4	ccoO1	Cytochrome c oxidase, cbb3-type, CcoO subunit OS=Pseudomonas aeruginosa (strain ATCC 15692 / DSM 22644 / CIP 104116 / JCM 14847 / LMG 12228 / 1C / PRS 101 / PAO1) OX=208964 GN=ccoO1 PE=4 SV=1	8	36	4.52301e+08	3.12861e+08	6.18725e+08	4.30456e+08	3.76486e+08	4.19657e+08	4.58545e+08	3.60931e+08	3.33851e+08	4.36576e+08	4.86224e+08	4.39568e+08	4.33376e+08	5.97524e+08	4.61288e+08	4.41299e+08	-1.94285	0.0827569	0.0677423	1.0743	0.310006	0.520633	0.842181	0.420395	0.435019	FALSE	FALSE	FALSE
Q9HUQ6	PA4907	Probable short-chain dehydrogenase OS=Pseudomonas aeruginosa (strain ATCC 15692 / DSM 22644 / CIP 104116 / JCM 14847 / LMG 12228 / 1C / PRS 101 / PAO1) OX=208964 GN=PA4907 PE=1 SV=1	8	42	4.90174e+07	6.77364e+07	5.54263e+07	7.39024e+07	7.45899e+07	8.29327e+07	7.33639e+07	8.2022e+07	7.30922e+07	6.45535e+07	8.23613e+07	6.43375e+07	7.85653e+07	7.07534e+07	6.86715e+07	8.20976e+07	1.93637	0.0836324	0.0682477	-0.931292	0.375453	0.538029	-1.80132	0.103436	0.170153	FALSE	FALSE	FALSE
Q9HT68	PA5505	Probable TonB-dependent receptor OS=Pseudomonas aeruginosa (strain ATCC 15692 / DSM 22644 / CIP 104116 / JCM 14847 / LMG 12228 / 1C / PRS 101 / PAO1) OX=208964 GN=PA5505 PE=1 SV=1	12	55	1.67495e+08	1.9573e+08	1.8625e+08	1.89527e+08	1.80593e+08	2.20137e+08	1.30794e+08	2.19602e+08	1.82155e+08	1.68462e+08	1.85091e+08	2.42401e+08	1.67696e+08	2.13842e+08	1.77534e+08	1.93131e+08	2.58904	0.0284341	0.0319453	1.57407	0.149132	0.451409	-0.891817	0.394532	0.41773	FALSE	FALSE	FALSE
Q9I020	PA2823	DUF815 domain-containing protein OS=Pseudomonas aeruginosa (strain ATCC 15692 / DSM 22644 / CIP 104116 / JCM 14847 / LMG 12228 / 1C / PRS 101 / PAO1) OX=208964 GN=PA2823 PE=4 SV=1	10	40	7.5553e+07	7.56376e+07	8.1043e+07	9.23341e+07	6.02018e+07	7.72869e+07	6.42027e+07	7.64036e+07	6.97685e+07	6.8205e+07	7.261e+07	7.51971e+07	7.28068e+07	7.28605e+07	7.87618e+07	7.26668e+07	1.60905	0.140844	0.0987539	-0.270235	0.792933	0.673112	-0.60084	0.562015	0.52057	FALSE	FALSE	FALSE
Q9I3G6	PA1551	Probable ferredoxin OS=Pseudomonas aeruginosa (strain ATCC 15692 / DSM 22644 / CIP 104116 / JCM 14847 / LMG 12228 / 1C / PRS 101 / PAO1) OX=208964 GN=PA1551 PE=4 SV=1	10	24	1.14397e+08	2.01371e+08	1.04636e+08	2.34365e+08	1.29679e+08	2.38387e+08	9.78946e+07	2.38963e+08	1.15285e+08	1.55287e+08	1.76828e+08	1.20384e+08	1.12975e+08	1.66893e+08	8.79165e+07	1.30448e+08	9.40939	4.55761e-06	8.30857e-05	1.22781	0.249953	0.498363	-0.520305	0.614767	0.548488	FALSE	FALSE	FALSE
Q9HY08	mutS	DNA mismatch repair protein MutS OS=Pseudomonas aeruginosa (strain ATCC 15692 / DSM 22644 / CIP 104116 / JCM 14847 / LMG 12228 / 1C / PRS 101 / PAO1) OX=208964 GN=mutS PE=3 SV=1	22	27	1.73756e+08	1.42021e+08	1.54487e+08	1.7087e+08	1.16807e+08	1.36294e+08	1.16534e+08	1.37706e+08	1.16544e+08	1.09466e+08	1.116e+08	1.42429e+08	1.22124e+08	1.19465e+08	1.17848e+08	9.62219e+07	0.530809	0.607943	0.26471	-0.125478	0.90284	0.697871	1.67345	0.126809	0.196606	FALSE	FALSE	FALSE
P19572	lysA	Diaminopimelate decarboxylase OS=Pseudomonas aeruginosa (strain ATCC 15692 / DSM 22644 / CIP 104116 / JCM 14847 / LMG 12228 / 1C / PRS 101 / PAO1) OX=208964 GN=lysA PE=3 SV=2	18	54	8.97075e+07	8.33776e+07	1.00012e+08	7.93725e+07	9.31724e+07	9.17814e+07	1.07458e+08	9.19484e+07	9.72632e+07	1.05867e+08	1.30697e+08	1.0638e+08	1.23634e+08	1.06302e+08	1.17219e+08	1.27078e+08	-1.74876	0.113051	0.0852686	-0.57686	0.57785	0.607024	-2.13614	0.0598469	0.117874	FALSE	FALSE	FALSE
Q9I1F5	PA2323	Probable glyceraldehyde-3-phosphate dehydrogenase OS=Pseudomonas aeruginosa (strain ATCC 15692 / DSM 22644 / CIP 104116 / JCM 14847 / LMG 12228 / 1C / PRS 101 / PAO1) OX=208964 GN=PA2323 PE=4 SV=1	21	51	1.48604e+08	2.44684e+08	1.49878e+08	2.58182e+08	2.1783e+08	2.39292e+08	1.91603e+08	1.64671e+08	2.33301e+08	1.23406e+08	2.26602e+08	1.06283e+08	1.8776e+08	1.49439e+08	1.83032e+08	2.50538e+08	2.02599	0.0722729	0.0616448	-1.95544	0.0814895	0.398672	-1.58175	0.14641	0.215834	FALSE	FALSE	FALSE
Q9HT21	atpC	ATP synthase epsilon chain OS=Pseudomonas aeruginosa (strain ATCC 15692 / DSM 22644 / CIP 104116 / JCM 14847 / LMG 12228 / 1C / PRS 101 / PAO1) OX=208964 GN=atpC PE=3 SV=1	4	30	4.02109e+08	2.58904e+08	3.77637e+08	2.61895e+08	2.736e+08	2.60842e+08	3.2573e+08	2.83037e+08	2.62889e+08	2.72647e+08	2.43362e+08	3.78981e+08	3.15574e+08	2.38922e+08	3.78335e+08	2.473e+08	-2.9527	0.0155329	0.0207036	-0.443039	0.667954	0.644916	1.22039	0.251764	0.309088	FALSE	FALSE	FALSE
Q9I0D5	PA2707	AAA domain-containing protein OS=Pseudomonas aeruginosa (strain ATCC 15692 / DSM 22644 / CIP 104116 / JCM 14847 / LMG 12228 / 1C / PRS 101 / PAO1) OX=208964 GN=PA2707 PE=4 SV=1	13	52	8.09921e+07	7.05491e+07	7.9617e+07	6.8815e+07	6.98266e+07	6.89683e+07	9.02184e+07	7.45141e+07	7.39726e+07	7.28106e+07	8.73638e+07	7.35483e+07	8.54602e+07	7.45765e+07	8.41456e+07	7.02846e+07	-1.73881	0.114851	0.0861557	-1.95183	0.0819671	0.398672	-0.422622	0.681983	0.585821	FALSE	FALSE	FALSE
Q9HXY4	opr86	Outer membrane protein assembly factor BamA OS=Pseudomonas aeruginosa (strain ATCC 15692 / DSM 22644 / CIP 104116 / JCM 14847 / LMG 12228 / 1C / PRS 101 / PAO1) OX=208964 GN=opr86 PE=3 SV=1	19	31	1.72318e+08	1.10704e+08	1.61638e+08	1.15062e+08	1.40046e+08	1.1399e+08	1.51053e+08	1.15751e+08	1.36176e+08	1.1543e+08	1.14306e+08	1.40326e+08	1.54023e+08	1.30532e+08	1.60371e+08	1.10124e+08	-5.08497	0.000587164	0.00214081	-1.35365	0.208109	0.479719	1.18218	0.265896	0.320282	FALSE	FALSE	FALSE
Q9HWG3	pchD	Pyochelin biosynthesis protein PchD OS=Pseudomonas aeruginosa (strain ATCC 15692 / DSM 22644 / CIP 104116 / JCM 14847 / LMG 12228 / 1C / PRS 101 / PAO1) OX=208964 GN=pchD PE=4 SV=1	17	43	1.45429e+08	8.38249e+06	1.6969e+08	8.26203e+06	2.60981e+08	1.34407e+07	1.82762e+08	9.3123e+06	2.43744e+08	1.78108e+08	1.96662e+08	2.74012e+08	2.79991e+08	2.20654e+08	1.95973e+08	2.03514e+08	-20.019	5.49479e-09	1.76968e-06	-0.403164	0.69602	0.647919	-1.51664	0.161923	0.229956	FALSE	FALSE	FALSE
G3XD72	PA1464	Probable purine-binding chemotaxis protein OS=Pseudomonas aeruginosa (strain ATCC 15692 / DSM 22644 / CIP 104116 / JCM 14847 / LMG 12228 / 1C / PRS 101 / PAO1) OX=208964 GN=PA1464 PE=4 SV=1	8	71	1.63101e+08	1.99914e+08	1.65061e+08	1.86867e+08	1.98808e+08	2.26883e+08	1.68169e+08	1.87359e+08	1.71237e+08	1.90336e+08	1.79745e+08	1.49108e+08	1.6679e+08	1.67888e+08	1.50341e+08	1.69549e+08	2.00954	0.0742421	0.0628226	0.158077	0.877805	0.693951	0.522252	0.613461	0.547579	FALSE	FALSE	FALSE
P40947	ssb	Single-stranded DNA-binding protein OS=Pseudomonas aeruginosa (strain ATCC 15692 / DSM 22644 / CIP 104116 / JCM 14847 / LMG 12228 / 1C / PRS 101 / PAO1) OX=208964 GN=ssb PE=1 SV=3	6	31	2.44197e+08	2.43251e+08	2.26421e+08	1.92377e+08	2.20741e+08	2.38797e+08	2.12419e+08	2.59796e+08	2.28211e+08	2.10982e+08	2.48996e+08	2.07905e+08	2.17989e+08	2.12617e+08	2.41495e+08	2.122e+08	0.382338	0.710768	0.29223	-1.84627	0.0971529	0.423106	-0.556619	0.590666	0.537495	FALSE	FALSE	FALSE
Q9HTW6	pepP	Aminopeptidase P OS=Pseudomonas aeruginosa (strain ATCC 15692 / DSM 22644 / CIP 104116 / JCM 14847 / LMG 12228 / 1C / PRS 101 / PAO1) OX=208964 GN=pepP PE=1 SV=1	14	46	8.64593e+07	1.66663e+08	1.0955e+08	1.98525e+08	1.15895e+08	1.63674e+08	1.15826e+08	1.59083e+08	9.55287e+07	9.78947e+07	1.14395e+08	9.10569e+07	1.08342e+08	9.93583e+07	9.85957e+07	1.05093e+08	5.63955	0.000277603	0.00131784	-0.829287	0.427897	0.562704	0.244252	0.812233	0.646945	FALSE	FALSE	FALSE
Q9X2T1	trxA	Thioredoxin OS=Pseudomonas aeruginosa (strain ATCC 15692 / DSM 22644 / CIP 104116 / JCM 14847 / LMG 12228 / 1C / PRS 101 / PAO1) OX=208964 GN=trxA PE=3 SV=1	5	56	1.48603e+08	1.72538e+08	1.59299e+08	2.15525e+08	1.95397e+08	2.80919e+08	1.76946e+08	1.81683e+08	1.81285e+08	1.77199e+08	2.43841e+08	2.22881e+08	1.6438e+08	2.01294e+08	1.6982e+08	1.96058e+08	1.8928	0.0897443	0.0718993	0.604628	0.560015	0.604267	-0.999934	0.342146	0.380997	FALSE	FALSE	FALSE
Q51344	asd	Aspartate-semialdehyde dehydrogenase OS=Pseudomonas aeruginosa (strain ATCC 15692 / DSM 22644 / CIP 104116 / JCM 14847 / LMG 12228 / 1C / PRS 101 / PAO1) OX=208964 GN=asd PE=1 SV=2	17	61	1.36474e+08	1.46968e+08	1.58365e+08	2.00514e+08	1.7964e+08	1.64186e+08	1.66915e+08	1.78744e+08	1.67165e+08	1.38548e+08	1.97902e+08	1.49399e+08	1.55113e+08	2.15801e+08	1.54101e+08	2.10584e+08	0.845026	0.419221	0.207718	0.374498	0.716506	0.655036	-0.57617	0.577902	0.5294	FALSE	FALSE	FALSE
Q9HTT8	PA5257	Uncharacterized protein OS=Pseudomonas aeruginosa (strain ATCC 15692 / DSM 22644 / CIP 104116 / JCM 14847 / LMG 12228 / 1C / PRS 101 / PAO1) OX=208964 GN=PA5257 PE=4 SV=1	19	51	1.33868e+08	8.8512e+07	1.27794e+08	9.73377e+07	1.17209e+08	9.59534e+07	1.15945e+08	9.50118e+07	1.13332e+08	1.1247e+08	1.17796e+08	1.02873e+08	1.04546e+08	1.1618e+08	1.09866e+08	1.19568e+08	-4.48013	0.00139771	0.0038947	0.185891	0.856557	0.689211	1.54289	0.155502	0.223949	FALSE	FALSE	FALSE
Q9HY12	PA3614	Uncharacterized protein OS=Pseudomonas aeruginosa (strain ATCC 15692 / DSM 22644 / CIP 104116 / JCM 14847 / LMG 12228 / 1C / PRS 101 / PAO1) OX=208964 GN=PA3614 PE=4 SV=1	16	40	1.08258e+08	1.04019e+08	1.00409e+08	7.73723e+07	1.09327e+08	1.07825e+08	1.02293e+08	8.17397e+07	1.36279e+08	1.10672e+08	1.24796e+08	9.16848e+07	1.01752e+08	1.20519e+08	1.13262e+08	9.93172e+07	-1.55802	0.152439	0.104458	-1.35275	0.208386	0.479719	-1.51638	0.161989	0.229956	FALSE	FALSE	FALSE
Q9X6W6	pyrR	Bifunctional protein PyrR OS=Pseudomonas aeruginosa (strain ATCC 15692 / DSM 22644 / CIP 104116 / JCM 14847 / LMG 12228 / 1C / PRS 101 / PAO1) OX=208964 GN=pyrR PE=3 SV=1	3	26	3.04885e+07	3.13438e+07	2.36655e+07	3.40858e+07	4.04091e+07	3.45847e+07	3.41118e+07	3.57685e+07	3.3186e+07	3.4026e+07	4.56203e+07	2.39476e+07	3.38676e+07	3.73176e+07	3.16448e+07	4.41895e+07	0.631136	0.54309	0.24674	-0.339358	0.741945	0.663538	-0.928603	0.376101	0.406745	FALSE	FALSE	FALSE
Q59653	pyrB	Aspartate carbamoyltransferase OS=Pseudomonas aeruginosa (strain ATCC 15692 / DSM 22644 / CIP 104116 / JCM 14847 / LMG 12228 / 1C / PRS 101 / PAO1) OX=208964 GN=pyrB PE=3 SV=2	16	61	1.84253e+08	1.46926e+08	1.6545e+08	1.91066e+08	1.74036e+08	1.96144e+08	1.52744e+08	1.86172e+08	2.0035e+08	2.32057e+08	2.25068e+08	1.76678e+08	1.68868e+08	1.90734e+08	1.81448e+08	1.90609e+08	0.747672	0.473066	0.225808	0.221303	0.829682	0.683432	-1.64322	0.132992	0.20276	FALSE	FALSE	FALSE
Q9HV33	PA4775	Uncharacterized protein OS=Pseudomonas aeruginosa (strain ATCC 15692 / DSM 22644 / CIP 104116 / JCM 14847 / LMG 12228 / 1C / PRS 101 / PAO1) OX=208964 GN=PA4775 PE=4 SV=1	11	42	3.00818e+07	3.89478e+07	3.23469e+07	3.81639e+07	1.36269e+07	3.26372e+07	2.02008e+07	3.40006e+07	5.88254e+07	5.13577e+07	3.35465e+07	7.49828e+07	8.88872e+07	4.70505e+07	1.08312e+08	7.03509e+07	2.57327	0.0291914	0.0325313	-0.423159	0.681882	0.645813	-3.96041	0.00297208	0.0146421	FALSE	FALSE	FALSE
Q9I7B7	glyQ	Glycine--tRNA ligase alpha subunit OS=Pseudomonas aeruginosa (strain ATCC 15692 / DSM 22644 / CIP 104116 / JCM 14847 / LMG 12228 / 1C / PRS 101 / PAO1) OX=208964 GN=glyQ PE=3 SV=1	7	26	2.87241e+08	1.19114e+08	1.90304e+08	2.21823e+08	1.18618e+08	3.41199e+08	1.0994e+08	3.16825e+08	1.12441e+08	1.11072e+08	1.15618e+08	2.06562e+08	1.21636e+08	1.93776e+08	1.39479e+08	2.07091e+08	1.29757	0.225573	0.138331	2.58933	0.0287087	0.33577	1.53793	0.156699	0.225114	FALSE	FALSE	FALSE
G3XCV0	fleQ	Transcriptional regulator FleQ OS=Pseudomonas aeruginosa (strain ATCC 15692 / DSM 22644 / CIP 104116 / JCM 14847 / LMG 12228 / 1C / PRS 101 / PAO1) OX=208964 GN=fleQ PE=1 SV=1	20	55	1.63261e+08	1.17398e+08	1.53e+08	1.26049e+08	1.55925e+08	1.27577e+08	1.38849e+08	1.36696e+08	1.39109e+08	1.51484e+08	1.68543e+08	1.48119e+08	1.35022e+08	1.88722e+08	1.38197e+08	1.45296e+08	-2.99677	0.0144413	0.0198395	1.02918	0.329646	0.523795	0.705775	0.49728	0.481272	FALSE	FALSE	FALSE
O50274	cysNC	Bifunctional enzyme CysN/CysC OS=Pseudomonas aeruginosa (strain ATCC 15692 / DSM 22644 / CIP 104116 / JCM 14847 / LMG 12228 / 1C / PRS 101 / PAO1) OX=208964 GN=cysNC PE=3 SV=1	18	34	8.94543e+07	9.32306e+07	1.00802e+08	7.94031e+07	1.20886e+08	1.09377e+08	1.08141e+08	1.16363e+08	1.46526e+08	1.22066e+08	1.103e+08	1.21156e+08	1.24893e+08	1.28594e+08	1.1729e+08	1.30505e+08	-0.561788	0.587489	0.259547	0.159389	0.876801	0.693951	-1.91539	0.0860097	0.14971	FALSE	FALSE	FALSE
Q9HXJ7	bamB	Outer membrane protein assembly factor BamB OS=Pseudomonas aeruginosa (strain ATCC 15692 / DSM 22644 / CIP 104116 / JCM 14847 / LMG 12228 / 1C / PRS 101 / PAO1) OX=208964 GN=bamB PE=1 SV=1	11	37	2.45535e+08	1.69993e+08	2.27232e+08	1.72241e+08	1.94863e+08	1.92109e+08	1.84461e+08	1.84927e+08	1.85099e+08	1.94571e+08	2.08393e+08	1.8941e+08	2.07488e+08	2.19129e+08	2.32808e+08	1.89545e+08	-2.18702	0.0554657	0.0511361	-0.709891	0.495339	0.583884	0.216207	0.833401	0.655913	FALSE	FALSE	FALSE
Q9HT80	polA	DNA polymerase I OS=Pseudomonas aeruginosa (strain ATCC 15692 / DSM 22644 / CIP 104116 / JCM 14847 / LMG 12228 / 1C / PRS 101 / PAO1) OX=208964 GN=polA PE=3 SV=1	27	39	1.04126e+08	1.02732e+08	8.52976e+07	8.82986e+07	9.92267e+07	9.10908e+07	8.88747e+07	1.20579e+08	1.04708e+08	8.03012e+07	8.25413e+07	1.13712e+08	1.02633e+08	9.67819e+07	1.03196e+08	1.06938e+08	0.704472	0.498331	0.233564	0.0847942	0.934238	0.70516	-0.467402	0.650755	0.569812	FALSE	FALSE	FALSE
O50175	astB	N-succinylarginine dihydrolase OS=Pseudomonas aeruginosa (strain ATCC 15692 / DSM 22644 / CIP 104116 / JCM 14847 / LMG 12228 / 1C / PRS 101 / PAO1) OX=208964 GN=astB PE=3 SV=1	14	43	9.11557e+07	9.63521e+07	1.04484e+08	1.08888e+08	1.29659e+08	1.05506e+08	1.29659e+08	1.0796e+08	1.60707e+08	1.73646e+08	1.79966e+08	1.40105e+08	1.42235e+08	2.09428e+08	1.19422e+08	1.76996e+08	-0.821285	0.431952	0.21154	1.3786	0.200556	0.479719	-2.46459	0.0345952	0.0836054	FALSE	FALSE	FALSE
Q9HU50	PA5134	Probable carboxyl-terminal protease OS=Pseudomonas aeruginosa (strain ATCC 15692 / DSM 22644 / CIP 104116 / JCM 14847 / LMG 12228 / 1C / PRS 101 / PAO1) OX=208964 GN=PA5134 PE=3 SV=1	18	48	1.33604e+08	1.45578e+08	1.60057e+08	1.54075e+08	1.50771e+08	1.66315e+08	1.5864e+08	1.51657e+08	1.86052e+08	1.6675e+08	1.84825e+08	2.21739e+08	1.86716e+08	1.66996e+08	1.75306e+08	1.69051e+08	0.398909	0.698929	0.289085	-0.243901	0.81265	0.678007	-2.97182	0.0147869	0.0451993	FALSE	FALSE	FALSE
Q9HTJ1	betB	NAD/NADP-dependent betaine aldehyde dehydrogenase OS=Pseudomonas aeruginosa (strain ATCC 15692 / DSM 22644 / CIP 104116 / JCM 14847 / LMG 12228 / 1C / PRS 101 / PAO1) OX=208964 GN=betB PE=1 SV=1	17	50	2.37319e+08	6.92495e+07	2.07598e+08	7.79235e+07	1.83627e+08	7.79247e+07	2.01446e+08	1.03812e+08	3.19274e+08	1.75094e+08	2.21199e+08	3.35837e+08	2.67777e+08	2.64579e+08	2.67552e+08	2.34434e+08	-9.80093	3.21575e-06	6.34091e-05	-0.608518	0.557542	0.604267	-2.79375	0.0199143	0.0556329	FALSE	FALSE	FALSE
G3XDA5	oprE	Anaerobically-induced outer membrane porin OprE OS=Pseudomonas aeruginosa (strain ATCC 15692 / DSM 22644 / CIP 104116 / JCM 14847 / LMG 12228 / 1C / PRS 101 / PAO1) OX=208964 GN=oprE PE=1 SV=1	15	39	4.05098e+08	6.20936e+07	4.08702e+08	3.10885e+07	2.55202e+08	5.87376e+07	3.17155e+08	4.94648e+07	3.60386e+08	2.21085e+08	2.39395e+08	2.65146e+08	3.40478e+08	2.28885e+08	3.91421e+08	2.34688e+08	-11.9571	5.69469e-07	2.82712e-05	-3.07315	0.0129248	0.307239	0.282845	0.783366	0.633176	FALSE	FALSE	FALSE
Q9HV50	glmM	Phosphoglucosamine mutase OS=Pseudomonas aeruginosa (strain ATCC 15692 / DSM 22644 / CIP 104116 / JCM 14847 / LMG 12228 / 1C / PRS 101 / PAO1) OX=208964 GN=glmM PE=3 SV=1	12	39	1.28474e+08	1.15783e+08	1.64181e+08	1.10895e+08	1.69696e+08	1.52995e+08	1.83406e+08	1.22485e+08	1.31397e+08	1.33089e+08	1.40683e+08	1.28228e+08	1.6674e+08	1.37215e+08	1.41427e+08	1.44197e+08	-2.5725	0.0292287	0.0325353	-0.918373	0.381829	0.54059	1.10563	0.296117	0.344024	FALSE	FALSE	FALSE
Q9HU38	PA5146	AsmA domain-containing protein OS=Pseudomonas aeruginosa (strain ATCC 15692 / DSM 22644 / CIP 104116 / JCM 14847 / LMG 12228 / 1C / PRS 101 / PAO1) OX=208964 GN=PA5146 PE=4 SV=1	28	41	2.17165e+08	2.11824e+08	2.10531e+08	2.36551e+08	1.79141e+08	1.87796e+08	1.98171e+08	2.0121e+08	2.16217e+08	1.81189e+08	2.08737e+08	1.82601e+08	2.15111e+08	1.96422e+08	1.93181e+08	1.92046e+08	0.549458	0.595586	0.261807	-1.7774	0.108438	0.423106	-0.530597	0.607885	0.54514	FALSE	FALSE	FALSE
Q9I777	PA0055	Uncharacterized protein OS=Pseudomonas aeruginosa (strain ATCC 15692 / DSM 22644 / CIP 104116 / JCM 14847 / LMG 12228 / 1C / PRS 101 / PAO1) OX=208964 GN=PA0055 PE=4 SV=1	8	51	7.0054e+07	7.38637e+07	8.55459e+07	7.73012e+07	7.31537e+07	7.40798e+07	7.88563e+07	8.65448e+07	7.98818e+07	5.59848e+07	7.58696e+07	7.39518e+07	6.97721e+07	7.67026e+07	6.99404e+07	6.45707e+07	0.202044	0.844216	0.324343	-1.07311	0.310514	0.520633	0.517127	0.616899	0.549702	FALSE	FALSE	FALSE
Q9HUD4	PA5037	SPOR domain-containing protein OS=Pseudomonas aeruginosa (strain ATCC 15692 / DSM 22644 / CIP 104116 / JCM 14847 / LMG 12228 / 1C / PRS 101 / PAO1) OX=208964 GN=PA5037 PE=4 SV=1	10	29	1.37271e+08	1.60735e+08	1.29015e+08	1.88402e+08	8.60814e+07	1.66733e+08	1.02085e+08	1.7445e+08	1.179e+08	1.25808e+08	1.24482e+08	1.28595e+08	1.0859e+08	1.38754e+08	1.10405e+08	1.17891e+08	4.1997	0.00212719	0.00511265	1.56964	0.150153	0.451409	-0.287784	0.779696	0.632294	FALSE	FALSE	FALSE
P29365	hom	Homoserine dehydrogenase OS=Pseudomonas aeruginosa (strain ATCC 15692 / DSM 22644 / CIP 104116 / JCM 14847 / LMG 12228 / 1C / PRS 101 / PAO1) OX=208964 GN=hom PE=3 SV=2	15	50	7.33083e+07	6.69586e+07	9.1228e+07	7.57126e+07	8.14867e+07	8.69303e+07	8.70167e+07	8.81616e+07	1.12202e+08	1.03324e+08	1.0399e+08	1.28243e+08	1.177e+08	1.21921e+08	1.31391e+08	9.28114e+07	-0.59609	0.565283	0.254094	-0.515167	0.618564	0.624885	-4.1556	0.00219472	0.0115699	FALSE	FALSE	FALSE
Q9I0L2	mnmA	tRNA-specific 2-thiouridylase MnmA OS=Pseudomonas aeruginosa (strain ATCC 15692 / DSM 22644 / CIP 104116 / JCM 14847 / LMG 12228 / 1C / PRS 101 / PAO1) OX=208964 GN=mnmA PE=3 SV=1	12	43	3.96822e+07	5.82403e+07	3.91988e+07	6.16852e+07	4.23059e+07	5.54452e+07	4.08497e+07	6.31975e+07	4.49635e+07	4.80968e+07	5.42839e+07	4.31596e+07	5.31243e+07	5.03843e+07	5.7772e+07	5.32061e+07	5.98614	0.000177627	0.000967773	-0.908924	0.386541	0.544462	-3.19295	0.0102435	0.0349925	FALSE	FALSE	FALSE
Q9HT12	spoOJ	Chromosome partitioning protein Spo0J OS=Pseudomonas aeruginosa (strain ATCC 15692 / DSM 22644 / CIP 104116 / JCM 14847 / LMG 12228 / 1C / PRS 101 / PAO1) OX=208964 GN=spoOJ PE=1 SV=1	17	63	8.31868e+07	9.40607e+07	9.95916e+07	9.9842e+07	1.14373e+08	1.10709e+08	1.03055e+08	1.12461e+08	9.48806e+07	9.41573e+07	1.00995e+08	9.99909e+07	1.02154e+08	1.02448e+08	9.19338e+07	1.00916e+08	0.552626	0.593499	0.261128	0.326109	0.751625	0.666008	0.249345	0.808405	0.644942	FALSE	FALSE	FALSE
Q9HYT6	rapA	RNA polymerase-associated protein RapA OS=Pseudomonas aeruginosa (strain ATCC 15692 / DSM 22644 / CIP 104116 / JCM 14847 / LMG 12228 / 1C / PRS 101 / PAO1) OX=208964 GN=rapA PE=3 SV=1	28	45	1.09383e+08	1.25651e+08	1.36643e+08	1.04617e+08	1.26481e+08	1.14974e+08	1.09913e+08	1.27172e+08	1.03327e+08	1.07506e+08	1.04506e+08	1.17683e+08	1.29027e+08	1.22519e+08	1.38596e+08	1.16332e+08	-0.2562	0.803351	0.314376	-0.205316	0.841788	0.684767	0.19576	0.848924	0.66121	FALSE	FALSE	FALSE
Q9I5Q9	argC	N-acetyl-gamma-glutamyl-phosphate reductase OS=Pseudomonas aeruginosa (strain ATCC 15692 / DSM 22644 / CIP 104116 / JCM 14847 / LMG 12228 / 1C / PRS 101 / PAO1) OX=208964 GN=argC PE=3 SV=1	13	55	5.01996e+07	5.86207e+07	6.5158e+07	7.5423e+07	6.84885e+07	6.34183e+07	6.0116e+07	7.90194e+07	7.09873e+07	6.50672e+07	7.03733e+07	6.24826e+07	6.88848e+07	7.53846e+07	8.09e+07	7.6183e+07	1.29279	0.227154	0.13882	-0.579749	0.57598	0.607024	-2.06826	0.0669526	0.126925	FALSE	FALSE	FALSE
Q9HVW4	PA4453	Uncharacterized protein OS=Pseudomonas aeruginosa (strain ATCC 15692 / DSM 22644 / CIP 104116 / JCM 14847 / LMG 12228 / 1C / PRS 101 / PAO1) OX=208964 GN=PA4453 PE=4 SV=1	12	58	3.56339e+08	4.49692e+08	4.9699e+08	4.9534e+08	4.20108e+08	5.10286e+08	3.77485e+08	5.68601e+08	4.987e+08	4.55979e+08	4.60042e+08	6.61385e+08	4.46877e+08	5.62713e+08	4.26461e+08	5.23183e+08	2.50619	0.0326443	0.0352003	2.13575	0.0607396	0.378074	-1.3283	0.215124	0.278345	FALSE	FALSE	FALSE
Q9HWI3	PA4198	Probable AMP-binding enzyme OS=Pseudomonas aeruginosa (strain ATCC 15692 / DSM 22644 / CIP 104116 / JCM 14847 / LMG 12228 / 1C / PRS 101 / PAO1) OX=208964 GN=PA4198 PE=4 SV=1	16	38	3.47102e+08	1.59568e+08	3.45441e+08	1.93612e+08	5.98009e+07	1.46392e+08	2.01554e+08	1.54629e+08	2.49524e+08	1.44502e+08	2.03159e+08	3.32657e+08	1.86839e+08	2.42914e+08	2.09221e+08	2.0045e+08	-0.535461	0.604848	0.263838	0.264162	0.797467	0.673112	-0.233949	0.819992	0.648886	FALSE	FALSE	FALSE
O52761	rplQ	50S ribosomal protein L17 OS=Pseudomonas aeruginosa (strain ATCC 15692 / DSM 22644 / CIP 104116 / JCM 14847 / LMG 12228 / 1C / PRS 101 / PAO1) OX=208964 GN=rplQ PE=3 SV=1	7	60	4.35921e+08	8.075e+08	5.16742e+08	8.48239e+08	5.89907e+08	7.37578e+08	3.84592e+08	8.05231e+08	7.21315e+08	7.49615e+08	6.77002e+08	6.45998e+08	6.85764e+08	6.43188e+08	7.59707e+08	6.34818e+08	5.74728	0.000241209	0.00119515	-1.04422	0.322999	0.520633	-4.2584	0.00187472	0.010329	FALSE	FALSE	FALSE
O52762	katA	Catalase OS=Pseudomonas aeruginosa (strain ATCC 15692 / DSM 22644 / CIP 104116 / JCM 14847 / LMG 12228 / 1C / PRS 101 / PAO1) OX=208964 GN=katA PE=1 SV=1	20	59	1.76008e+08	2.16382e+08	1.98851e+08	2.45022e+08	2.71655e+08	2.35764e+08	2.33215e+08	2.65902e+08	2.04483e+08	2.64133e+08	2.88879e+08	1.91689e+08	2.09099e+08	2.51122e+08	1.93374e+08	2.62822e+08	1.06066	0.315507	0.171645	0.776914	0.456686	0.573341	-0.157731	0.877973	0.673068	FALSE	FALSE	FALSE
Q9I3I5	zipA	Cell division protein ZipA OS=Pseudomonas aeruginosa (strain ATCC 15692 / DSM 22644 / CIP 104116 / JCM 14847 / LMG 12228 / 1C / PRS 101 / PAO1) OX=208964 GN=zipA PE=3 SV=1	9	45	3.16744e+07	3.30032e+07	3.65626e+07	3.41326e+07	5.52302e+07	3.71665e+07	5.57221e+07	4.12196e+07	4.90751e+07	4.51102e+07	7.29763e+07	4.04181e+07	6.84213e+07	7.74447e+07	6.96166e+07	9.43834e+07	-1.32724	0.215965	0.134362	-0.32412	0.753082	0.666165	-2.6051	0.0273281	0.0703928	FALSE	FALSE	FALSE
Q9HVE6	upp	Uracil phosphoribosyltransferase OS=Pseudomonas aeruginosa (strain ATCC 15692 / DSM 22644 / CIP 104116 / JCM 14847 / LMG 12228 / 1C / PRS 101 / PAO1) OX=208964 GN=upp PE=3 SV=1	8	47	1.16898e+08	1.04697e+08	1.21072e+08	1.18937e+08	1.06388e+08	8.57606e+07	1.11685e+08	9.32997e+07	1.04307e+08	9.1616e+07	8.79707e+07	1.06336e+08	1.07516e+08	1.17339e+08	1.14382e+08	1.08614e+08	-1.6399	0.134223	0.0956368	0.290965	0.77752	0.671176	1.29416	0.226202	0.287505	FALSE	FALSE	FALSE
Q9HXI0	yajC	Sec translocon accessory complex subunit YajC OS=Pseudomonas aeruginosa (strain ATCC 15692 / DSM 22644 / CIP 104116 / JCM 14847 / LMG 12228 / 1C / PRS 101 / PAO1) OX=208964 GN=yajC PE=3 SV=1	4	42	4.60191e+08	2.95821e+08	3.96076e+08	3.06867e+08	2.65234e+08	3.31097e+08	3.1268e+08	3.27747e+08	3.37597e+08	3.11822e+08	3.19071e+08	3.5956e+08	4.00379e+08	3.14332e+08	4.34495e+08	3.33237e+08	-0.971106	0.355977	0.186723	-1.45289	0.179437	0.46501	-0.429101	0.677423	0.583921	FALSE	FALSE	FALSE
Q9HZA7	accD	Acetyl-coenzyme A carboxylase carboxyl transferase subunit beta OS=Pseudomonas aeruginosa (strain ATCC 15692 / DSM 22644 / CIP 104116 / JCM 14847 / LMG 12228 / 1C / PRS 101 / PAO1) OX=208964 GN=accD PE=1 SV=1	13	43	2.45527e+08	2.37815e+08	2.76334e+08	2.24517e+08	2.66358e+08	2.61446e+08	2.39402e+08	2.40632e+08	2.79819e+08	2.50654e+08	2.25043e+08	2.86413e+08	2.60231e+08	2.61538e+08	2.7289e+08	2.50409e+08	-1.06634	0.313062	0.170635	0.183313	0.858522	0.689622	-0.114533	0.911201	0.686701	FALSE	FALSE	FALSE
Q9I6C1	ftsY	Signal recognition particle receptor FtsY OS=Pseudomonas aeruginosa (strain ATCC 15692 / DSM 22644 / CIP 104116 / JCM 14847 / LMG 12228 / 1C / PRS 101 / PAO1) OX=208964 GN=ftsY PE=3 SV=1	16	50	3.73655e+07	5.41541e+07	4.72023e+07	5.86681e+07	6.43279e+07	6.79145e+07	4.81434e+07	6.59447e+07	6.52011e+07	6.50662e+07	6.67238e+07	5.94398e+07	6.89676e+07	5.87602e+07	6.43254e+07	6.47937e+07	2.09884	0.064138	0.0564903	-1.0769	0.308905	0.520633	-2.86834	0.0175767	0.0507953	FALSE	FALSE	FALSE
O86428	ilvE	Branched-chain-amino-acid aminotransferase OS=Pseudomonas aeruginosa (strain ATCC 15692 / DSM 22644 / CIP 104116 / JCM 14847 / LMG 12228 / 1C / PRS 101 / PAO1) OX=208964 GN=ilvE PE=1 SV=2	9	37	1.82592e+08	1.9196e+08	1.88723e+08	1.68027e+08	2.31226e+08	2.144e+08	1.96969e+08	1.91387e+08	2.04947e+08	2.28441e+08	2.40013e+08	2.19661e+08	2.37072e+08	2.57617e+08	2.22249e+08	2.40857e+08	-0.568692	0.582982	0.258383	0.711321	0.494493	0.583884	-1.67297	0.126904	0.196606	FALSE	FALSE	FALSE
Q9HV52	secG	Protein-export membrane protein SecG OS=Pseudomonas aeruginosa (strain ATCC 15692 / DSM 22644 / CIP 104116 / JCM 14847 / LMG 12228 / 1C / PRS 101 / PAO1) OX=208964 GN=secG PE=3 SV=1	4	55	6.81616e+07	2.95475e+07	4.71561e+07	3.13803e+07	3.92473e+07	2.71041e+07	4.4406e+07	2.13179e+07	2.31589e+07	2.93037e+07	4.38214e+07	4.33074e+07	4.11091e+07	2.82772e+07	3.76354e+07	3.31796e+07	-4.42518	0.00151626	0.00407682	-0.449315	0.663584	0.643362	1.94275	0.08226	0.144099	FALSE	FALSE	FALSE
Q9HV37	lldD	L-lactate dehydrogenase OS=Pseudomonas aeruginosa (strain ATCC 15692 / DSM 22644 / CIP 104116 / JCM 14847 / LMG 12228 / 1C / PRS 101 / PAO1) OX=208964 GN=lldD PE=3 SV=1	14	39	9.49344e+07	1.29069e+08	1.01822e+08	1.39432e+08	1.04181e+08	1.37131e+08	9.50461e+07	1.45735e+08	9.52422e+07	1.18955e+08	1.06141e+08	1.01238e+08	9.52376e+07	1.11195e+08	1.03388e+08	1.16614e+08	5.74124	0.000243104	0.0011984	1.71961	0.118827	0.43664	-0.148033	0.885414	0.675359	FALSE	FALSE	FALSE
Q9HUG9	hldE	Bifunctional protein HldE OS=Pseudomonas aeruginosa (strain ATCC 15692 / DSM 22644 / CIP 104116 / JCM 14847 / LMG 12228 / 1C / PRS 101 / PAO1) OX=208964 GN=hldE PE=3 SV=1	17	45	9.0746e+07	1.27855e+08	9.01514e+07	1.30517e+08	1.19113e+08	1.35157e+08	1.0534e+08	1.45657e+08	1.02074e+08	1.106e+08	1.20077e+08	1.12845e+08	1.02375e+08	1.10397e+08	1.11154e+08	1.17862e+08	3.77481	0.00410339	0.00811923	0.599246	0.563447	0.604502	-0.901433	0.389654	0.41578	FALSE	FALSE	FALSE
G3XDB0	crc	Catabolite repression control protein OS=Pseudomonas aeruginosa (strain ATCC 15692 / DSM 22644 / CIP 104116 / JCM 14847 / LMG 12228 / 1C / PRS 101 / PAO1) OX=208964 GN=crc PE=4 SV=1	8	47	3.09944e+07	5.54019e+07	3.47353e+07	4.88796e+07	5.77571e+07	4.34943e+07	4.36425e+07	4.87812e+07	5.106e+07	6.02273e+07	6.06072e+07	3.72026e+07	4.4082e+07	5.76357e+07	4.51964e+07	6.41423e+07	1.42726	0.186077	0.121138	0.566838	0.584363	0.608494	-1.45926	0.176774	0.244778	FALSE	FALSE	FALSE
Q9I067	PA2776	DAO domain-containing protein OS=Pseudomonas aeruginosa (strain ATCC 15692 / DSM 22644 / CIP 104116 / JCM 14847 / LMG 12228 / 1C / PRS 101 / PAO1) OX=208964 GN=PA2776 PE=4 SV=1	14	37	1.18619e+08	9.83957e+07	1.16626e+08	9.13008e+07	1.23789e+08	1.24138e+08	1.58268e+08	1.0143e+08	2.03261e+08	1.7509e+08	2.47783e+08	2.10319e+08	1.74482e+08	2.62596e+08	1.43805e+08	1.74971e+08	-2.35903	0.0417061	0.0417894	0.554559	0.592397	0.611279	-3.1629	0.0107652	0.0361307	FALSE	FALSE	FALSE
Q9I2R7	PA1828	Probable short-chain dehydrogenase OS=Pseudomonas aeruginosa (strain ATCC 15692 / DSM 22644 / CIP 104116 / JCM 14847 / LMG 12228 / 1C / PRS 101 / PAO1) OX=208964 GN=PA1828 PE=4 SV=1	11	51	1.31103e+08	1.86183e+08	1.13534e+08	2.18558e+08	1.83608e+08	2.34422e+08	1.33158e+08	1.77748e+08	1.29365e+08	8.41715e+07	8.17985e+07	7.30658e+07	7.477e+07	7.93169e+07	1.33855e+08	7.98099e+07	3.55761	0.00579296	0.0102512	-1.83731	0.0985564	0.423106	1.97595	0.0779159	0.138644	FALSE	FALSE	FALSE
Q9HYP7	PA3349	Probable chemotaxis protein OS=Pseudomonas aeruginosa (strain ATCC 15692 / DSM 22644 / CIP 104116 / JCM 14847 / LMG 12228 / 1C / PRS 101 / PAO1) OX=208964 GN=PA3349 PE=4 SV=1	17	69	7.14419e+07	4.32998e+07	9.33769e+07	3.25737e+07	9.57165e+07	7.03062e+07	9.92928e+07	5.46664e+07	1.09056e+08	9.54125e+07	1.36306e+08	1.20735e+08	8.42461e+07	1.32006e+08	7.88802e+07	1.35368e+08	-3.96787	0.00303523	0.0066349	1.39534	0.195619	0.477114	-0.847926	0.417344	0.433735	FALSE	FALSE	FALSE
Q9HVA9	PA4686	Uncharacterized protein OS=Pseudomonas aeruginosa (strain ATCC 15692 / DSM 22644 / CIP 104116 / JCM 14847 / LMG 12228 / 1C / PRS 101 / PAO1) OX=208964 GN=PA4686 PE=4 SV=1	26	32	2.15205e+08	1.81714e+08	2.6004e+08	1.66833e+08	1.63511e+08	1.59063e+08	1.64436e+08	1.58751e+08	1.98694e+08	2.1936e+08	1.93079e+08	2.04192e+08	2.23009e+08	2.07195e+08	2.32739e+08	2.09045e+08	-1.6043	0.141889	0.0991988	-0.102372	0.920654	0.702797	-0.629824	0.543668	0.509237	FALSE	FALSE	FALSE
P55222	vfr	Cyclic AMP receptor-like protein OS=Pseudomonas aeruginosa (strain ATCC 15692 / DSM 22644 / CIP 104116 / JCM 14847 / LMG 12228 / 1C / PRS 101 / PAO1) OX=208964 GN=vfr PE=1 SV=1	9	44	8.27832e+07	8.94372e+07	8.85903e+07	1.06776e+08	1.17722e+08	1.30086e+08	1.0364e+08	1.29397e+08	8.20864e+07	1.11659e+08	1.24201e+08	9.33164e+07	1.14282e+08	1.13478e+08	8.8917e+07	1.24177e+08	1.34834	0.209342	0.131426	0.808523	0.43916	0.565781	-0.31354	0.76065	0.622429	FALSE	FALSE	FALSE
Q9I0A2	rplT	50S ribosomal protein L20 OS=Pseudomonas aeruginosa (strain ATCC 15692 / DSM 22644 / CIP 104116 / JCM 14847 / LMG 12228 / 1C / PRS 101 / PAO1) OX=208964 GN=rplT PE=3 SV=1	7	36	4.38414e+08	9.23058e+08	5.70351e+08	8.32223e+08	5.71981e+08	9.98094e+08	3.9461e+08	8.53886e+08	6.67359e+08	7.94988e+08	6.65926e+08	9.6099e+08	8.01443e+08	7.34401e+08	1.04782e+09	7.9699e+08	6.57671	8.60777e-05	0.000611931	0.417472	0.68589	0.645813	-3.7721	0.00400096	0.0180412	FALSE	FALSE	FALSE
P26275	algR	Positive alginate biosynthesis regulatory protein OS=Pseudomonas aeruginosa (strain ATCC 15692 / DSM 22644 / CIP 104116 / JCM 14847 / LMG 12228 / 1C / PRS 101 / PAO1) OX=208964 GN=algR PE=3 SV=1	9	53	6.90356e+07	5.36197e+07	6.13485e+07	5.46964e+07	6.95255e+07	3.16133e+07	5.15748e+07	5.50298e+07	3.64317e+07	3.82423e+07	3.79413e+07	3.07215e+07	3.78059e+07	5.17581e+07	3.66339e+07	3.89162e+07	-2.0158	0.0734865	0.0623922	0.497326	0.630607	0.629825	5.96957	0.000169714	0.00174863	FALSE	FALSE	FALSE
G3XDA8	pstS	Phosphate-binding protein PstS OS=Pseudomonas aeruginosa (strain ATCC 15692 / DSM 22644 / CIP 104116 / JCM 14847 / LMG 12228 / 1C / PRS 101 / PAO1) OX=208964 GN=pstS PE=1 SV=1	9	38	7.49123e+07	1.25999e+07	1.11379e+08	1.41529e+07	5.34571e+07	1.62876e+07	1.00706e+08	1.68338e+07	4.10304e+08	3.3697e+07	2.60713e+07	1.94833e+08	1.16571e+08	3.93569e+07	1.02405e+08	3.56858e+07	-10.9312	1.2506e-06	3.6627e-05	-1.15103	0.278706	0.506498	-0.555099	0.591664	0.537638	FALSE	FALSE	FALSE
Q9HZK6	nqrA	Na(+)-translocating NADH-quinone reductase subunit A OS=Pseudomonas aeruginosa (strain ATCC 15692 / DSM 22644 / CIP 104116 / JCM 14847 / LMG 12228 / 1C / PRS 101 / PAO1) OX=208964 GN=nqrA PE=3 SV=1	13	38	1.20887e+08	1.57196e+08	1.4702e+08	1.62369e+08	2.04484e+08	1.27519e+08	2.23308e+08	1.60631e+08	2.40901e+08	2.4163e+08	2.30852e+08	1.51196e+08	2.54473e+08	1.56207e+08	2.29634e+08	1.99799e+08	-0.828314	0.428155	0.210311	-2.51048	0.0327168	0.33577	-2.71033	0.0229038	0.0615616	FALSE	FALSE	FALSE
Q9HYD5	maeA	NAD-dependent malic enzyme OS=Pseudomonas aeruginosa (strain ATCC 15692 / DSM 22644 / CIP 104116 / JCM 14847 / LMG 12228 / 1C / PRS 101 / PAO1) OX=208964 GN=maeA PE=3 SV=1	17	47	1.49325e+08	1.76408e+08	1.66021e+08	1.938e+08	1.58611e+08	1.79567e+08	1.66801e+08	2.17429e+08	1.2658e+08	1.36259e+08	1.49897e+08	1.32709e+08	1.45851e+08	1.51864e+08	1.30824e+08	1.37152e+08	2.74463	0.0219416	0.026368	0.148349	0.885262	0.694494	2.16338	0.0572052	0.115399	FALSE	FALSE	FALSE
Q9I2U1	clpP1	ATP-dependent Clp protease proteolytic subunit 1 OS=Pseudomonas aeruginosa (strain ATCC 15692 / DSM 22644 / CIP 104116 / JCM 14847 / LMG 12228 / 1C / PRS 101 / PAO1) OX=208964 GN=clpP1 PE=3 SV=1	7	46	2.62738e+08	3.37377e+08	2.90108e+08	3.36798e+08	3.14353e+08	3.79597e+08	2.81445e+08	3.02285e+08	3.58785e+08	3.75816e+08	4.36416e+08	3.30591e+08	3.0834e+08	4.24475e+08	3.38548e+08	4.65533e+08	2.49713	0.0331408	0.0354994	1.04595	0.322241	0.520633	-2.60648	0.0272651	0.0703249	FALSE	FALSE	FALSE
Q9HUW8	PA4842	Uncharacterized protein OS=Pseudomonas aeruginosa (strain ATCC 15692 / DSM 22644 / CIP 104116 / JCM 14847 / LMG 12228 / 1C / PRS 101 / PAO1) OX=208964 GN=PA4842 PE=4 SV=1	14	46	3.76348e+08	1.8984e+08	3.75627e+08	1.38372e+08	2.32269e+08	2.09867e+08	3.42193e+08	2.55578e+08	2.78223e+08	2.83857e+08	3.29129e+08	2.74207e+08	3.03704e+08	3.29283e+08	2.7225e+08	2.98305e+08	-3.56915	0.00568694	0.0101191	0.0355298	0.972415	0.71301	0.884223	0.398415	0.420447	FALSE	FALSE	FALSE
Q9HY58	PA3559	UDP-glucose 6-dehydrogenase OS=Pseudomonas aeruginosa (strain ATCC 15692 / DSM 22644 / CIP 104116 / JCM 14847 / LMG 12228 / 1C / PRS 101 / PAO1) OX=208964 GN=PA3559 PE=3 SV=1	14	32	2.24712e+08	1.47341e+08	2.10038e+08	1.73054e+08	1.0388e+08	1.48787e+08	1.98161e+08	1.55471e+08	1.67398e+08	1.58123e+08	1.47458e+08	2.3359e+08	2.21795e+08	1.82877e+08	2.83348e+08	1.76853e+08	-0.810199	0.437985	0.213549	-0.451661	0.661955	0.643181	-0.609928	0.556225	0.517458	FALSE	FALSE	FALSE
P24474	nirS	Nitrite reductase OS=Pseudomonas aeruginosa (strain ATCC 15692 / DSM 22644 / CIP 104116 / JCM 14847 / LMG 12228 / 1C / PRS 101 / PAO1) OX=208964 GN=nirS PE=1 SV=1	23	49	1.41991e+08	1.71538e+08	1.6092e+08	1.7431e+08	1.42619e+08	1.59509e+08	2.22733e+08	1.2628e+08	2.96519e+08	2.48842e+08	3.05838e+08	3.09931e+08	2.09884e+08	3.59093e+08	2.18193e+08	2.9379e+08	-0.407419	0.692883	0.287569	1.49869	0.1674	0.458607	-3.40915	0.00718205	0.0275277	FALSE	FALSE	FALSE
Q9HUX1	speA	Biosynthetic arginine decarboxylase OS=Pseudomonas aeruginosa (strain ATCC 15692 / DSM 22644 / CIP 104116 / JCM 14847 / LMG 12228 / 1C / PRS 101 / PAO1) OX=208964 GN=speA PE=3 SV=1	18	34	8.64642e+07	7.25809e+07	9.09582e+07	6.96663e+07	7.86451e+07	7.08488e+07	7.37215e+07	7.16499e+07	1.13827e+08	1.26425e+08	1.14691e+08	1.45822e+08	1.26394e+08	1.27134e+08	1.42967e+08	1.32731e+08	-2.17179	0.0568784	0.0521896	0.943745	0.369381	0.538029	-5.02003	0.000611226	0.00470428	FALSE	FALSE	FALSE
Q14T72	fdnG	Formate dehydrogenase-O, major subunit OS=Pseudomonas aeruginosa (strain ATCC 15692 / DSM 22644 / CIP 104116 / JCM 14847 / LMG 12228 / 1C / PRS 101 / PAO1) OX=208964 GN=fdnG PE=3 SV=2	23	31	1.07267e+08	1.65777e+08	1.06156e+08	2.13759e+08	9.65933e+07	1.8761e+08	1.09795e+08	1.97449e+08	7.0254e+07	6.48807e+07	8.12894e+07	7.53204e+07	9.32152e+07	8.00817e+07	1.29642e+08	7.41485e+07	8.64128	9.36636e-06	0.000129282	-1.73747	0.115521	0.43191	1.14764	0.279215	0.33054	FALSE	FALSE	FALSE
P95453	PA4753	Probable RNA-binding protein PA4753 OS=Pseudomonas aeruginosa (strain ATCC 15692 / DSM 22644 / CIP 104116 / JCM 14847 / LMG 12228 / 1C / PRS 101 / PAO1) OX=208964 GN=PA4753 PE=4 SV=1	5	40	1.81223e+08	2.4207e+08	2.30425e+08	1.77272e+08	1.8153e+08	2.57826e+08	1.64376e+08	2.23073e+08	1.67962e+08	1.27468e+08	1.28663e+08	1.7883e+08	1.70607e+08	1.68254e+08	2.08875e+08	1.45118e+08	1.72034	0.118262	0.0876868	-0.714915	0.492372	0.583082	1.06962	0.31123	0.355028	FALSE	FALSE	FALSE
Q9HW86	mvaT	MvaT OS=Pseudomonas aeruginosa (strain ATCC 15692 / DSM 22644 / CIP 104116 / JCM 14847 / LMG 12228 / 1C / PRS 101 / PAO1) OX=208964 GN=mvaT PE=1 SV=1	7	58	1.10345e+09	7.78311e+08	1.15062e+09	8.10208e+08	8.80957e+08	6.87027e+08	1.0904e+09	7.88275e+08	1.32669e+09	9.53287e+08	1.17831e+09	1.42683e+09	1.14179e+09	1.33459e+09	1.18982e+09	9.72746e+08	-4.47963	0.00139874	0.0038947	-0.462735	0.654285	0.64044	-1.81282	0.10154	0.168479	FALSE	FALSE	FALSE
Q9HT17	atpH	ATP synthase subunit delta OS=Pseudomonas aeruginosa (strain ATCC 15692 / DSM 22644 / CIP 104116 / JCM 14847 / LMG 12228 / 1C / PRS 101 / PAO1) OX=208964 GN=atpH PE=3 SV=1	8	58	2.45582e+08	1.47868e+08	2.2086e+08	1.4108e+08	1.77278e+08	1.40051e+08	2.09697e+08	1.45591e+08	1.91072e+08	1.22415e+08	1.71152e+08	2.33732e+08	2.32449e+08	1.88317e+08	2.85088e+08	1.78819e+08	-5.30101	0.00043629	0.00178619	-1.34788	0.209889	0.479719	-0.15263	0.881885	0.673529	FALSE	FALSE	FALSE
Q9I4F8	phoQ	Two-component sensor PhoQ OS=Pseudomonas aeruginosa (strain ATCC 15692 / DSM 22644 / CIP 104116 / JCM 14847 / LMG 12228 / 1C / PRS 101 / PAO1) OX=208964 GN=phoQ PE=4 SV=1	11	34	2.76125e+07	3.13608e+07	4.38252e+07	3.54944e+07	2.63699e+07	2.94157e+07	3.9416e+07	3.15327e+07	4.29679e+07	3.67419e+07	3.47862e+07	4.4995e+07	4.63778e+07	5.20912e+07	4.28183e+07	3.68727e+07	-0.39743	0.699983	0.289273	0.161835	0.874928	0.693951	-1.62676	0.136473	0.206076	FALSE	FALSE	FALSE
Q9HUJ2	thiC	Phosphomethylpyrimidine synthase OS=Pseudomonas aeruginosa (strain ATCC 15692 / DSM 22644 / CIP 104116 / JCM 14847 / LMG 12228 / 1C / PRS 101 / PAO1) OX=208964 GN=thiC PE=3 SV=1	22	44	1.37939e+08	1.22072e+08	1.79078e+08	1.23126e+08	1.81047e+08	1.26856e+08	1.62146e+08	1.0522e+08	1.67805e+08	1.379e+08	1.31049e+08	1.78182e+08	2.0264e+08	1.16322e+08	2.22855e+08	1.54653e+08	-4.10959	0.00244023	0.00566765	-1.55569	0.153415	0.451885	-0.656686	0.526979	0.49971	FALSE	FALSE	FALSE
Q9I515	PA0943	Uncharacterized protein OS=Pseudomonas aeruginosa (strain ATCC 15692 / DSM 22644 / CIP 104116 / JCM 14847 / LMG 12228 / 1C / PRS 101 / PAO1) OX=208964 GN=PA0943 PE=4 SV=1	10	41	1.7128e+08	2.31027e+08	1.6261e+08	2.39998e+08	2.06356e+08	2.23188e+08	1.66478e+08	2.42059e+08	1.63114e+08	1.69149e+08	1.7833e+08	1.53305e+08	1.21694e+08	1.7951e+08	1.12555e+08	1.54329e+08	4.32064	0.00177237	0.00450646	1.36035	0.206058	0.479719	1.92819	0.0842367	0.146891	FALSE	FALSE	FALSE
Q9I6A7	PA0388	DUF4426 domain-containing protein OS=Pseudomonas aeruginosa (strain ATCC 15692 / DSM 22644 / CIP 104116 / JCM 14847 / LMG 12228 / 1C / PRS 101 / PAO1) OX=208964 GN=PA0388 PE=1 SV=1	6	50	5.66515e+07	1.43326e+08	6.71624e+07	1.32804e+08	9.16564e+07	1.49959e+08	6.01931e+07	1.51487e+08	1.84098e+08	9.25939e+07	2.02725e+08	1.68329e+08	1.20513e+08	1.94472e+08	1.22513e+08	1.8074e+08	7.34208	3.58627e-05	0.000355257	-0.00791729	0.993852	0.717787	-5.46939	0.000328111	0.00292447	FALSE	FALSE	FALSE
P57668	tpx	Thiol peroxidase OS=Pseudomonas aeruginosa (strain ATCC 15692 / DSM 22644 / CIP 104116 / JCM 14847 / LMG 12228 / 1C / PRS 101 / PAO1) OX=208964 GN=tpx PE=3 SV=1	9	82	3.34424e+08	3.41817e+08	4.81716e+08	3.37765e+08	3.89688e+08	4.65912e+08	3.82399e+08	3.60313e+08	4.88817e+08	4.01878e+08	5.292e+08	6.45642e+08	5.8981e+08	4.79126e+08	6.74859e+08	4.76103e+08	-0.553965	0.592619	0.260859	-1.27642	0.233029	0.489266	-3.72342	0.00432369	0.0190483	FALSE	FALSE	FALSE
Q9HYQ8	hldD	ADP-L-glycero-D-manno-heptose-6-epimerase OS=Pseudomonas aeruginosa (strain ATCC 15692 / DSM 22644 / CIP 104116 / JCM 14847 / LMG 12228 / 1C / PRS 101 / PAO1) OX=208964 GN=hldD PE=3 SV=2	18	59	2.94659e+08	1.77004e+08	3.1672e+08	1.48128e+08	2.69483e+08	1.41798e+08	4.18948e+08	1.30505e+08	5.43761e+08	2.94024e+08	4.42259e+08	3.44872e+08	4.97945e+08	4.80538e+08	5.66493e+08	5.4537e+08	-7.43742	3.23078e-05	0.000339301	-1.7659	0.110436	0.424435	-4.53719	0.00123191	0.00764029	FALSE	FALSE	FALSE
Q9HUC0	ubiE	Ubiquinone/menaquinone biosynthesis C-methyltransferase UbiE OS=Pseudomonas aeruginosa (strain ATCC 15692 / DSM 22644 / CIP 104116 / JCM 14847 / LMG 12228 / 1C / PRS 101 / PAO1) OX=208964 GN=ubiE PE=3 SV=1	15	64	2.83255e+08	4.54282e+08	3.16657e+08	5.17503e+08	3.52063e+08	4.75731e+08	2.88055e+08	3.94996e+08	3.6401e+08	3.42644e+08	3.62287e+08	3.93095e+08	4.5345e+08	3.6117e+08	3.72589e+08	3.77525e+08	5.23772	0.000475625	0.00185698	-0.697606	0.502641	0.585471	-2.81556	0.0191999	0.0540755	FALSE	FALSE	FALSE
P21175	braC	Leucine-, isoleucine-, valine-, threonine-, and alanine-binding protein OS=Pseudomonas aeruginosa (strain ATCC 15692 / DSM 22644 / CIP 104116 / JCM 14847 / LMG 12228 / 1C / PRS 101 / PAO1) OX=208964 GN=braC PE=1 SV=2	14	61	9.83884e+07	6.60604e+07	1.25588e+08	8.49139e+07	1.14997e+08	7.33104e+07	1.30128e+08	7.1768e+07	2.27236e+08	1.85606e+08	2.39517e+08	2.04851e+08	1.76372e+08	2.52327e+08	1.44764e+08	2.11947e+08	-5.4918	0.00033749	0.00149367	0.799921	0.443884	0.5679	-4.21301	0.00200947	0.0108174	FALSE	FALSE	FALSE
Q9HZQ2	cobW	Protein CobW OS=Pseudomonas aeruginosa (strain ATCC 15692 / DSM 22644 / CIP 104116 / JCM 14847 / LMG 12228 / 1C / PRS 101 / PAO1) OX=208964 GN=cobW PE=3 SV=1	8	25	1.96535e+08	1.14068e+08	1.7217e+08	1.07138e+08	1.35139e+08	1.10676e+08	1.37843e+08	1.22045e+08	1.07849e+08	8.24029e+07	1.04406e+08	1.15444e+08	1.3651e+08	1.05637e+08	1.40705e+08	8.60882e+07	-3.69783	0.00463378	0.00879594	-2.17548	0.0569055	0.378074	2.41665	0.0374897	0.0879389	FALSE	FALSE	FALSE
Q9I5E3	prpC	Citrate synthase OS=Pseudomonas aeruginosa (strain ATCC 15692 / DSM 22644 / CIP 104116 / JCM 14847 / LMG 12228 / 1C / PRS 101 / PAO1) OX=208964 GN=prpC PE=3 SV=1	15	50	6.48628e+07	7.64472e+07	7.72129e+07	8.62413e+07	6.70554e+07	7.84342e+07	8.23017e+07	8.52221e+07	1.61876e+08	1.63279e+08	1.90817e+08	1.82916e+08	1.73346e+08	2.16621e+08	1.74552e+08	1.8414e+08	1.56751	0.150221	0.103569	0.812232	0.437134	0.565653	-11.2093	8.709e-07	2.98038e-05	FALSE	FALSE	FALSE
Q9I073	PA2770	Uncharacterized isomerase PA2770 OS=Pseudomonas aeruginosa (strain ATCC 15692 / DSM 22644 / CIP 104116 / JCM 14847 / LMG 12228 / 1C / PRS 101 / PAO1) OX=208964 GN=PA2770 PE=3 SV=1	7	24	5.21456e+07	5.7823e+07	5.56237e+07	5.54623e+07	4.08212e+07	5.96832e+07	4.28378e+07	6.52724e+07	4.0208e+07	3.80446e+07	3.93219e+07	5.32124e+07	3.82856e+07	4.10306e+07	4.04037e+07	3.86828e+07	2.57135	0.0292847	0.0325601	0.772283	0.459291	0.574216	2.01542	0.0730344	0.134298	FALSE	FALSE	FALSE
Q9I3D7	sdhC	Succinate dehydrogenase (C subunit) OS=Pseudomonas aeruginosa (strain ATCC 15692 / DSM 22644 / CIP 104116 / JCM 14847 / LMG 12228 / 1C / PRS 101 / PAO1) OX=208964 GN=sdhC PE=4 SV=1	7	60	2.34721e+08	2.49626e+08	2.54679e+08	3.27219e+08	1.98352e+08	2.41978e+08	2.43069e+08	4.02195e+08	1.87866e+08	2.34233e+08	1.91335e+08	1.84914e+08	2.44288e+08	1.84485e+08	2.85028e+08	2.0601e+08	2.1975	0.0545137	0.0506078	-0.988712	0.348049	0.53398	0.331904	0.747172	0.615307	FALSE	FALSE	FALSE
Q51375	leuB	3-isopropylmalate dehydrogenase OS=Pseudomonas aeruginosa (strain ATCC 15692 / DSM 22644 / CIP 104116 / JCM 14847 / LMG 12228 / 1C / PRS 101 / PAO1) OX=208964 GN=leuB PE=3 SV=2	13	46	8.34305e+07	1.31674e+08	9.95693e+07	1.39605e+08	1.17287e+08	1.57036e+08	1.0438e+08	1.19421e+08	1.26331e+08	1.30732e+08	1.57361e+08	1.24288e+08	1.19895e+08	1.28865e+08	1.26343e+08	1.37168e+08	3.44035	0.00699417	0.0116916	-0.160186	0.876191	0.693951	-2.88014	0.0172331	0.0502579	FALSE	FALSE	FALSE
Q9I2Q7	cysI	Sulfite reductase OS=Pseudomonas aeruginosa (strain ATCC 15692 / DSM 22644 / CIP 104116 / JCM 14847 / LMG 12228 / 1C / PRS 101 / PAO1) OX=208964 GN=cysI PE=4 SV=1	23	46	2.9773e+08	3.69497e+08	2.97847e+08	3.50652e+08	3.33714e+08	4.05564e+08	3.46173e+08	3.77078e+08	4.80589e+08	4.68965e+08	4.8702e+08	3.48912e+08	4.76185e+08	3.73432e+08	4.61998e+08	3.79304e+08	2.74725	0.0218464	0.0262863	-2.80763	0.0200024	0.330591	-6.43815	9.43401e-05	0.00110241	FALSE	FALSE	FALSE
Q9HVY9	PA4426	Uncharacterized protein OS=Pseudomonas aeruginosa (strain ATCC 15692 / DSM 22644 / CIP 104116 / JCM 14847 / LMG 12228 / 1C / PRS 101 / PAO1) OX=208964 GN=PA4426 PE=4 SV=1	6	43	2.07881e+08	1.61105e+08	1.70619e+08	1.73539e+08	1.60801e+08	1.72268e+08	1.53935e+08	1.98395e+08	1.60886e+08	1.38842e+08	1.57867e+08	1.95697e+08	1.51355e+08	1.81445e+08	1.53581e+08	1.29596e+08	0.265367	0.796492	0.313469	0.203882	0.842876	0.685102	1.27231	0.233542	0.294839	FALSE	FALSE	FALSE
Q9HVM1	rpsT	30S ribosomal protein S20 OS=Pseudomonas aeruginosa (strain ATCC 15692 / DSM 22644 / CIP 104116 / JCM 14847 / LMG 12228 / 1C / PRS 101 / PAO1) OX=208964 GN=rpsT PE=1 SV=3	1	15	2.37529e+07	5.46279e+07	3.76272e+07	4.25112e+07	5.87729e+07	3.2513e+07	2.21633e+07	3.44467e+07	7.28187e+07	3.46003e+07	3.49695e+07	3.08947e+07	3.54459e+07	4.1759e+07	5.47225e+07	6.697e+07	0.938893	0.371435	0.191116	-0.603087	0.560996	0.604267	-1.5091	0.163811	0.231854	FALSE	FALSE	FALSE
Q9I5Z9	PA0537	Uncharacterized protein OS=Pseudomonas aeruginosa (strain ATCC 15692 / DSM 22644 / CIP 104116 / JCM 14847 / LMG 12228 / 1C / PRS 101 / PAO1) OX=208964 GN=PA0537 PE=4 SV=1	10	57	1.15621e+08	7.50324e+07	7.97238e+07	6.47701e+07	1.03779e+08	6.7392e+07	1.06985e+08	6.70886e+07	9.74442e+07	8.31365e+07	7.40534e+07	7.77047e+07	6.80471e+07	6.4996e+07	5.94587e+07	7.84642e+07	-4.394	0.00158824	0.00419277	0.274526	0.789735	0.673112	2.59165	0.0279519	0.0714771	FALSE	FALSE	FALSE
Q9HWD0	rpsL	30S ribosomal protein S12 OS=Pseudomonas aeruginosa (strain ATCC 15692 / DSM 22644 / CIP 104116 / JCM 14847 / LMG 12228 / 1C / PRS 101 / PAO1) OX=208964 GN=rpsL PE=3 SV=1	4	22	4.11479e+08	6.09151e+08	4.9866e+08	8.62712e+08	3.22186e+08	6.32298e+08	3.16402e+08	5.35356e+08	6.61716e+08	7.02207e+08	6.31686e+08	5.70276e+08	3.81791e+08	8.44614e+08	4.14417e+08	6.91889e+08	4.21969	0.0020637	0.00505067	2.26478	0.0491258	0.362616	-1.8991	0.0883194	0.15221	FALSE	FALSE	FALSE
Q9I3F6	aer	Aerotaxis receptor Aer OS=Pseudomonas aeruginosa (strain ATCC 15692 / DSM 22644 / CIP 104116 / JCM 14847 / LMG 12228 / 1C / PRS 101 / PAO1) OX=208964 GN=aer PE=4 SV=1	16	47	1.3331e+08	8.04969e+07	1.37279e+08	6.55728e+07	8.72852e+07	1.16728e+08	1.09259e+08	1.04583e+08	9.17611e+07	7.65965e+07	1.06051e+08	8.42881e+07	8.80557e+07	1.10112e+08	6.74086e+07	9.83544e+07	-1.73662	0.11525	0.0861877	0.417353	0.685974	0.645813	2.17826	0.0558099	0.114391	FALSE	FALSE	FALSE
Q9HVA0	ilvI	Acetolactate synthase OS=Pseudomonas aeruginosa (strain ATCC 15692 / DSM 22644 / CIP 104116 / JCM 14847 / LMG 12228 / 1C / PRS 101 / PAO1) OX=208964 GN=ilvI PE=3 SV=1	14	29	7.47659e+07	1.20711e+08	9.96604e+07	1.12569e+08	1.3409e+08	1.25326e+08	1.40991e+08	1.49135e+08	1.38073e+08	1.37312e+08	1.536e+08	1.38951e+08	1.16711e+08	1.84677e+08	1.25534e+08	1.73936e+08	1.07657	0.3087	0.169084	1.80638	0.103549	0.423106	-1.42487	0.186227	0.252934	FALSE	FALSE	FALSE
Q9I5H0	PA0759	Uncharacterized protein OS=Pseudomonas aeruginosa (strain ATCC 15692 / DSM 22644 / CIP 104116 / JCM 14847 / LMG 12228 / 1C / PRS 101 / PAO1) OX=208964 GN=PA0759 PE=4 SV=1	10	40	6.24526e+07	7.28394e+07	6.39505e+07	8.64413e+07	6.87655e+07	7.6595e+07	5.75573e+07	7.82375e+07	5.11649e+07	5.60464e+07	6.22186e+07	4.50726e+07	5.09516e+07	5.67478e+07	5.13931e+07	6.25778e+07	3.17954	0.0106899	0.0157928	0.203368	0.843266	0.685102	1.99089	0.0760335	0.137076	FALSE	FALSE	FALSE
Q9HXG8	PA3836	Uncharacterized protein OS=Pseudomonas aeruginosa (strain ATCC 15692 / DSM 22644 / CIP 104116 / JCM 14847 / LMG 12228 / 1C / PRS 101 / PAO1) OX=208964 GN=PA3836 PE=4 SV=1	12	51	4.73066e+07	2.12744e+07	5.45946e+07	1.4442e+07	4.47277e+07	2.56115e+07	5.94227e+07	2.26165e+07	1.81644e+08	1.27517e+08	1.40265e+08	1.63409e+08	1.4563e+08	1.66559e+08	1.36134e+08	1.29984e+08	-7.08017	4.80232e-05	0.000450483	-0.299808	0.770975	0.670201	-11.3174	7.99698e-07	2.78647e-05	FALSE	FALSE	FALSE
Q9I0K0	nuoB	NADH-quinone oxidoreductase subunit B OS=Pseudomonas aeruginosa (strain ATCC 15692 / DSM 22644 / CIP 104116 / JCM 14847 / LMG 12228 / 1C / PRS 101 / PAO1) OX=208964 GN=nuoB PE=3 SV=1	8	38	1.45329e+08	2.23701e+08	1.34892e+08	2.44403e+08	1.51237e+08	2.1998e+08	1.13925e+08	2.16442e+08	1.26354e+08	1.69045e+08	1.82935e+08	1.40332e+08	1.26991e+08	1.68055e+08	1.40116e+08	1.44647e+08	7.01009	5.19943e-05	0.000465155	0.880991	0.400713	0.550114	-0.480157	0.641986	0.565923	FALSE	FALSE	FALSE
Q9I6C2	PA0372	Probable zinc protease OS=Pseudomonas aeruginosa (strain ATCC 15692 / DSM 22644 / CIP 104116 / JCM 14847 / LMG 12228 / 1C / PRS 101 / PAO1) OX=208964 GN=PA0372 PE=1 SV=1	19	50	1.4589e+08	2.40316e+08	1.32461e+08	3.4737e+08	1.34897e+08	2.82901e+08	1.21812e+08	2.77244e+08	1.59612e+08	1.54921e+08	1.6136e+08	2.02312e+08	1.36972e+08	1.95726e+08	1.28189e+08	1.53914e+08	9.15033	5.77885e-06	9.30583e-05	2.01666	0.0737827	0.397546	-1.12356	0.288807	0.337954	FALSE	FALSE	FALSE
Q9I4Q3	PA1076	Uncharacterized protein OS=Pseudomonas aeruginosa (strain ATCC 15692 / DSM 22644 / CIP 104116 / JCM 14847 / LMG 12228 / 1C / PRS 101 / PAO1) OX=208964 GN=PA1076 PE=1 SV=1	3	29	1.84104e+07	2.18734e+07	2.38502e+07	2.04224e+07	5.25021e+07	6.10286e+07	4.99804e+07	3.58513e+07	3.96449e+07	6.83927e+07	7.61524e+07	6.25668e+07	2.64472e+07	5.10245e+07	3.14154e+07	5.90559e+07	-0.136944	0.893983	0.33698	2.02209	0.0731333	0.397546	-0.67622	0.515036	0.492282	FALSE	FALSE	FALSE
Q9HZK3	mfd	Transcription-repair-coupling factor OS=Pseudomonas aeruginosa (strain ATCC 15692 / DSM 22644 / CIP 104116 / JCM 14847 / LMG 12228 / 1C / PRS 101 / PAO1) OX=208964 GN=mfd PE=3 SV=1	29	29	9.28856e+07	1.31762e+08	9.37036e+07	1.37633e+08	9.25176e+07	1.45128e+08	8.61471e+07	1.37848e+08	1.01621e+08	1.18759e+08	1.06361e+08	1.00783e+08	1.04174e+08	1.18581e+08	1.01036e+08	1.17705e+08	7.46112	3.14849e-05	0.000338006	1.50712	0.165264	0.458607	-1.98924	0.0762393	0.137189	FALSE	FALSE	FALSE
Q9HU73	fbp	Fructose-1,6-bisphosphatase class 1 OS=Pseudomonas aeruginosa (strain ATCC 15692 / DSM 22644 / CIP 104116 / JCM 14847 / LMG 12228 / 1C / PRS 101 / PAO1) OX=208964 GN=fbp PE=3 SV=1	12	42	2.46169e+08	1.54553e+08	1.64827e+08	2.84413e+08	2.00525e+08	2.61326e+08	1.90405e+08	2.66612e+08	2.537e+08	2.31865e+08	2.70405e+08	3.20895e+08	2.24398e+08	2.42628e+08	2.55455e+08	2.98748e+08	1.22165	0.251782	0.148812	0.909997	0.386003	0.544462	-2.54533	0.0302123	0.0755868	FALSE	FALSE	FALSE
Q9HZH7	moaB2	Molybdenum cofactor biosynthesis protein B OS=Pseudomonas aeruginosa (strain ATCC 15692 / DSM 22644 / CIP 104116 / JCM 14847 / LMG 12228 / 1C / PRS 101 / PAO1) OX=208964 GN=moaB2 PE=3 SV=1	8	59	5.10772e+07	7.06398e+07	7.93054e+07	9.85057e+07	5.5657e+07	5.56363e+07	7.67672e+07	4.89476e+07	7.03345e+07	7.34015e+07	7.24089e+07	5.00712e+07	6.86399e+07	7.23051e+07	6.73536e+07	6.87684e+07	0.139937	0.891681	0.33667	-0.67911	0.513759	0.588924	-0.704515	0.498029	0.481309	FALSE	FALSE	FALSE
Q9HTQ2	dadX	Alanine racemase, catabolic OS=Pseudomonas aeruginosa (strain ATCC 15692 / DSM 22644 / CIP 104116 / JCM 14847 / LMG 12228 / 1C / PRS 101 / PAO1) OX=208964 GN=dadX PE=1 SV=1	7	24	5.05991e+07	3.45949e+07	5.14977e+07	4.99442e+07	6.61865e+07	4.46364e+07	6.54136e+07	6.16525e+07	8.49192e+07	7.91398e+07	9.88931e+07	8.18748e+07	9.0299e+07	9.58927e+07	8.01765e+07	8.38407e+07	-1.70208	0.121727	0.0897118	-0.519341	0.615763	0.62402	-4.5621	0.00118718	0.00751056	FALSE	FALSE	FALSE
Q9HVZ7	murF	UDP-N-acetylmuramoyl-tripeptide--D-alanyl-D-alanine ligase OS=Pseudomonas aeruginosa (strain ATCC 15692 / DSM 22644 / CIP 104116 / JCM 14847 / LMG 12228 / 1C / PRS 101 / PAO1) OX=208964 GN=murF PE=1 SV=1	15	45	4.84019e+07	5.22336e+07	5.5978e+07	5.1685e+07	5.93976e+07	4.66947e+07	5.97604e+07	6.08895e+07	6.33567e+07	6.58956e+07	5.20307e+07	6.3271e+07	5.32704e+07	6.57304e+07	4.94769e+07	5.96442e+07	-0.685883	0.509456	0.236537	2.10772	0.0635942	0.37859	0.292937	0.775873	0.630042	FALSE	FALSE	FALSE
Q9HX05	PA4022	Probable aldehyde dehydrogenase OS=Pseudomonas aeruginosa (strain ATCC 15692 / DSM 22644 / CIP 104116 / JCM 14847 / LMG 12228 / 1C / PRS 101 / PAO1) OX=208964 GN=PA4022 PE=3 SV=1	16	50	2.89732e+07	1.01973e+07	2.09596e+07	2.05882e+07	2.65618e+07	2.10308e+07	5.34496e+07	2.65036e+07	3.14927e+08	1.0739e+08	1.31381e+08	1.6297e+08	1.28793e+08	1.82056e+08	1.34511e+08	1.48553e+08	-2.07787	0.0663851	0.0581335	-0.505156	0.625307	0.629155	-6.91127	5.36292e-05	0.000704632	FALSE	FALSE	FALSE
Q9HV72	pcnB	Poly(A) polymerase I OS=Pseudomonas aeruginosa (strain ATCC 15692 / DSM 22644 / CIP 104116 / JCM 14847 / LMG 12228 / 1C / PRS 101 / PAO1) OX=208964 GN=pcnB PE=3 SV=1	20	47	2.74049e+08	2.97179e+08	2.68949e+08	2.84808e+08	2.07245e+08	3.57589e+08	2.22646e+08	3.40367e+08	1.96912e+08	2.1886e+08	1.61675e+08	2.16037e+08	1.8282e+08	1.86091e+08	1.91377e+08	2.00915e+08	3.29274	0.0088851	0.0139137	1.67608	0.127246	0.440711	3.26779	0.00905433	0.0318384	FALSE	FALSE	FALSE
Q9HVC2	ychF	Ribosome-binding ATPase YchF OS=Pseudomonas aeruginosa (strain ATCC 15692 / DSM 22644 / CIP 104116 / JCM 14847 / LMG 12228 / 1C / PRS 101 / PAO1) OX=208964 GN=ychF PE=3 SV=1	14	51	8.54583e+07	1.18795e+08	1.09029e+08	1.12132e+08	1.0874e+08	1.33915e+08	9.93511e+07	1.35625e+08	1.21063e+08	9.75114e+07	9.31314e+07	1.11574e+08	1.1554e+08	8.74615e+07	1.47049e+08	1.03264e+08	2.8155	0.0195023	0.0244114	-1.64014	0.134602	0.443912	-1.52899	0.158875	0.227218	FALSE	FALSE	FALSE
P20577	trpC	Indole-3-glycerol phosphate synthase OS=Pseudomonas aeruginosa (strain ATCC 15692 / DSM 22644 / CIP 104116 / JCM 14847 / LMG 12228 / 1C / PRS 101 / PAO1) OX=208964 GN=trpC PE=3 SV=1	8	28	8.04022e+07	6.57691e+07	8.64135e+07	7.46652e+07	8.53482e+07	7.79338e+07	9.04878e+07	8.53803e+07	9.17119e+07	8.43876e+07	8.92927e+07	9.66098e+07	9.24207e+07	8.5191e+07	9.25804e+07	8.15885e+07	-1.73238	0.116029	0.0865564	-0.840514	0.421889	0.56062	-1.04963	0.319873	0.362113	FALSE	FALSE	FALSE
Q9HYU4	fadD1	Long-chain-fatty-acid--CoA ligase OS=Pseudomonas aeruginosa (strain ATCC 15692 / DSM 22644 / CIP 104116 / JCM 14847 / LMG 12228 / 1C / PRS 101 / PAO1) OX=208964 GN=fadD1 PE=4 SV=1	19	41	1.50889e+08	1.58513e+08	1.79057e+08	1.70597e+08	1.91125e+08	1.52816e+08	1.64683e+08	1.46252e+08	2.15219e+08	2.05535e+08	2.34517e+08	2.37664e+08	2.26991e+08	1.94877e+08	2.29061e+08	2.06324e+08	-1.24295	0.24419	0.146271	-1.15435	0.277411	0.506498	-3.99946	0.00279603	0.0139179	FALSE	FALSE	FALSE
Q9HW02	murC	UDP-N-acetylmuramate--L-alanine ligase OS=Pseudomonas aeruginosa (strain ATCC 15692 / DSM 22644 / CIP 104116 / JCM 14847 / LMG 12228 / 1C / PRS 101 / PAO1) OX=208964 GN=murC PE=1 SV=1	9	23	4.52401e+07	5.54963e+07	4.41024e+07	4.29725e+07	6.72601e+07	5.91907e+07	6.6085e+07	6.96574e+07	7.01846e+07	9.63623e+07	7.41978e+07	8.31563e+07	7.80954e+07	7.05858e+07	8.14979e+07	7.9269e+07	0.19051	0.852987	0.326139	0.93513	0.373574	0.538029	-2.8798	0.017243	0.0502579	FALSE	FALSE	FALSE
Q9I6J1	spuD	Putrescine-binding periplasmic protein SpuD OS=Pseudomonas aeruginosa (strain ATCC 15692 / DSM 22644 / CIP 104116 / JCM 14847 / LMG 12228 / 1C / PRS 101 / PAO1) OX=208964 GN=spuD PE=1 SV=1	10	41	1.03943e+08	9.62097e+07	9.48244e+07	9.76143e+07	1.23695e+08	9.90903e+07	1.21552e+08	1.00428e+08	1.8676e+08	1.44e+08	1.46569e+08	1.75211e+08	1.52276e+08	1.56235e+08	1.42575e+08	1.54162e+08	-1.58138	0.147029	0.101689	0.0706142	0.945213	0.707375	-3.82143	0.00369959	0.0170843	FALSE	FALSE	FALSE
P20580	trpE	Anthranilate synthase component 1 OS=Pseudomonas aeruginosa (strain ATCC 15692 / DSM 22644 / CIP 104116 / JCM 14847 / LMG 12228 / 1C / PRS 101 / PAO1) OX=208964 GN=trpE PE=1 SV=1	16	38	5.90214e+07	9.81822e+07	7.42802e+07	1.03125e+08	7.35514e+07	1.01196e+08	7.05309e+07	1.06894e+08	5.874e+07	5.35749e+07	5.45978e+07	5.67014e+07	5.57379e+07	6.54483e+07	6.05411e+07	5.80575e+07	5.63779	0.000278244	0.00131784	0.229715	0.823331	0.681927	2.36561	0.0408343	0.0921741	FALSE	FALSE	FALSE
Q9HWK5	ppiC2	Peptidylprolyl isomerase OS=Pseudomonas aeruginosa (strain ATCC 15692 / DSM 22644 / CIP 104116 / JCM 14847 / LMG 12228 / 1C / PRS 101 / PAO1) OX=208964 GN=ppiC2 PE=4 SV=1	4	60	6.99627e+07	5.24361e+07	7.15804e+07	7.66022e+07	6.01491e+07	5.40368e+07	7.45811e+07	6.40214e+07	7.26962e+07	1.6273e+07	6.65897e+07	7.17969e+07	6.4189e+07	6.24203e+07	6.28677e+07	5.27292e+07	-1.2386	0.245727	0.146811	-1.44367	0.181947	0.466698	0.453198	0.660587	0.574916	FALSE	FALSE	FALSE
Q9HVW8	hisG	ATP phosphoribosyltransferase OS=Pseudomonas aeruginosa (strain ATCC 15692 / DSM 22644 / CIP 104116 / JCM 14847 / LMG 12228 / 1C / PRS 101 / PAO1) OX=208964 GN=hisG PE=3 SV=1	9	65	5.21136e+07	4.83572e+07	5.41619e+07	4.37699e+07	5.63904e+07	4.63097e+07	5.50584e+07	4.22931e+07	4.38392e+07	3.23222e+07	4.16982e+07	3.35075e+07	4.65346e+07	3.55178e+07	5.01257e+07	4.06264e+07	-2.90557	0.0167941	0.021693	-3.12586	0.0118583	0.29653	2.43048	0.0366307	0.0865597	FALSE	FALSE	FALSE
Q9HVW0	kdsD	Arabinose 5-phosphate isomerase KdsD OS=Pseudomonas aeruginosa (strain ATCC 15692 / DSM 22644 / CIP 104116 / JCM 14847 / LMG 12228 / 1C / PRS 101 / PAO1) OX=208964 GN=kdsD PE=1 SV=1	8	35	5.46113e+07	9.018e+07	6.24683e+07	8.89646e+07	7.72903e+07	9.62514e+07	7.22202e+07	9.52763e+07	6.00562e+07	4.85794e+07	4.98548e+07	4.54158e+07	4.52158e+07	5.31166e+07	5.00788e+07	5.69438e+07	4.04462	0.00269605	0.00611237	-0.0459652	0.964319	0.711918	2.56864	0.0290527	0.073356	FALSE	FALSE	FALSE
Q9HVL8	obg	GTPase Obg OS=Pseudomonas aeruginosa (strain ATCC 15692 / DSM 22644 / CIP 104116 / JCM 14847 / LMG 12228 / 1C / PRS 101 / PAO1) OX=208964 GN=obg PE=3 SV=1	14	45	9.0769e+07	1.02472e+08	9.16252e+07	1.05782e+08	9.10872e+07	9.89008e+07	7.28423e+07	9.30207e+07	7.61951e+07	7.46835e+07	7.97717e+07	8.44026e+07	7.03649e+07	8.21686e+07	8.51996e+07	8.3129e+07	2.0441	0.0701632	0.0603663	0.609432	0.556961	0.604267	1.2666	0.235491	0.295978	FALSE	FALSE	FALSE
Q9HUG0	PA5005	Probable carbamoyl transferase OS=Pseudomonas aeruginosa (strain ATCC 15692 / DSM 22644 / CIP 104116 / JCM 14847 / LMG 12228 / 1C / PRS 101 / PAO1) OX=208964 GN=PA5005 PE=4 SV=1	19	42	5.41858e+08	4.10929e+08	6.04866e+08	3.81615e+08	4.41308e+08	4.73343e+08	4.37326e+08	4.43699e+08	4.1151e+08	4.10412e+08	3.589e+08	5.31056e+08	4.08106e+08	3.86596e+08	5.28708e+08	3.53542e+08	-1.88925	0.0902607	0.0722455	-0.156749	0.878822	0.693951	1.63138	0.135488	0.205259	FALSE	FALSE	FALSE
Q9I5U2	lptD	LPS-assembly protein LptD OS=Pseudomonas aeruginosa (strain ATCC 15692 / DSM 22644 / CIP 104116 / JCM 14847 / LMG 12228 / 1C / PRS 101 / PAO1) OX=208964 GN=lptD PE=1 SV=1	15	17	8.78555e+07	7.07428e+07	8.72194e+07	7.10636e+07	9.09531e+07	9.32549e+07	9.00683e+07	7.94411e+07	9.78645e+07	8.74161e+07	7.88584e+07	1.01489e+08	1.08139e+08	8.54061e+07	1.22774e+08	9.25466e+07	-1.74637	0.113481	0.085407	-0.965032	0.359166	0.538029	-1.28053	0.230759	0.292675	FALSE	FALSE	FALSE
Q51382	hscA	Chaperone protein HscA homolog OS=Pseudomonas aeruginosa (strain ATCC 15692 / DSM 22644 / CIP 104116 / JCM 14847 / LMG 12228 / 1C / PRS 101 / PAO1) OX=208964 GN=hscA PE=3 SV=2	19	37	3.78505e+08	3.66502e+08	4.98278e+08	3.70947e+08	3.47283e+08	3.6628e+08	2.80635e+08	3.9965e+08	4.50121e+08	3.86596e+08	4.05189e+08	4.66505e+08	4.54952e+08	4.42373e+08	5.38379e+08	3.80601e+08	0.18622	0.856255	0.326613	-1.22688	0.250284	0.498363	-1.87665	0.0915947	0.155989	FALSE	FALSE	FALSE
P43898	hemF	Oxygen-dependent coproporphyrinogen-III oxidase OS=Pseudomonas aeruginosa (strain ATCC 15692 / DSM 22644 / CIP 104116 / JCM 14847 / LMG 12228 / 1C / PRS 101 / PAO1) OX=208964 GN=hemF PE=3 SV=1	11	42	1.04022e+08	1.17126e+08	1.03676e+08	1.23663e+08	9.29861e+07	9.71378e+07	9.3774e+07	1.11244e+08	1.17555e+08	1.04773e+08	1.03623e+08	1.14128e+08	1.15894e+08	1.03478e+08	1.29591e+08	1.08129e+08	1.8091	0.102677	0.0795561	-1.15679	0.276459	0.506498	-2.26853	0.0480246	0.102375	FALSE	FALSE	FALSE
P80358	aruG	Arginine N-succinyltransferase subunit beta OS=Pseudomonas aeruginosa (strain ATCC 15692 / DSM 22644 / CIP 104116 / JCM 14847 / LMG 12228 / 1C / PRS 101 / PAO1) OX=208964 GN=aruG PE=1 SV=2	13	52	1.71765e+08	3.92948e+07	1.5281e+08	3.92468e+07	1.04059e+08	1.12235e+08	1.43639e+08	1.21448e+08	1.08683e+08	1.21387e+08	1.62209e+08	1.47746e+08	1.13004e+08	1.52317e+08	1.1001e+08	1.41047e+08	-2.693	0.0239113	0.0279859	1.37792	0.200758	0.479719	1.13564	0.283963	0.334066	FALSE	FALSE	FALSE
Q9HXE5	rhlB	ATP-dependent RNA helicase RhlB OS=Pseudomonas aeruginosa (strain ATCC 15692 / DSM 22644 / CIP 104116 / JCM 14847 / LMG 12228 / 1C / PRS 101 / PAO1) OX=208964 GN=rhlB PE=3 SV=1	10	30	3.87912e+08	3.38772e+08	3.08554e+08	3.26349e+08	2.6272e+08	3.00976e+08	2.09592e+08	3.22539e+08	2.75455e+08	3.06452e+08	3.08777e+08	2.99776e+08	2.84197e+08	2.53238e+08	3.4867e+08	2.45474e+08	1.05632	0.317384	0.172278	-1.22086	0.252449	0.498434	-0.495955	0.631206	0.558217	FALSE	FALSE	FALSE
Q9I420	PA1324	Uncharacterized protein OS=Pseudomonas aeruginosa (strain ATCC 15692 / DSM 22644 / CIP 104116 / JCM 14847 / LMG 12228 / 1C / PRS 101 / PAO1) OX=208964 GN=PA1324 PE=1 SV=1	5	25	6.43805e+08	2.40765e+08	5.15035e+08	2.61304e+08	4.56124e+08	2.15051e+08	4.75162e+08	2.4297e+08	1.02812e+08	1.03465e+08	1.02601e+08	1.19059e+08	1.1431e+08	1.17004e+08	8.85689e+07	9.28091e+07	-9.29666	5.05024e-06	8.85101e-05	0.675875	0.515719	0.589321	17.6545	1.40517e-08	1.58406e-06	FALSE	FALSE	FALSE
P23189	gor	Glutathione reductase OS=Pseudomonas aeruginosa (strain ATCC 15692 / DSM 22644 / CIP 104116 / JCM 14847 / LMG 12228 / 1C / PRS 101 / PAO1) OX=208964 GN=gor PE=3 SV=1	14	43	4.08617e+07	7.12771e+07	6.28662e+07	7.77019e+07	5.44725e+07	8.16371e+07	6.69694e+07	7.73692e+07	5.76624e+07	8.45367e+07	9.05109e+07	6.03637e+07	5.78957e+07	1.04682e+08	5.52853e+07	8.80587e+07	3.09343	0.0123137	0.0175997	1.80116	0.104413	0.423106	-1.01551	0.335045	0.374832	FALSE	FALSE	FALSE
Q9I352	PA1673	Bacteriohemerythrin OS=Pseudomonas aeruginosa (strain ATCC 15692 / DSM 22644 / CIP 104116 / JCM 14847 / LMG 12228 / 1C / PRS 101 / PAO1) OX=208964 GN=PA1673 PE=3 SV=1	6	36	1.24055e+08	8.22789e+07	1.28872e+08	1.02253e+08	1.39919e+08	1.51114e+08	1.36345e+08	1.40975e+08	1.91575e+08	1.80611e+08	1.90684e+08	1.24086e+08	1.34337e+08	2.01001e+08	1.53685e+08	1.99332e+08	-1.05282	0.318905	0.172522	0.345058	0.737795	0.662189	-2.45975	0.0348768	0.0841798	FALSE	FALSE	FALSE
Q9HTY1	PA5209	CYTH domain-containing protein OS=Pseudomonas aeruginosa (strain ATCC 15692 / DSM 22644 / CIP 104116 / JCM 14847 / LMG 12228 / 1C / PRS 101 / PAO1) OX=208964 GN=PA5209 PE=4 SV=1	17	38	9.13936e+07	1.24512e+08	1.10942e+08	1.71058e+08	1.28295e+08	1.3812e+08	8.48223e+07	1.30338e+08	7.26177e+07	7.48574e+07	8.6759e+07	8.5978e+07	8.03967e+07	8.54713e+07	9.05652e+07	1.35306e+08	2.92159	0.0163541	0.0213811	0.97212	0.355811	0.53776	2.12785	0.0606749	0.118531	FALSE	FALSE	FALSE
Q9HXH9	tgt	Queuine tRNA-ribosyltransferase OS=Pseudomonas aeruginosa (strain ATCC 15692 / DSM 22644 / CIP 104116 / JCM 14847 / LMG 12228 / 1C / PRS 101 / PAO1) OX=208964 GN=tgt PE=3 SV=1	10	40	1.58585e+07	2.65465e+07	1.59705e+07	2.58618e+07	2.98549e+07	3.29857e+07	2.56927e+07	3.05028e+07	3.5956e+07	3.27845e+07	2.53405e+07	2.88204e+07	3.55055e+07	3.6913e+07	3.7035e+07	3.0524e+07	2.05286	0.0691647	0.059988	-0.280637	0.785187	0.67255	-2.74708	0.0215346	0.0586265	FALSE	FALSE	FALSE
P55218	metZ	O-succinylhomoserine sulfhydrylase OS=Pseudomonas aeruginosa (strain ATCC 15692 / DSM 22644 / CIP 104116 / JCM 14847 / LMG 12228 / 1C / PRS 101 / PAO1) OX=208964 GN=metZ PE=1 SV=1	14	41	8.36557e+07	6.16917e+07	9.22619e+07	8.15952e+07	6.85311e+07	6.68219e+07	7.16359e+07	7.78032e+07	8.75079e+07	6.84949e+07	8.93944e+07	8.68138e+07	7.49184e+07	9.93991e+07	8.28029e+07	8.74056e+07	-0.992032	0.346191	0.183017	0.174604	0.865166	0.691836	-0.70527	0.49758	0.481272	FALSE	FALSE	FALSE
Q9HTX3	PA5217	Probable binding protein component of ABC iron transporter PA5217 OS=Pseudomonas aeruginosa (strain ATCC 15692 / DSM 22644 / CIP 104116 / JCM 14847 / LMG 12228 / 1C / PRS 101 / PAO1) OX=208964 GN=PA5217 PE=1 SV=1	11	44	1.44983e+08	3.19405e+07	1.53972e+08	2.557e+07	1.9209e+08	2.63641e+07	1.58551e+08	2.39381e+07	2.23649e+08	1.24717e+08	1.4194e+08	1.7395e+08	1.43476e+08	1.18872e+08	1.63462e+08	1.1801e+08	-20.2138	5.02891e-09	1.76968e-06	-1.78885	0.10648	0.423106	-0.202118	0.84409	0.659556	FALSE	FALSE	FALSE
Q9I3I4	ligA	DNA ligase OS=Pseudomonas aeruginosa (strain ATCC 15692 / DSM 22644 / CIP 104116 / JCM 14847 / LMG 12228 / 1C / PRS 101 / PAO1) OX=208964 GN=ligA PE=3 SV=1	20	29	8.57708e+07	8.49539e+07	9.50738e+07	8.7017e+07	8.59115e+07	8.67826e+07	8.93125e+07	8.93745e+07	8.78804e+07	8.03945e+07	8.86729e+07	1.01795e+08	8.42841e+07	8.80656e+07	9.29805e+07	7.9121e+07	-0.385006	0.708856	0.291885	-0.231071	0.822308	0.681927	0.0931614	0.927712	0.694894	FALSE	FALSE	FALSE
Q9I6J5	spuI	Probable glutamine synthetase OS=Pseudomonas aeruginosa (strain ATCC 15692 / DSM 22644 / CIP 104116 / JCM 14847 / LMG 12228 / 1C / PRS 101 / PAO1) OX=208964 GN=spuI PE=3 SV=1	11	40	9.17037e+07	8.16851e+07	9.22662e+07	9.0826e+07	8.91879e+07	7.19108e+07	9.20692e+07	9.49398e+07	1.2984e+08	9.17636e+07	1.31495e+08	1.38389e+08	1.0079e+08	1.36967e+08	1.13467e+08	7.88105e+07	-1.08784	0.303947	0.167599	-0.647127	0.533334	0.593254	-3.33255	0.00814071	0.0297777	FALSE	FALSE	FALSE
Q9HW32	icmP	Insulin-cleaving metalloproteinase outer membrane protein OS=Pseudomonas aeruginosa (strain ATCC 15692 / DSM 22644 / CIP 104116 / JCM 14847 / LMG 12228 / 1C / PRS 101 / PAO1) OX=208964 GN=icmP PE=4 SV=1	15	39	1.64304e+08	2.52796e+08	1.33034e+08	9.85693e+07	1.02348e+08	3.031e+08	1.10869e+08	1.49046e+08	2.24037e+08	1.49903e+08	1.68374e+08	1.66807e+08	1.25321e+08	1.90972e+08	1.49858e+08	1.34608e+08	1.66665	0.128712	0.0926958	-0.192156	0.851788	0.688615	-1.87169	0.0923339	0.156871	FALSE	FALSE	FALSE
Q9HXB0	prfC	Peptide chain release factor 3 OS=Pseudomonas aeruginosa (strain ATCC 15692 / DSM 22644 / CIP 104116 / JCM 14847 / LMG 12228 / 1C / PRS 101 / PAO1) OX=208964 GN=prfC PE=3 SV=1	13	32	5.88605e+07	6.53597e+07	6.37198e+07	5.93787e+07	6.50695e+07	6.29133e+07	5.37636e+07	6.19895e+07	6.54058e+07	6.2501e+07	5.47709e+07	5.53743e+07	6.95743e+07	5.3695e+07	7.65887e+07	5.95654e+07	0.526633	0.610728	0.265444	-1.588	0.145956	0.451409	-1.02702	0.329865	0.370613	FALSE	FALSE	FALSE
Q9I6J3	spuB	Probable glutamine synthetase OS=Pseudomonas aeruginosa (strain ATCC 15692 / DSM 22644 / CIP 104116 / JCM 14847 / LMG 12228 / 1C / PRS 101 / PAO1) OX=208964 GN=spuB PE=3 SV=1	9	26	2.40091e+07	5.34937e+07	3.67309e+07	5.32674e+07	3.45121e+07	4.45159e+07	4.32485e+07	4.52363e+07	9.24827e+07	5.75355e+07	9.01177e+07	5.41083e+07	5.90575e+07	8.1969e+07	4.90522e+07	6.51227e+07	2.98282	0.014778	0.0200785	-0.592348	0.567864	0.60484	-4.21811	0.00199383	0.010799	FALSE	FALSE	FALSE
Q9I2W7	PA1772	Putative 4-hydroxy-4-methyl-2-oxoglutarate aldolase OS=Pseudomonas aeruginosa (strain ATCC 15692 / DSM 22644 / CIP 104116 / JCM 14847 / LMG 12228 / 1C / PRS 101 / PAO1) OX=208964 GN=PA1772 PE=1 SV=1	5	38	1.57128e+08	2.50869e+08	1.82399e+08	3.19435e+08	2.59032e+08	2.62657e+08	2.2697e+08	3.19608e+08	2.24585e+08	2.41917e+08	2.64171e+08	2.28683e+08	2.8969e+08	2.96649e+08	3.37321e+08	3.52231e+08	3.0633	0.0129399	0.0181723	-0.00628607	0.995118	0.717787	-2.48573	0.0333901	0.0815154	FALSE	FALSE	FALSE
Q9HZG8	PA3040	Uncharacterized protein OS=Pseudomonas aeruginosa (strain ATCC 15692 / DSM 22644 / CIP 104116 / JCM 14847 / LMG 12228 / 1C / PRS 101 / PAO1) OX=208964 GN=PA3040 PE=4 SV=1	4	39	6.21701e+07	4.03309e+07	5.03042e+07	4.12251e+07	4.44755e+07	2.82538e+07	5.87009e+07	4.61639e+07	3.36445e+07	3.95284e+07	3.26566e+07	3.04008e+07	3.28336e+07	3.39797e+07	3.60145e+07	4.90193e+07	-2.7537	0.021613	0.0260704	1.02072	0.333433	0.52569	4.97225	0.000654137	0.00499444	FALSE	FALSE	FALSE
Q60169	hemC	Porphobilinogen deaminase OS=Pseudomonas aeruginosa (strain ATCC 15692 / DSM 22644 / CIP 104116 / JCM 14847 / LMG 12228 / 1C / PRS 101 / PAO1) OX=208964 GN=hemC PE=3 SV=2	11	59	4.83036e+07	6.73159e+07	4.46247e+07	6.13601e+07	5.25382e+07	6.45272e+07	4.57792e+07	6.28822e+07	4.94549e+07	5.64069e+07	5.24149e+07	4.7927e+07	5.0353e+07	6.42706e+07	4.18459e+07	6.22554e+07	4.44761	0.00146661	0.00400364	1.91883	0.0864563	0.408396	-0.158588	0.877316	0.673062	FALSE	FALSE	FALSE
Q9HWE8	rpsN	30S ribosomal protein S14 OS=Pseudomonas aeruginosa (strain ATCC 15692 / DSM 22644 / CIP 104116 / JCM 14847 / LMG 12228 / 1C / PRS 101 / PAO1) OX=208964 GN=rpsN PE=3 SV=1	3	30	3.32336e+08	4.65314e+08	4.91236e+08	5.35456e+08	3.55155e+08	6.09495e+08	2.94958e+08	6.86033e+08	5.2152e+08	5.36272e+08	4.84763e+08	5.21369e+08	3.7857e+08	6.30699e+08	4.22931e+08	5.11999e+08	3.80179	0.00393293	0.00785119	2.38667	0.040164	0.341375	-1.84535	0.0963532	0.161901	FALSE	FALSE	FALSE
Q9HXY7	fabZ	3-hydroxyacyl-[acyl-carrier-protein] dehydratase FabZ OS=Pseudomonas aeruginosa (strain ATCC 15692 / DSM 22644 / CIP 104116 / JCM 14847 / LMG 12228 / 1C / PRS 101 / PAO1) OX=208964 GN=fabZ PE=1 SV=1	7	55	6.43577e+07	5.26319e+07	6.75857e+07	3.74746e+07	5.57823e+07	3.34499e+07	9.13359e+07	3.91859e+07	9.88269e+07	8.98024e+07	6.51221e+07	9.01187e+07	1.01429e+08	9.97293e+07	1.39149e+08	1.03799e+08	-4.216	0.00207527	0.00505067	-0.144229	0.888424	0.694494	-2.19455	0.0543192	0.112539	FALSE	FALSE	FALSE
Q9I028	PA2815	Probable acyl-CoA dehydrogenase OS=Pseudomonas aeruginosa (strain ATCC 15692 / DSM 22644 / CIP 104116 / JCM 14847 / LMG 12228 / 1C / PRS 101 / PAO1) OX=208964 GN=PA2815 PE=4 SV=1	21	34	1.09166e+08	6.74281e+07	9.67144e+07	8.47807e+07	1.13549e+08	7.25662e+07	1.29278e+08	8.79528e+07	6.40892e+07	6.05572e+07	6.30481e+07	5.83387e+07	6.78921e+07	7.39096e+07	6.0019e+07	7.99268e+07	-4.15378	0.00228103	0.00537542	0.684376	0.510578	0.58693	7.04208	4.60934e-05	0.000630961	FALSE	FALSE	FALSE
Q9HWF3	rpmD	50S ribosomal protein L30 OS=Pseudomonas aeruginosa (strain ATCC 15692 / DSM 22644 / CIP 104116 / JCM 14847 / LMG 12228 / 1C / PRS 101 / PAO1) OX=208964 GN=rpmD PE=1 SV=3	3	36	8.80367e+07	1.83605e+08	1.46813e+08	1.42038e+08	1.78311e+08	1.90834e+08	1.29631e+08	1.83307e+08	5.9227e+08	5.31805e+08	4.34116e+08	2.66011e+08	4.17803e+08	5.03321e+08	5.84937e+08	3.87914e+08	1.99351	0.0762088	0.0636961	-1.31862	0.21912	0.484175	-8.90213	6.51909e-06	0.00014197	FALSE	FALSE	FALSE
Q9I649	PA0469	Uncharacterized protein OS=Pseudomonas aeruginosa (strain ATCC 15692 / DSM 22644 / CIP 104116 / JCM 14847 / LMG 12228 / 1C / PRS 101 / PAO1) OX=208964 GN=PA0469 PE=4 SV=1	14	57	1.52306e+08	1.2008e+08	1.56731e+08	1.19039e+08	1.56021e+08	1.01428e+08	1.38438e+08	1.24538e+08	1.14429e+08	9.98506e+07	1.13246e+08	1.09196e+08	9.58826e+07	1.2269e+08	1.09378e+08	1.05728e+08	-3.98045	0.00297667	0.00655135	0.137999	0.89321	0.694494	4.75848	0.000889736	0.00613502	FALSE	FALSE	FALSE
P24735	ampC	Beta-lactamase OS=Pseudomonas aeruginosa (strain ATCC 15692 / DSM 22644 / CIP 104116 / JCM 14847 / LMG 12228 / 1C / PRS 101 / PAO1) OX=208964 GN=ampC PE=1 SV=2	14	44	3.40999e+08	6.53679e+07	3.45086e+08	3.90605e+07	2.72601e+08	7.99192e+07	2.33009e+08	5.9265e+07	2.04319e+07	1.55412e+07	1.66201e+07	1.74367e+07	2.04306e+07	1.71655e+07	1.47925e+07	1.75196e+07	-10.6339	1.58975e-06	3.74636e-05	-0.586113	0.571872	0.606014	24.0626	7.88535e-10	3.02233e-07	TRUE	FALSE	FALSE
Q9I1N4	pslE	PslE OS=Pseudomonas aeruginosa (strain ATCC 15692 / DSM 22644 / CIP 104116 / JCM 14847 / LMG 12228 / 1C / PRS 101 / PAO1) OX=208964 GN=pslE PE=4 SV=1	22	39	1.41342e+08	9.64499e+07	1.85755e+08	8.2736e+07	1.48723e+08	1.01755e+08	1.4159e+08	9.49273e+07	1.59681e+08	1.39107e+08	1.55834e+08	1.85144e+08	1.48351e+08	1.58225e+08	1.47058e+08	1.42111e+08	-6.1114	0.000151757	0.000872779	0.213088	0.835897	0.684312	0.0582755	0.954737	0.708524	FALSE	TRUE	FALSE
Q9HW06	PA4400	Probable pyrophosphohydrolase OS=Pseudomonas aeruginosa (strain ATCC 15692 / DSM 22644 / CIP 104116 / JCM 14847 / LMG 12228 / 1C / PRS 101 / PAO1) OX=208964 GN=PA4400 PE=4 SV=1	9	35	1.80503e+07	2.52807e+07	2.11993e+07	2.38903e+07	2.81609e+07	2.01921e+07	2.54311e+07	2.61387e+07	2.00322e+08	2.10256e+08	2.65521e+08	1.56375e+08	1.32319e+08	2.81392e+08	1.37922e+08	1.95551e+08	0.329526	0.74903	0.300544	0.900239	0.390908	0.545299	-12.363	3.62875e-07	1.63566e-05	FALSE	FALSE	FALSE
Q9HVQ3	speC	Ornithine decarboxylase OS=Pseudomonas aeruginosa (strain ATCC 15692 / DSM 22644 / CIP 104116 / JCM 14847 / LMG 12228 / 1C / PRS 101 / PAO1) OX=208964 GN=speC PE=3 SV=1	19	55	7.13481e+07	6.66513e+07	6.9298e+07	7.62389e+07	7.59847e+07	7.89776e+07	6.38027e+07	7.6527e+07	7.9171e+07	7.50952e+07	6.78928e+07	7.10698e+07	7.42642e+07	7.41335e+07	8.601e+07	8.30255e+07	0.902098	0.38968	0.196815	-0.148937	0.884812	0.694494	-1.13821	0.282938	0.333321	FALSE	FALSE	FALSE
Q9I3I1	dnaX	DNA polymerase III subunit gamma/tau OS=Pseudomonas aeruginosa (strain ATCC 15692 / DSM 22644 / CIP 104116 / JCM 14847 / LMG 12228 / 1C / PRS 101 / PAO1) OX=208964 GN=dnaX PE=3 SV=1	14	24	1.15058e+08	9.52968e+07	1.00586e+08	8.66624e+07	8.90189e+07	9.75132e+07	7.77632e+07	9.35282e+07	8.66177e+07	8.62472e+07	8.28257e+07	7.47854e+07	9.26262e+07	7.09927e+07	1.12108e+08	8.33823e+07	-0.176415	0.863735	0.328946	-1.95164	0.0819921	0.398672	0.174752	0.864945	0.66795	FALSE	FALSE	FALSE
Q9HU18	dctP	C4-dicarboxylate-binding periplasmic protein DctP OS=Pseudomonas aeruginosa (strain ATCC 15692 / DSM 22644 / CIP 104116 / JCM 14847 / LMG 12228 / 1C / PRS 101 / PAO1) OX=208964 GN=dctP PE=1 SV=1	12	44	3.24781e+07	7.06198e+06	3.94374e+07	8.95943e+06	2.14205e+07	7.50774e+06	6.11513e+07	5.33705e+06	2.30395e+08	7.36222e+07	1.16789e+08	1.71058e+08	1.4629e+08	1.41097e+08	1.70366e+08	8.8834e+07	-7.76259	2.27952e-05	0.000265357	-1.7837	0.107357	0.423106	-6.93837	5.1964e-05	0.000701303	FALSE	FALSE	FALSE
Q9HUC3	phaF	Polyhydroxyalkanoate synthesis protein PhaF OS=Pseudomonas aeruginosa (strain ATCC 15692 / DSM 22644 / CIP 104116 / JCM 14847 / LMG 12228 / 1C / PRS 101 / PAO1) OX=208964 GN=phaF PE=4 SV=1	7	18	3.59966e+08	2.0409e+08	3.77528e+08	1.84339e+08	2.7717e+08	2.51826e+08	3.73038e+08	2.93678e+08	3.20412e+08	2.50524e+08	3.46463e+08	3.13728e+08	2.78436e+08	4.01486e+08	2.50163e+08	3.02526e+08	-3.61232	0.00530813	0.00960612	0.481768	0.641204	0.63506	1.52215	0.160558	0.229112	FALSE	FALSE	FALSE
Q9HTS6	rnk	Nucleoside diphosphate kinase regulator OS=Pseudomonas aeruginosa (strain ATCC 15692 / DSM 22644 / CIP 104116 / JCM 14847 / LMG 12228 / 1C / PRS 101 / PAO1) OX=208964 GN=rnk PE=4 SV=1	4	57	1.6752e+07	8.63409e+06	1.55436e+07	8.09367e+06	2.08019e+07	3.41117e+06	1.35954e+07	4.91827e+06	1.70451e+07	1.16726e+07	1.71264e+07	6.9674e+06	2.16465e+07	1.67552e+07	2.66045e+07	2.59699e+07	-4.95808	0.000701254	0.00238573	-1.55137	0.154439	0.452764	-1.50299	0.165354	0.233349	FALSE	FALSE	FALSE
Q9HVW1	PA4456	Probable ATP-binding component of ABC transporter OS=Pseudomonas aeruginosa (strain ATCC 15692 / DSM 22644 / CIP 104116 / JCM 14847 / LMG 12228 / 1C / PRS 101 / PAO1) OX=208964 GN=PA4456 PE=4 SV=1	11	43	1.42124e+08	1.09005e+08	1.37032e+08	1.17597e+08	1.31242e+08	1.31533e+08	1.31933e+08	1.49775e+08	1.23775e+08	1.15083e+08	1.12361e+08	1.24518e+08	1.32323e+08	1.13033e+08	1.40992e+08	1.07982e+08	-0.951342	0.365404	0.18991	-1.40016	0.194217	0.476384	0.925195	0.377782	0.407221	FALSE	FALSE	FALSE
Q9I138	glyA2	Serine hydroxymethyltransferase 2 OS=Pseudomonas aeruginosa (strain ATCC 15692 / DSM 22644 / CIP 104116 / JCM 14847 / LMG 12228 / 1C / PRS 101 / PAO1) OX=208964 GN=glyA2 PE=3 SV=1	11	35	1.02733e+08	1.04382e+08	1.21481e+08	1.11972e+08	6.90681e+07	1.00156e+08	1.0585e+08	1.04446e+08	8.50739e+07	6.76557e+07	6.57387e+07	8.56534e+07	7.02242e+07	8.04735e+07	7.4168e+07	6.43858e+07	0.655545	0.527936	0.241964	0.0838587	0.934962	0.705426	2.34127	0.0425311	0.0949972	FALSE	FALSE	FALSE
Q9HZI4	PA3022	MOSC domain-containing protein OS=Pseudomonas aeruginosa (strain ATCC 15692 / DSM 22644 / CIP 104116 / JCM 14847 / LMG 12228 / 1C / PRS 101 / PAO1) OX=208964 GN=PA3022 PE=4 SV=1	12	51	5.95213e+07	1.14661e+08	5.98956e+07	8.72806e+07	7.50025e+07	1.19467e+08	6.73161e+07	1.03766e+08	6.00574e+07	6.55073e+07	7.95798e+07	5.62509e+07	6.0388e+07	7.44697e+07	5.20989e+07	6.9943e+07	5.43018	0.000366469	0.00157369	0.587655	0.570879	0.606014	0.431795	0.675532	0.582892	FALSE	FALSE	FALSE
G3XD64	fleN	Antiactivator FleN OS=Pseudomonas aeruginosa (strain ATCC 15692 / DSM 22644 / CIP 104116 / JCM 14847 / LMG 12228 / 1C / PRS 101 / PAO1) OX=208964 GN=fleN PE=1 SV=1	8	34	7.39059e+07	7.70593e+07	7.0347e+07	7.89804e+07	6.71618e+07	7.82174e+07	7.16207e+07	7.7233e+07	8.46669e+07	6.98996e+07	8.38645e+07	7.7904e+07	8.56503e+07	8.36056e+07	7.06371e+07	7.41041e+07	1.70064	0.122002	0.0898462	-0.818969	0.433469	0.563957	-1.84931	0.0957387	0.161092	FALSE	FALSE	FALSE
Q9I1N7	pslB	PslB OS=Pseudomonas aeruginosa (strain ATCC 15692 / DSM 22644 / CIP 104116 / JCM 14847 / LMG 12228 / 1C / PRS 101 / PAO1) OX=208964 GN=pslB PE=3 SV=1	14	39	4.74663e+07	3.90309e+07	5.03103e+07	2.85999e+07	6.39351e+07	4.28257e+07	6.27093e+07	4.18664e+07	6.88004e+07	7.57894e+07	8.30755e+07	8.04526e+07	5.77602e+07	9.51887e+07	4.60386e+07	9.17284e+07	-3.45587	0.00682134	0.0114821	2.52671	0.0318483	0.33577	-0.868082	0.406757	0.426905	FALSE	TRUE	FALSE
Q9HX46	amn	AMP nucleosidase OS=Pseudomonas aeruginosa (strain ATCC 15692 / DSM 22644 / CIP 104116 / JCM 14847 / LMG 12228 / 1C / PRS 101 / PAO1) OX=208964 GN=amn PE=3 SV=1	14	32	4.32679e+07	4.46495e+07	4.08677e+07	3.39147e+07	5.03597e+07	4.07608e+07	4.89108e+07	4.52755e+07	4.39135e+07	4.69818e+07	4.87909e+07	4.52343e+07	4.22275e+07	5.0652e+07	4.13712e+07	4.49863e+07	-1.23824	0.245852	0.146811	0.910057	0.385973	0.544462	0.456132	0.658551	0.573664	FALSE	FALSE	FALSE
Q9HTN9	rpmG	50S ribosomal protein L33 OS=Pseudomonas aeruginosa (strain ATCC 15692 / DSM 22644 / CIP 104116 / JCM 14847 / LMG 12228 / 1C / PRS 101 / PAO1) OX=208964 GN=rpmG PE=1 SV=1	2	43	2.47182e+08	3.7679e+08	3.40185e+08	3.78066e+08	3.33277e+08	4.00657e+08	2.0002e+08	3.34164e+08	5.83388e+08	4.94002e+08	5.41712e+08	4.01435e+08	3.62697e+08	4.5e+08	4.51665e+08	3.86604e+08	2.6409	0.0260796	0.0298908	-0.940804	0.370808	0.538029	-3.90412	0.00324671	0.0155552	FALSE	FALSE	FALSE
Q9HXK5	leuA	2-isopropylmalate synthase OS=Pseudomonas aeruginosa (strain ATCC 15692 / DSM 22644 / CIP 104116 / JCM 14847 / LMG 12228 / 1C / PRS 101 / PAO1) OX=208964 GN=leuA PE=3 SV=2	20	47	9.42464e+07	1.5281e+08	1.02178e+08	1.60046e+08	1.18392e+08	1.78751e+08	1.07638e+08	1.8217e+08	8.97914e+07	9.29556e+07	8.6116e+07	9.1771e+07	8.74687e+07	8.44063e+07	9.04379e+07	9.71737e+07	6.54822	8.90488e-05	0.000623468	0.553113	0.593347	0.611604	2.44475	0.0357648	0.085462	FALSE	FALSE	FALSE
Q9X6R0	speE1	Polyamine aminopropyltransferase 1 OS=Pseudomonas aeruginosa (strain ATCC 15692 / DSM 22644 / CIP 104116 / JCM 14847 / LMG 12228 / 1C / PRS 101 / PAO1) OX=208964 GN=speE1 PE=3 SV=2	9	33	9.79157e+07	6.96427e+07	1.09021e+08	9.4083e+07	7.9691e+07	8.25841e+07	9.35127e+07	1.04502e+08	8.31228e+07	6.87141e+07	7.85573e+07	8.04634e+07	9.03954e+07	9.34224e+07	1.0743e+08	7.51243e+07	-0.837022	0.423484	0.209293	-1.30434	0.223747	0.485182	0.590661	0.568541	0.524081	FALSE	FALSE	FALSE
Q9HVF9	PA4632	Peptidase_M48 domain-containing protein OS=Pseudomonas aeruginosa (strain ATCC 15692 / DSM 22644 / CIP 104116 / JCM 14847 / LMG 12228 / 1C / PRS 101 / PAO1) OX=208964 GN=PA4632 PE=3 SV=1	9	45	1.28092e+08	8.44931e+07	1.38298e+08	7.99386e+07	1.20153e+08	7.91263e+07	1.12115e+08	8.61587e+07	8.79496e+07	6.60942e+07	6.47939e+07	9.07722e+07	8.0626e+07	7.72157e+07	8.0204e+07	8.03802e+07	-6.32819	0.000116126	0.000738163	0.0279862	0.97827	0.714799	5.40549	0.00035783	0.00310296	FALSE	FALSE	FALSE
P34002	aroB	3-dehydroquinate synthase OS=Pseudomonas aeruginosa (strain ATCC 15692 / DSM 22644 / CIP 104116 / JCM 14847 / LMG 12228 / 1C / PRS 101 / PAO1) OX=208964 GN=aroB PE=3 SV=2	9	39	3.29862e+07	4.17316e+07	3.24607e+07	5.53088e+07	4.18038e+07	5.16146e+07	4.39616e+07	5.45092e+07	3.72865e+07	2.53268e+07	3.8791e+07	3.40355e+07	3.67659e+07	4.34176e+07	3.69838e+07	3.62232e+07	2.94062	0.0158467	0.0209844	-0.843018	0.420557	0.560376	0.00147054	0.998857	0.709523	FALSE	FALSE	FALSE
Q9HW65	PA4336	DJ-1_PfpI domain-containing protein OS=Pseudomonas aeruginosa (strain ATCC 15692 / DSM 22644 / CIP 104116 / JCM 14847 / LMG 12228 / 1C / PRS 101 / PAO1) OX=208964 GN=PA4336 PE=4 SV=1	5	38	1.88452e+07	2.09544e+07	2.02995e+07	1.99414e+07	2.64928e+07	1.86508e+07	2.95393e+07	1.86914e+07	2.79918e+07	3.32288e+07	3.38416e+07	2.61011e+07	2.3137e+07	4.21987e+07	2.10017e+07	3.58852e+07	-1.58811	0.145504	0.101068	1.95725	0.0812512	0.398672	-0.7597	0.465879	0.461272	FALSE	FALSE	FALSE
Q9HVC0	PA4675	Probable TonB-dependent receptor OS=Pseudomonas aeruginosa (strain ATCC 15692 / DSM 22644 / CIP 104116 / JCM 14847 / LMG 12228 / 1C / PRS 101 / PAO1) OX=208964 GN=PA4675 PE=3 SV=1	22	37	8.8149e+07	4.47519e+07	1.14096e+08	8.71521e+07	9.87268e+07	5.13233e+07	9.43723e+07	5.50123e+07	2.25358e+08	1.45483e+08	1.8603e+08	1.93089e+08	2.19716e+08	1.66402e+08	2.31389e+08	1.44017e+08	-3.9622	0.003062	0.00664829	-3.37714	0.00789176	0.270664	-9.57259	3.48538e-06	9.68037e-05	FALSE	FALSE	FALSE
Q9I296	liuA	Putative isovaleryl-CoA dehydrogenase OS=Pseudomonas aeruginosa (strain ATCC 15692 / DSM 22644 / CIP 104116 / JCM 14847 / LMG 12228 / 1C / PRS 101 / PAO1) OX=208964 GN=liuA PE=3 SV=1	12	46	1.36383e+07	1.52548e+07	1.8006e+07	1.51264e+07	1.6889e+07	1.20734e+07	2.00398e+07	1.39355e+07	6.1215e+07	9.35534e+07	1.60228e+08	7.93466e+07	7.8615e+07	2.3089e+08	6.34849e+07	1.26023e+08	-1.73198	0.116102	0.0865564	1.38786	0.197811	0.479719	-7.91807	1.75657e-05	0.000326829	FALSE	FALSE	FALSE
Q9HXP3	purT	Formate-dependent phosphoribosylglycinamide formyltransferase OS=Pseudomonas aeruginosa (strain ATCC 15692 / DSM 22644 / CIP 104116 / JCM 14847 / LMG 12228 / 1C / PRS 101 / PAO1) OX=208964 GN=purT PE=3 SV=1	16	52	1.19363e+08	1.29135e+08	1.21289e+08	1.45504e+08	1.24021e+08	1.57046e+08	1.22064e+08	1.54902e+08	1.33093e+08	1.51274e+08	1.77538e+08	1.32582e+08	1.31286e+08	1.93546e+08	1.13962e+08	1.43445e+08	2.98749	0.0146646	0.0199697	1.00723	0.339533	0.528862	-1.27255	0.233457	0.294839	FALSE	FALSE	FALSE
Q59650	murE	UDP-N-acetylmuramoyl-L-alanyl-D-glutamate--2,6-diaminopimelate ligase OS=Pseudomonas aeruginosa (strain ATCC 15692 / DSM 22644 / CIP 104116 / JCM 14847 / LMG 12228 / 1C / PRS 101 / PAO1) OX=208964 GN=murE PE=3 SV=2	17	42	5.14322e+07	6.47622e+07	6.21267e+07	6.47161e+07	7.09522e+07	7.64284e+07	7.22499e+07	9.05354e+07	7.02419e+07	7.1591e+07	7.32325e+07	7.11562e+07	6.33155e+07	8.00921e+07	5.97834e+07	7.09282e+07	1.35525	0.207212	0.130626	1.37203	0.202523	0.479719	-0.45019	0.662678	0.576014	FALSE	FALSE	FALSE
Q9HY79	bfrB	Bacterioferritin OS=Pseudomonas aeruginosa (strain ATCC 15692 / DSM 22644 / CIP 104116 / JCM 14847 / LMG 12228 / 1C / PRS 101 / PAO1) OX=208964 GN=bfrB PE=1 SV=1	7	59	1.0967e+07	9.9361e+07	3.42563e+07	1.69246e+08	6.42829e+07	8.71792e+07	5.08362e+07	1.33587e+08	6.94849e+07	6.12913e+07	7.14203e+07	4.46962e+07	4.83572e+07	9.24357e+07	4.50531e+07	9.24294e+07	3.71941	0.00447822	0.00854002	1.06416	0.314341	0.520633	-1.63369	0.134998	0.20484	FALSE	FALSE	FALSE
Q9HUG1	PA5004	Probable glycosyl transferase OS=Pseudomonas aeruginosa (strain ATCC 15692 / DSM 22644 / CIP 104116 / JCM 14847 / LMG 12228 / 1C / PRS 101 / PAO1) OX=208964 GN=PA5004 PE=4 SV=1	16	48	7.30487e+07	7.99632e+07	7.6213e+07	7.83215e+07	7.95201e+07	8.42526e+07	8.18824e+07	7.9278e+07	8.52767e+07	7.88532e+07	8.94111e+07	8.01444e+07	9.17852e+07	7.59765e+07	9.43511e+07	7.04678e+07	0.610776	0.555921	0.251112	-2.66366	0.0253818	0.331179	-2.27009	0.0479002	0.102338	FALSE	FALSE	FALSE
Q51551	pyrC	Dihydroorotase-like protein OS=Pseudomonas aeruginosa (strain ATCC 15692 / DSM 22644 / CIP 104116 / JCM 14847 / LMG 12228 / 1C / PRS 101 / PAO1) OX=208964 GN=pyrC' PE=3 SV=2	10	32	6.0472e+07	5.93012e+07	6.17446e+07	7.31768e+07	5.88011e+07	5.98119e+07	5.62743e+07	6.508e+07	6.58203e+07	8.84022e+07	8.43744e+07	6.72638e+07	7.69893e+07	8.223e+07	7.07105e+07	8.35911e+07	1.11459	0.29289	0.16249	0.879159	0.401655	0.550838	-2.88729	0.0170282	0.0498774	FALSE	FALSE	FALSE
Q9HXP8	ffh	Signal recognition particle protein OS=Pseudomonas aeruginosa (strain ATCC 15692 / DSM 22644 / CIP 104116 / JCM 14847 / LMG 12228 / 1C / PRS 101 / PAO1) OX=208964 GN=ffh PE=3 SV=1	18	40	1.2462e+08	1.42728e+08	1.39329e+08	1.76205e+08	9.92236e+07	1.65963e+08	9.32734e+07	1.57817e+08	1.16212e+08	1.05399e+08	1.10027e+08	1.36675e+08	1.15609e+08	1.37176e+08	1.14155e+08	1.18266e+08	3.62367	0.00521306	0.00946774	1.08982	0.303466	0.520633	-0.127799	0.900975	0.682739	FALSE	FALSE	FALSE
Q9HYV7	PA3286	Beta-ketodecanoyl-[acyl-carrier-protein] synthase OS=Pseudomonas aeruginosa (strain ATCC 15692 / DSM 22644 / CIP 104116 / JCM 14847 / LMG 12228 / 1C / PRS 101 / PAO1) OX=208964 GN=PA3286 PE=1 SV=1	13	52	1.2254e+08	1.1699e+08	1.45213e+08	1.1089e+08	1.49695e+08	1.15084e+08	1.15999e+08	1.24248e+08	1.30183e+08	1.34703e+08	1.28849e+08	1.90714e+08	1.30902e+08	1.14128e+08	1.42823e+08	1.51635e+08	-1.73741	0.115107	0.0861631	0.8425	0.420832	0.560376	-0.0473012	0.963253	0.709523	FALSE	FALSE	FALSE
Q9HXR1	PA3731	Uncharacterized protein OS=Pseudomonas aeruginosa (strain ATCC 15692 / DSM 22644 / CIP 104116 / JCM 14847 / LMG 12228 / 1C / PRS 101 / PAO1) OX=208964 GN=PA3731 PE=4 SV=1	10	51	7.52374e+07	4.3632e+07	9.81815e+07	4.36794e+07	7.63368e+07	4.48258e+07	7.59585e+07	4.30393e+07	8.29438e+07	8.2098e+07	8.952e+07	8.28522e+07	7.14498e+07	8.77806e+07	7.72879e+07	8.02703e+07	-7.99157	1.79492e-05	0.000211493	0.559318	0.589276	0.609881	0.12338	0.904379	0.68448	FALSE	FALSE	FALSE
Q9I3S3	gbuA	Guanidinobutyrase OS=Pseudomonas aeruginosa (strain ATCC 15692 / DSM 22644 / CIP 104116 / JCM 14847 / LMG 12228 / 1C / PRS 101 / PAO1) OX=208964 GN=gbuA PE=1 SV=1	12	44	3.50931e+07	1.43764e+08	5.11394e+07	2.1145e+08	4.11013e+07	1.52811e+08	3.01477e+07	1.715e+08	1.18149e+08	1.00632e+08	9.59912e+07	1.015e+08	7.94104e+07	1.02568e+08	7.6543e+07	9.53398e+07	11.7369	6.70773e-07	2.82712e-05	0.943339	0.369577	0.538029	-6.3231	0.000108684	0.00126233	FALSE	FALSE	FALSE
Q9HVV3	PA4465	Nucleotide-binding protein PA4465 OS=Pseudomonas aeruginosa (strain ATCC 15692 / DSM 22644 / CIP 104116 / JCM 14847 / LMG 12228 / 1C / PRS 101 / PAO1) OX=208964 GN=PA4465 PE=3 SV=1	13	64	7.47244e+07	7.08009e+07	6.83383e+07	7.55876e+07	7.32988e+07	6.69718e+07	6.17309e+07	6.95999e+07	7.14232e+07	7.37777e+07	7.47361e+07	5.18222e+07	6.40686e+07	6.59293e+07	6.277e+07	6.9126e+07	0.28233	0.783849	0.310517	-0.572531	0.580658	0.607024	0.233876	0.820047	0.648886	FALSE	FALSE	FALSE
Q9HTZ6	hslO	33 kDa chaperonin OS=Pseudomonas aeruginosa (strain ATCC 15692 / DSM 22644 / CIP 104116 / JCM 14847 / LMG 12228 / 1C / PRS 101 / PAO1) OX=208964 GN=hslO PE=3 SV=1	7	34	3.37568e+07	2.85653e+07	2.40558e+07	2.55376e+07	2.62237e+07	2.71254e+07	2.54169e+07	2.50534e+07	2.14324e+07	2.08826e+07	1.94616e+07	1.91649e+07	2.14938e+07	2.07993e+07	2.71241e+07	1.97144e+07	-0.23559	0.818837	0.318758	-1.08686	0.304705	0.520633	1.78912	0.105482	0.172188	FALSE	FALSE	FALSE
Q9HV67	pgi	Glucose-6-phosphate isomerase OS=Pseudomonas aeruginosa (strain ATCC 15692 / DSM 22644 / CIP 104116 / JCM 14847 / LMG 12228 / 1C / PRS 101 / PAO1) OX=208964 GN=pgi PE=3 SV=1	15	34	8.74768e+07	8.10112e+07	7.06317e+07	7.17561e+07	8.86383e+07	6.61948e+07	8.0452e+07	7.25176e+07	1.00127e+08	9.39255e+07	1.00633e+08	1.05702e+08	9.04191e+07	1.14706e+08	9.21368e+07	1.14876e+08	-1.50539	0.165276	0.110741	1.57997	0.14778	0.451409	-2.11003	0.0624905	0.121422	FALSE	FALSE	FALSE
Q51546	pstB	Phosphate import ATP-binding protein PstB OS=Pseudomonas aeruginosa (strain ATCC 15692 / DSM 22644 / CIP 104116 / JCM 14847 / LMG 12228 / 1C / PRS 101 / PAO1) OX=208964 GN=pstB PE=3 SV=1	12	55	7.81091e+07	2.81289e+07	8.31474e+07	3.55738e+07	5.75489e+07	2.83715e+07	8.80906e+07	3.50279e+07	1.00024e+08	4.18231e+07	4.83618e+07	8.60426e+07	6.66581e+07	4.07349e+07	6.92189e+07	4.1899e+07	-8.0317	1.72221e-05	0.000205431	-1.62373	0.138086	0.447451	0.63414	0.540966	0.50771	FALSE	FALSE	FALSE
Q9HT22	glmU	Bifunctional protein GlmU OS=Pseudomonas aeruginosa (strain ATCC 15692 / DSM 22644 / CIP 104116 / JCM 14847 / LMG 12228 / 1C / PRS 101 / PAO1) OX=208964 GN=glmU PE=3 SV=1	14	45	7.87971e+07	5.3193e+07	8.18279e+07	6.14443e+07	7.11957e+07	6.66487e+07	7.17523e+07	6.19911e+07	1.03297e+08	9.87155e+07	1.10382e+08	1.15781e+08	9.06239e+07	1.10926e+08	1.05336e+08	9.01566e+07	-3.0845	0.0124958	0.0177722	0.155148	0.880049	0.694189	-4.02655	0.00268035	0.0134821	FALSE	FALSE	FALSE
Q9HW45	xenB	Xenobiotic reductase OS=Pseudomonas aeruginosa (strain ATCC 15692 / DSM 22644 / CIP 104116 / JCM 14847 / LMG 12228 / 1C / PRS 101 / PAO1) OX=208964 GN=xenB PE=4 SV=1	9	37	4.09695e+07	6.37353e+07	5.62032e+07	8.07356e+07	6.19788e+07	6.10433e+07	6.08635e+07	7.0939e+07	4.86039e+07	6.37571e+07	6.01202e+07	4.75162e+07	5.50082e+07	5.34257e+07	5.33169e+07	5.20708e+07	2.18805	0.0553709	0.0511361	-0.0493822	0.961668	0.711679	0.0316673	0.975393	0.709523	FALSE	FALSE	FALSE
Q9HVZ2	PA4423	Uncharacterized protein OS=Pseudomonas aeruginosa (strain ATCC 15692 / DSM 22644 / CIP 104116 / JCM 14847 / LMG 12228 / 1C / PRS 101 / PAO1) OX=208964 GN=PA4423 PE=4 SV=1	19	47	1.1682e+08	1.49834e+08	1.36291e+08	1.49271e+08	1.55474e+08	1.28525e+08	1.36769e+08	1.52418e+08	1.42261e+08	1.42429e+08	1.50464e+08	1.44315e+08	1.51071e+08	1.41329e+08	1.54966e+08	1.42318e+08	0.857984	0.412382	0.204959	-0.882798	0.399785	0.549448	-1.30725	0.2219	0.284641	FALSE	FALSE	FALSE
Q9I4Z8	PA0961	Probable cold-shock protein OS=Pseudomonas aeruginosa (strain ATCC 15692 / DSM 22644 / CIP 104116 / JCM 14847 / LMG 12228 / 1C / PRS 101 / PAO1) OX=208964 GN=PA0961 PE=4 SV=1	7	83	1.12832e+08	6.78554e+07	9.81476e+07	1.08091e+08	6.67077e+07	1.21638e+08	1.22269e+08	1.26007e+08	1.00661e+08	1.14679e+08	8.56206e+07	1.16219e+08	1.47953e+08	1.17345e+08	1.61926e+08	1.25863e+08	0.330637	0.748217	0.300342	-0.0884449	0.931415	0.70496	-1.20292	0.258146	0.314298	FALSE	FALSE	FALSE
Q9HWP3	tyrS1	Tyrosine--tRNA ligase 1 OS=Pseudomonas aeruginosa (strain ATCC 15692 / DSM 22644 / CIP 104116 / JCM 14847 / LMG 12228 / 1C / PRS 101 / PAO1) OX=208964 GN=tyrS1 PE=3 SV=1	10	28	1.58294e+08	7.64338e+07	1.87766e+08	6.22683e+07	1.34428e+08	1.02627e+08	1.46217e+08	7.26114e+07	8.24284e+07	8.26185e+07	6.24299e+07	1.1543e+08	6.96662e+07	6.67207e+07	8.62685e+07	8.02005e+07	-6.17238	0.000140666	0.000833927	1.01292	0.336952	0.525765	7.27008	3.55687e-05	0.000512516	FALSE	FALSE	FALSE
G3XDA2	fabF1	3-oxoacyl-[acyl-carrier-protein] synthase 2 OS=Pseudomonas aeruginosa (strain ATCC 15692 / DSM 22644 / CIP 104116 / JCM 14847 / LMG 12228 / 1C / PRS 101 / PAO1) OX=208964 GN=fabF1 PE=1 SV=1	11	45	4.56792e+07	3.51419e+07	5.67604e+07	3.43217e+07	7.12517e+07	3.41654e+07	6.13366e+07	4.16664e+07	9.59379e+07	8.77057e+07	1.06827e+08	8.35112e+07	9.58436e+07	9.19252e+07	1.0887e+08	1.02114e+08	-4.61131	0.00115285	0.00342605	-1.56898	0.150308	0.451409	-5.63381	0.000263181	0.00242483	FALSE	FALSE	FALSE
Q9I348	PA1677	Isochorismatase domain-containing protein OS=Pseudomonas aeruginosa (strain ATCC 15692 / DSM 22644 / CIP 104116 / JCM 14847 / LMG 12228 / 1C / PRS 101 / PAO1) OX=208964 GN=PA1677 PE=4 SV=1	9	68	3.07305e+07	3.62685e+07	3.68637e+07	3.49573e+07	4.25527e+07	3.66079e+07	4.01455e+07	2.82352e+07	2.16437e+07	2.68503e+07	3.22398e+07	2.40408e+07	2.34577e+07	3.22242e+07	2.35187e+07	3.46363e+07	-0.996475	0.344139	0.182195	1.32974	0.215572	0.48265	3.49453	0.00625029	0.0248727	FALSE	FALSE	FALSE
Q9HYL2	nosZ	Nitrous-oxide reductase OS=Pseudomonas aeruginosa (strain ATCC 15692 / DSM 22644 / CIP 104116 / JCM 14847 / LMG 12228 / 1C / PRS 101 / PAO1) OX=208964 GN=nosZ PE=3 SV=1	18	35	1.3218e+08	2.23127e+08	1.41051e+08	2.97848e+08	1.21314e+08	2.64255e+08	1.35612e+08	2.79253e+08	9.00157e+07	1.25765e+08	1.37195e+08	1.01328e+08	1.09616e+08	1.22719e+08	9.20803e+07	1.19047e+08	9.43509	4.45282e-06	8.27365e-05	0.97224	0.355755	0.53776	2.24676	0.0497991	0.105318	FALSE	FALSE	FALSE
Q9I585	PA0856	DUF2059 domain-containing protein OS=Pseudomonas aeruginosa (strain ATCC 15692 / DSM 22644 / CIP 104116 / JCM 14847 / LMG 12228 / 1C / PRS 101 / PAO1) OX=208964 GN=PA0856 PE=1 SV=1	7	38	1.99356e+08	2.6851e+08	2.16096e+08	2.27428e+08	2.19975e+08	2.44635e+08	1.73698e+08	2.74666e+08	1.96079e+08	1.56607e+08	1.64966e+08	1.87194e+08	1.76912e+08	1.74967e+08	1.48277e+08	1.76585e+08	3.14429	0.0113261	0.0165053	0.214099	0.835132	0.684312	1.96157	0.07977	0.140897	FALSE	FALSE	FALSE
O87125	cheB1	Protein-glutamate methylesterase/protein-glutamine glutaminase 1 OS=Pseudomonas aeruginosa (strain ATCC 15692 / DSM 22644 / CIP 104116 / JCM 14847 / LMG 12228 / 1C / PRS 101 / PAO1) OX=208964 GN=cheB1 PE=1 SV=2	11	46	5.93107e+07	5.17193e+07	5.48843e+07	4.82486e+07	7.57424e+07	5.54222e+07	6.09732e+07	4.7639e+07	8.93839e+07	8.14819e+07	1.11038e+08	6.63443e+07	7.53e+07	9.76266e+07	6.41002e+07	8.02337e+07	-2.45033	0.0358279	0.0378739	-0.242426	0.813759	0.678007	-2.31929	0.0441229	0.0970817	FALSE	FALSE	FALSE
Q9HTY9	amgR	AmgR OS=Pseudomonas aeruginosa (strain ATCC 15692 / DSM 22644 / CIP 104116 / JCM 14847 / LMG 12228 / 1C / PRS 101 / PAO1) OX=208964 GN=amgR PE=4 SV=1	9	47	1.34295e+08	9.95577e+07	1.5022e+08	9.73026e+07	1.20781e+08	1.05214e+08	1.22216e+08	8.80233e+07	1.57982e+08	1.26518e+08	1.29403e+08	1.37028e+08	1.30132e+08	1.37878e+08	1.47888e+08	1.17974e+08	-4.19422	0.00214496	0.00512984	-1.14938	0.279351	0.506498	-0.868073	0.406762	0.426905	FALSE	FALSE	FALSE
P27726	gap	Glyceraldehyde-3-phosphate dehydrogenase OS=Pseudomonas aeruginosa (strain ATCC 15692 / DSM 22644 / CIP 104116 / JCM 14847 / LMG 12228 / 1C / PRS 101 / PAO1) OX=208964 GN=gap PE=3 SV=3	14	43	5.34745e+07	2.07981e+07	5.11674e+07	1.82631e+07	4.63947e+07	1.73975e+07	3.84075e+07	2.28688e+07	4.42042e+07	1.4067e+08	1.40265e+08	8.63268e+07	1.00994e+08	1.96909e+08	6.13223e+07	1.49782e+08	-8.60945	9.6607e-06	0.000129641	2.18889	0.0556647	0.377174	-2.32807	0.0434807	0.096221	FALSE	FALSE	FALSE
P15276	algP	Transcriptional regulatory protein AlgP OS=Pseudomonas aeruginosa (strain ATCC 15692 / DSM 22644 / CIP 104116 / JCM 14847 / LMG 12228 / 1C / PRS 101 / PAO1) OX=208964 GN=algP PE=4 SV=2	4	9	2.32834e+08	2.25206e+08	1.66147e+08	3.14146e+08	1.51479e+08	2.88108e+08	1.98768e+08	3.26861e+08	1.41651e+08	1.64047e+08	1.74992e+08	1.43839e+08	1.06753e+08	2.35786e+08	9.45747e+07	2.10089e+08	3.89338	0.00340775	0.00702943	2.51034	0.0327245	0.33577	2.64208	0.0256832	0.0669657	FALSE	FALSE	FALSE
P38098	carA	Carbamoyl-phosphate synthase small chain OS=Pseudomonas aeruginosa (strain ATCC 15692 / DSM 22644 / CIP 104116 / JCM 14847 / LMG 12228 / 1C / PRS 101 / PAO1) OX=208964 GN=carA PE=3 SV=1	9	43	7.58637e+07	4.40876e+07	7.74881e+07	5.49256e+07	1.03237e+08	5.30702e+07	7.72187e+07	5.55303e+07	8.65664e+07	9.35846e+07	9.62313e+07	8.63934e+07	9.88818e+07	7.55829e+07	8.81366e+07	9.16605e+07	-5.12152	0.000558131	0.00207409	-0.895406	0.393354	0.546618	-1.24251	0.243861	0.303453	FALSE	FALSE	FALSE
P72157	purE	N5-carboxyaminoimidazole ribonucleotide mutase OS=Pseudomonas aeruginosa (strain ATCC 15692 / DSM 22644 / CIP 104116 / JCM 14847 / LMG 12228 / 1C / PRS 101 / PAO1) OX=208964 GN=purE PE=3 SV=2	5	43	2.09852e+07	2.3469e+07	4.01113e+07	2.21857e+07	2.9945e+07	3.34288e+07	2.99941e+07	1.96451e+07	2.9138e+07	2.78392e+07	2.3266e+07	3.44084e+07	2.87301e+07	2.83295e+07	3.57242e+07	3.26914e+07	-1.2761	0.232745	0.141149	0.580868	0.575256	0.607024	0.14219	0.889902	0.677026	FALSE	FALSE	FALSE
Q9HZ67	pheA	Bifunctional chorismate mutase/prephenate dehydratase OS=Pseudomonas aeruginosa (strain ATCC 15692 / DSM 22644 / CIP 104116 / JCM 14847 / LMG 12228 / 1C / PRS 101 / PAO1) OX=208964 GN=pheA PE=3 SV=1	11	35	2.99329e+08	2.21939e+08	3.09179e+08	2.56577e+08	2.11956e+08	2.48531e+08	2.31913e+08	2.9717e+08	2.7129e+08	1.9688e+08	2.06512e+08	3.11669e+08	2.6151e+08	2.71772e+08	2.48879e+08	2.1226e+08	-0.195557	0.849147	0.325185	-0.0668345	0.948141	0.707601	0.531426	0.607332	0.54514	FALSE	FALSE	FALSE
Q9I671	gcdH	Glutaryl-CoA dehydrogenase OS=Pseudomonas aeruginosa (strain ATCC 15692 / DSM 22644 / CIP 104116 / JCM 14847 / LMG 12228 / 1C / PRS 101 / PAO1) OX=208964 GN=gcdH PE=3 SV=1	12	44	1.06901e+08	5.22161e+07	9.79094e+07	6.3685e+07	1.0348e+08	7.42339e+07	1.39675e+08	6.51018e+07	1.16443e+08	1.38055e+08	4.13832e+08	1.31367e+08	1.34123e+08	5.72451e+08	1.21042e+08	1.85442e+08	-5.54644	0.000313857	0.00143041	0.602889	0.561123	0.604267	-1.60585	0.141011	0.211123	FALSE	FALSE	FALSE
E1JGJ8	prfB	Peptide chain release factor 2 OS=Pseudomonas aeruginosa (strain ATCC 15692 / DSM 22644 / CIP 104116 / JCM 14847 / LMG 12228 / 1C / PRS 101 / PAO1) OX=208964 GN=prfB PE=3 SV=1	10	38	9.23042e+07	9.65882e+07	6.99817e+07	1.06333e+08	1.1151e+08	9.19854e+07	9.40725e+07	1.22995e+08	1.18506e+08	9.87383e+07	8.78294e+07	1.20179e+08	7.66696e+07	1.0613e+08	1.0311e+08	7.97249e+07	1.26856	0.235309	0.142275	0.425942	0.679925	0.645813	-0.394733	0.701762	0.593786	FALSE	FALSE	FALSE
Q9HTQ4	cycB	Cytochrome c5 OS=Pseudomonas aeruginosa (strain ATCC 15692 / DSM 22644 / CIP 104116 / JCM 14847 / LMG 12228 / 1C / PRS 101 / PAO1) OX=208964 GN=cycB PE=4 SV=1	5	44	1.64293e+08	1.35329e+08	1.91154e+08	1.88514e+08	9.4704e+07	1.97011e+08	1.25399e+08	1.57234e+08	9.98438e+07	1.31102e+08	1.34425e+08	1.85748e+08	1.36502e+08	1.66928e+08	1.52363e+08	1.63058e+08	1.24941	0.241923	0.145364	2.01129	0.0744298	0.397546	0.471557	0.647893	0.569183	FALSE	FALSE	FALSE
Q9I7A7	PA0020	LysM domain-containing protein OS=Pseudomonas aeruginosa (strain ATCC 15692 / DSM 22644 / CIP 104116 / JCM 14847 / LMG 12228 / 1C / PRS 101 / PAO1) OX=208964 GN=PA0020 PE=4 SV=1	11	37	6.89134e+07	5.30207e+07	7.62868e+07	4.08041e+07	7.56409e+07	4.97377e+07	5.59165e+07	4.8391e+07	6.75047e+07	7.87087e+07	8.33486e+07	5.64343e+07	7.76562e+07	7.40559e+07	7.71589e+07	8.60685e+07	-3.91805	0.00327928	0.00693309	-0.440265	0.66989	0.644929	-1.13856	0.282803	0.333321	FALSE	FALSE	FALSE
Q9HVX0	hisC1	Histidinol-phosphate aminotransferase 1 OS=Pseudomonas aeruginosa (strain ATCC 15692 / DSM 22644 / CIP 104116 / JCM 14847 / LMG 12228 / 1C / PRS 101 / PAO1) OX=208964 GN=hisC1 PE=3 SV=1	10	37	3.86642e+07	4.20364e+07	5.02446e+07	5.33047e+07	3.77694e+07	5.93155e+07	3.55158e+07	5.23079e+07	7.57789e+07	7.1663e+07	7.87212e+07	8.02735e+07	7.66295e+07	8.52588e+07	8.14682e+07	7.08398e+07	2.37668	0.0405	0.0410178	-0.254807	0.804467	0.67404	-7.42221	3.00174e-05	0.000460208	FALSE	FALSE	FALSE
Q9I4S5	pdxH	Pyridoxine/pyridoxamine 5'-phosphate oxidase OS=Pseudomonas aeruginosa (strain ATCC 15692 / DSM 22644 / CIP 104116 / JCM 14847 / LMG 12228 / 1C / PRS 101 / PAO1) OX=208964 GN=pdxH PE=3 SV=1	8	53	7.61741e+07	7.70303e+07	6.87996e+07	7.70902e+07	7.08683e+07	6.59641e+07	6.40089e+07	7.49687e+07	7.99864e+07	7.83463e+07	6.61529e+07	5.91854e+07	6.57107e+07	6.89291e+07	7.06701e+07	7.6162e+07	0.771594	0.459435	0.221068	-0.0275678	0.978595	0.714799	-0.106677	0.917266	0.689902	FALSE	FALSE	FALSE
Q9I730	PA0102	Carbonic anhydrase OS=Pseudomonas aeruginosa (strain ATCC 15692 / DSM 22644 / CIP 104116 / JCM 14847 / LMG 12228 / 1C / PRS 101 / PAO1) OX=208964 GN=PA0102 PE=3 SV=1	7	38	4.21192e+07	4.14094e+07	4.41515e+07	4.27158e+07	6.56536e+07	5.28955e+07	5.35872e+07	5.83943e+07	5.64096e+07	4.38847e+07	4.18085e+07	4.85369e+07	4.0298e+07	3.68042e+07	4.86043e+07	4.48861e+07	-0.374679	0.716267	0.293617	-0.689677	0.507389	0.585471	0.72011	0.488806	0.476008	FALSE	FALSE	FALSE
Q9I0I6	PA2652	Methyl-accepting chemotaxis protein PA2652 OS=Pseudomonas aeruginosa (strain ATCC 15692 / DSM 22644 / CIP 104116 / JCM 14847 / LMG 12228 / 1C / PRS 101 / PAO1) OX=208964 GN=PA2652 PE=4 SV=1	10	23	4.19133e+07	2.71108e+07	3.68953e+07	1.84372e+07	3.76926e+07	2.78892e+07	2.57131e+07	2.18938e+07	2.72754e+07	2.48314e+07	1.93278e+07	2.18548e+07	1.75715e+07	2.32013e+07	1.92454e+07	2.14709e+07	-2.99011	0.0146011	0.0199541	0.973222	0.355292	0.53776	3.89711	0.00328275	0.0156496	FALSE	FALSE	FALSE
Q9HWW7	PA4061	Probable thioredoxin OS=Pseudomonas aeruginosa (strain ATCC 15692 / DSM 22644 / CIP 104116 / JCM 14847 / LMG 12228 / 1C / PRS 101 / PAO1) OX=208964 GN=PA4061 PE=4 SV=1	11	54	4.94097e+07	4.69516e+07	5.29745e+07	6.02795e+07	4.29004e+07	4.05542e+07	5.27506e+07	3.89421e+07	5.60221e+07	6.03043e+07	6.1279e+07	7.46973e+07	7.63063e+07	5.94288e+07	6.39725e+07	5.3196e+07	-0.662575	0.523619	0.241028	-0.420922	0.683458	0.645813	-2.84736	0.0182045	0.0521489	FALSE	FALSE	FALSE
O50177	astE	Succinylglutamate desuccinylase OS=Pseudomonas aeruginosa (strain ATCC 15692 / DSM 22644 / CIP 104116 / JCM 14847 / LMG 12228 / 1C / PRS 101 / PAO1) OX=208964 GN=astE PE=3 SV=1	14	48	3.98721e+07	3.96237e+07	4.90896e+07	4.31958e+07	4.55011e+07	4.14693e+07	4.98689e+07	4.53259e+07	6.23478e+07	4.93948e+07	6.06538e+07	6.07304e+07	5.41712e+07	6.52947e+07	3.97634e+07	5.3928e+07	-1.06066	0.315505	0.171645	0.572971	0.580372	0.607024	-1.34634	0.209456	0.273065	FALSE	FALSE	FALSE
Q9I3M9	cycH	Cytochrome c-type biogenesis protein CycH OS=Pseudomonas aeruginosa (strain ATCC 15692 / DSM 22644 / CIP 104116 / JCM 14847 / LMG 12228 / 1C / PRS 101 / PAO1) OX=208964 GN=cycH PE=3 SV=1	13	45	6.48954e+07	6.32445e+07	5.35638e+07	5.88339e+07	5.50255e+07	5.66569e+07	5.26227e+07	5.4816e+07	4.47323e+07	5.32452e+07	5.46447e+07	4.96186e+07	5.50089e+07	4.9068e+07	5.34172e+07	4.16376e+07	0.47394	0.646429	0.274057	-0.861396	0.41087	0.555966	0.995107	0.344369	0.383173	FALSE	FALSE	FALSE
P04739	pilA	Fimbrial protein OS=Pseudomonas aeruginosa (strain ATCC 15692 / DSM 22644 / CIP 104116 / JCM 14847 / LMG 12228 / 1C / PRS 101 / PAO1) OX=208964 GN=pilA PE=1 SV=1	2	15	1.0632e+09	8.98102e+08	1.19502e+09	5.78051e+08	8.15143e+08	6.23796e+08	8.16411e+08	9.14876e+08	7.69577e+06	9.0755e+06	1.08552e+07	6.49275e+06	1.00455e+07	1.22244e+07	1.13324e+07	1.0659e+07	-2.00517	0.0747737	0.0630969	-0.351384	0.7332	0.662189	38.452	9.60873e-12	1.84144e-08	FALSE	FALSE	FALSE
Q9I2C4	exaC	NAD+ dependent aldehyde dehydrogenase ExaC OS=Pseudomonas aeruginosa (strain ATCC 15692 / DSM 22644 / CIP 104116 / JCM 14847 / LMG 12228 / 1C / PRS 101 / PAO1) OX=208964 GN=exaC PE=3 SV=1	14	45	1.89183e+07	9.47669e+06	1.61166e+07	1.49395e+07	1.60662e+07	1.34358e+07	3.38657e+07	1.38665e+07	2.18794e+08	8.07949e+07	8.56925e+07	1.19724e+08	9.70283e+07	1.35725e+08	1.04824e+08	1.06759e+08	-2.55061	0.0303151	0.0333983	-0.385161	0.708856	0.651719	-7.70293	2.20929e-05	0.000371397	FALSE	FALSE	FALSE
Q9HY01	adhC	S-(hydroxymethyl)glutathione dehydrogenase OS=Pseudomonas aeruginosa (strain ATCC 15692 / DSM 22644 / CIP 104116 / JCM 14847 / LMG 12228 / 1C / PRS 101 / PAO1) OX=208964 GN=adhC PE=3 SV=1	9	31	2.08553e+08	1.77715e+08	1.79548e+08	1.78887e+08	2.10467e+08	2.06915e+08	1.71044e+08	1.98179e+08	1.80893e+08	2.05087e+08	2.73827e+08	1.56139e+08	1.5864e+08	2.67636e+08	1.41024e+08	2.07781e+08	-0.118833	0.907925	0.340673	0.763907	0.464029	0.575466	0.364391	0.723551	0.603933	FALSE	FALSE	FALSE
P72170	pyrC	Dihydroorotase OS=Pseudomonas aeruginosa (strain ATCC 15692 / DSM 22644 / CIP 104116 / JCM 14847 / LMG 12228 / 1C / PRS 101 / PAO1) OX=208964 GN=pyrC PE=3 SV=2	11	41	1.0682e+08	1.7771e+08	1.07052e+08	1.92737e+08	1.05557e+08	1.7185e+08	1.11449e+08	2.12984e+08	1.27014e+08	1.44943e+08	1.21611e+08	1.35341e+08	1.22398e+08	1.3955e+08	1.23828e+08	1.51147e+08	8.84252	7.71781e-06	0.000111297	2.50634	0.0329424	0.33577	-2.32603	0.0436291	0.0963269	FALSE	FALSE	FALSE
Q9I1E7	PA2331	Alkyl hydroperoxide reductase AhpD OS=Pseudomonas aeruginosa (strain ATCC 15692 / DSM 22644 / CIP 104116 / JCM 14847 / LMG 12228 / 1C / PRS 101 / PAO1) OX=208964 GN=PA2331 PE=3 SV=1	5	26	4.7524e+06	6.96446e+07	5.33817e+06	9.67039e+07	6.8857e+06	8.40136e+07	6.42685e+06	8.28301e+07	7.63273e+06	2.30351e+07	7.63729e+06	3.34968e+07	8.8445e+06	3.59173e+07	8.03133e+06	2.99784e+07	23.7823	1.13156e-09	1.09331e-06	12.0168	6.13918e-07	0.00118208	-2.59121	0.0279728	0.0714771	FALSE	FALSE	FALSE
Q9I762	PA0070	Gly-zipper_Omp domain-containing protein OS=Pseudomonas aeruginosa (strain ATCC 15692 / DSM 22644 / CIP 104116 / JCM 14847 / LMG 12228 / 1C / PRS 101 / PAO1) OX=208964 GN=PA0070 PE=4 SV=1	11	50	2.78995e+08	6.14463e+07	2.58832e+08	7.50084e+07	1.64124e+08	6.70908e+07	1.79543e+08	7.37295e+07	1.85982e+08	1.91043e+08	1.53635e+08	2.27408e+08	1.68454e+08	1.89199e+08	1.6628e+08	1.66513e+08	-9.25504	5.24663e-06	8.89346e-05	1.68932	0.12463	0.440396	1.99493	0.0755311	0.136472	FALSE	FALSE	FALSE
Q9HUK5	PA4960	Probable phosphoserine phosphatase OS=Pseudomonas aeruginosa (strain ATCC 15692 / DSM 22644 / CIP 104116 / JCM 14847 / LMG 12228 / 1C / PRS 101 / PAO1) OX=208964 GN=PA4960 PE=4 SV=1	12	30	1.32768e+08	1.07699e+08	1.33938e+08	1.29414e+08	4.88901e+07	1.36709e+08	9.9303e+07	1.20584e+08	1.14876e+08	5.13617e+07	1.10324e+08	1.19811e+08	9.53811e+07	1.0704e+08	1.08696e+08	5.26373e+07	1.21882	0.252808	0.148812	-1.724	0.118006	0.435497	-0.525386	0.611364	0.546742	FALSE	FALSE	FALSE
P49988	rpoN	RNA polymerase sigma-54 factor OS=Pseudomonas aeruginosa (strain ATCC 15692 / DSM 22644 / CIP 104116 / JCM 14847 / LMG 12228 / 1C / PRS 101 / PAO1) OX=208964 GN=rpoN PE=3 SV=2	13	37	7.94423e+07	4.06113e+07	6.99997e+07	3.00345e+07	6.0496e+07	4.402e+07	6.78884e+07	3.14118e+07	6.1702e+07	3.02112e+07	5.02444e+07	5.28887e+07	6.56745e+07	5.8952e+07	6.47839e+07	4.20007e+07	-6.18169	0.000139052	0.000833927	-2.11603	0.0627341	0.37859	1.49935	0.166279	0.234309	FALSE	FALSE	TRUE
Q9HWL8	PA4163	Uncharacterized protein OS=Pseudomonas aeruginosa (strain ATCC 15692 / DSM 22644 / CIP 104116 / JCM 14847 / LMG 12228 / 1C / PRS 101 / PAO1) OX=208964 GN=PA4163 PE=4 SV=1	17	39	5.17935e+07	4.73115e+07	5.37165e+07	4.82601e+07	6.67921e+07	5.0307e+07	5.78993e+07	4.63612e+07	7.05726e+07	6.67747e+07	6.17444e+07	6.49958e+07	6.44259e+07	6.22267e+07	6.74315e+07	6.55041e+07	-2.35858	0.0417376	0.0417894	-0.268447	0.794268	0.673112	-1.74534	0.113133	0.182194	FALSE	FALSE	FALSE
A0A0F7KYK2	sul1	Dihydropteroate synthase OS=Pseudomonas aeruginosa (strain ATCC 15692 / DSM 22644 / CIP 104116 / JCM 14847 / LMG 12228 / 1C / PRS 101 / PAO1) OX=208964 GN=sul1 PE=3 SV=1	9	56	2.12867e+08	1.54798e+08	2.13217e+08	1.64119e+08	4.20594e+08	2.4499e+08	4.46039e+08	2.71505e+08	3.40273e+08	4.18093e+08	5.3229e+08	4.60899e+08	5.01198e+08	5.94938e+08	5.67276e+08	6.05193e+08	-1.97313	0.0787827	0.0652826	0.581217	0.575031	0.607024	-2.31242	0.0446323	0.0977929	FALSE	FALSE	FALSE
Q9I4W5	bcp	Bacterioferritin comigratory protein OS=Pseudomonas aeruginosa (strain ATCC 15692 / DSM 22644 / CIP 104116 / JCM 14847 / LMG 12228 / 1C / PRS 101 / PAO1) OX=208964 GN=bcp PE=4 SV=1	7	40	1.07808e+08	1.38393e+08	9.96119e+07	1.31426e+08	1.1469e+08	1.34577e+08	9.52796e+07	1.44525e+08	9.98533e+07	1.079e+08	1.15066e+08	1.09099e+08	9.38675e+07	1.22274e+08	9.77845e+07	1.08368e+08	4.4197	0.00152864	0.00409131	1.41339	0.190414	0.474879	0.350637	0.733515	0.609676	FALSE	FALSE	FALSE
Q9I1M1	bkdA2	2-oxoisovalerate dehydrogenase subunit beta OS=Pseudomonas aeruginosa (strain ATCC 15692 / DSM 22644 / CIP 104116 / JCM 14847 / LMG 12228 / 1C / PRS 101 / PAO1) OX=208964 GN=bkdA2 PE=3 SV=1	10	47	1.30961e+08	1.53051e+08	9.63149e+07	5.62321e+07	1.76665e+08	2.19806e+08	5.26811e+07	8.77896e+07	2.43662e+08	1.67333e+08	1.93219e+08	1.54854e+08	2.24899e+08	2.0997e+08	1.13558e+08	1.49474e+08	0.26934	0.793526	0.312684	-0.610525	0.556268	0.604267	-2.29611	0.045865	0.0998826	FALSE	FALSE	FALSE
Q9HXJ8	der	GTPase Der OS=Pseudomonas aeruginosa (strain ATCC 15692 / DSM 22644 / CIP 104116 / JCM 14847 / LMG 12228 / 1C / PRS 101 / PAO1) OX=208964 GN=der PE=3 SV=1	13	32	2.06641e+08	2.55839e+08	2.29646e+08	2.92411e+08	1.93199e+08	2.52684e+08	1.77494e+08	2.73074e+08	2.13267e+08	2.01222e+08	1.66833e+08	2.34118e+08	2.12152e+08	2.04568e+08	2.20765e+08	1.79844e+08	4.15988	0.00225994	0.00533873	0.115863	0.910246	0.699766	-0.0682348	0.947014	0.703988	FALSE	FALSE	FALSE
Q9HVL9	proB	Glutamate 5-kinase OS=Pseudomonas aeruginosa (strain ATCC 15692 / DSM 22644 / CIP 104116 / JCM 14847 / LMG 12228 / 1C / PRS 101 / PAO1) OX=208964 GN=proB PE=3 SV=1	13	44	8.30582e+07	1.0918e+08	7.51131e+07	9.67562e+07	7.54737e+07	1.11086e+08	8.39101e+07	1.10395e+08	6.14852e+07	7.71687e+07	8.64119e+07	6.96707e+07	6.7214e+07	7.55684e+07	6.80616e+07	6.59658e+07	4.6947	0.00102133	0.00316284	0.28148	0.78456	0.67255	1.38348	0.198181	0.262836	FALSE	FALSE	FALSE
Q9HT66	PA5507	Isochorismatase domain-containing protein OS=Pseudomonas aeruginosa (strain ATCC 15692 / DSM 22644 / CIP 104116 / JCM 14847 / LMG 12228 / 1C / PRS 101 / PAO1) OX=208964 GN=PA5507 PE=4 SV=1	8	53	3.04495e+08	2.81817e+08	2.96158e+08	2.47685e+08	2.02165e+08	2.79241e+08	1.88967e+08	2.48208e+08	3.15558e+08	3.31337e+08	2.60494e+08	3.31423e+08	3.11648e+08	2.72875e+08	3.87429e+08	2.8078e+08	0.744912	0.474655	0.226139	-0.448465	0.664176	0.643611	-2.02973	0.0713372	0.132345	FALSE	FALSE	FALSE
Q9I6H4	PA0317	FAD-binding PCMH-type domain-containing protein OS=Pseudomonas aeruginosa (strain ATCC 15692 / DSM 22644 / CIP 104116 / JCM 14847 / LMG 12228 / 1C / PRS 101 / PAO1) OX=208964 GN=PA0317 PE=4 SV=1	16	36	1.8077e+08	1.66731e+08	1.9767e+08	1.44532e+08	1.93121e+08	1.63073e+08	2.0412e+08	1.83679e+08	1.76814e+08	1.69235e+08	1.85158e+08	1.99136e+08	1.63867e+08	1.87765e+08	1.91472e+08	1.64198e+08	-2.55326	0.0301812	0.0332887	0.0417374	0.967598	0.711918	1.21057	0.255334	0.312271	FALSE	FALSE	FALSE
Q9HW30	PA4372	Peptidase_M75 domain-containing protein OS=Pseudomonas aeruginosa (strain ATCC 15692 / DSM 22644 / CIP 104116 / JCM 14847 / LMG 12228 / 1C / PRS 101 / PAO1) OX=208964 GN=PA4372 PE=4 SV=1	15	59	1.13483e+08	7.19836e+07	1.30288e+08	4.66314e+07	1.27179e+08	7.01127e+07	1.43321e+08	7.46007e+07	1.51946e+08	1.1575e+08	1.35809e+08	1.60011e+08	1.64383e+08	1.59643e+08	1.77827e+08	1.26907e+08	-6.23145	0.000130756	0.000799596	-1.23241	0.248308	0.497064	-2.44131	0.0359717	0.0857662	FALSE	FALSE	FALSE
Q9HZ63	ubiG	Ubiquinone biosynthesis O-methyltransferase OS=Pseudomonas aeruginosa (strain ATCC 15692 / DSM 22644 / CIP 104116 / JCM 14847 / LMG 12228 / 1C / PRS 101 / PAO1) OX=208964 GN=ubiG PE=3 SV=1	5	25	8.00478e+06	1.29613e+07	4.18349e+07	3.11657e+07	2.7775e+07	2.72532e+07	2.10367e+07	2.52779e+07	1.97213e+07	3.06894e+07	2.79171e+07	2.32486e+07	2.20936e+07	2.95836e+07	3.74663e+07	3.6178e+07	0.266748	0.795461	0.313191	0.855229	0.414103	0.557381	-0.679508	0.513041	0.491848	FALSE	FALSE	FALSE
Q9I0M4	lolA	Outer-membrane lipoprotein carrier protein OS=Pseudomonas aeruginosa (strain ATCC 15692 / DSM 22644 / CIP 104116 / JCM 14847 / LMG 12228 / 1C / PRS 101 / PAO1) OX=208964 GN=lolA PE=1 SV=1	12	63	8.51062e+07	1.12342e+08	8.63495e+07	1.12286e+08	1.03896e+08	1.02717e+08	8.3037e+07	1.13609e+08	9.66583e+07	1.1648e+08	1.20182e+08	1.02594e+08	8.45569e+07	1.20773e+08	9.7956e+07	1.18055e+08	3.06487	0.0129065	0.0181517	1.68012	0.126442	0.440396	-1.1273	0.2873	0.336752	FALSE	FALSE	FALSE
Q9I7A8	def	Peptide deformylase OS=Pseudomonas aeruginosa (strain ATCC 15692 / DSM 22644 / CIP 104116 / JCM 14847 / LMG 12228 / 1C / PRS 101 / PAO1) OX=208964 GN=def PE=1 SV=1	5	44	1.74711e+07	1.96484e+07	2.0342e+07	2.15911e+07	3.80088e+07	2.3526e+07	3.30364e+07	2.96827e+07	4.49663e+07	3.52622e+07	4.38863e+07	2.99048e+07	2.87281e+07	3.26878e+07	3.62485e+07	3.945e+07	-0.571053	0.581445	0.258129	-0.899296	0.391385	0.545299	-2.0669	0.0671023	0.126946	FALSE	FALSE	FALSE
Q9I587	fumC1	Fumarate hydratase class II 1 OS=Pseudomonas aeruginosa (strain ATCC 15692 / DSM 22644 / CIP 104116 / JCM 14847 / LMG 12228 / 1C / PRS 101 / PAO1) OX=208964 GN=fumC1 PE=3 SV=1	14	44	8.40377e+07	8.61564e+07	7.17058e+07	6.79136e+07	1.04528e+08	1.04475e+08	8.88294e+07	8.99294e+07	8.44263e+07	7.01726e+07	6.23062e+07	7.77455e+07	8.99404e+07	4.92986e+07	7.31372e+07	6.06455e+07	-0.0405867	0.96848	0.353685	-1.5928	0.144876	0.45139	1.10891	0.294767	0.342778	FALSE	FALSE	FALSE
Q9HUH4	PA4991	Probable FAD-dependent oxidoreductase PA4991 OS=Pseudomonas aeruginosa (strain ATCC 15692 / DSM 22644 / CIP 104116 / JCM 14847 / LMG 12228 / 1C / PRS 101 / PAO1) OX=208964 GN=PA4991 PE=1 SV=1	10	30	2.21586e+07	3.21522e+07	2.51227e+07	3.41101e+07	2.25782e+07	3.82203e+07	2.2294e+07	3.09138e+07	2.80543e+07	2.52337e+07	2.63229e+07	3.13581e+07	2.67207e+07	2.82303e+07	2.71087e+07	3.45753e+07	4.80731	0.000868589	0.00282568	1.0724	0.310814	0.520633	-2.0177	0.0727618	0.13395	FALSE	FALSE	FALSE
Q9HUK1	parC	DNA topoisomerase 4 subunit A OS=Pseudomonas aeruginosa (strain ATCC 15692 / DSM 22644 / CIP 104116 / JCM 14847 / LMG 12228 / 1C / PRS 101 / PAO1) OX=208964 GN=parC PE=3 SV=1	18	31	1.13229e+08	7.74572e+07	1.07326e+08	8.69506e+07	8.53031e+07	9.89279e+07	9.76636e+07	1.07423e+08	7.32039e+07	6.56197e+07	8.11004e+07	8.26489e+07	7.62326e+07	8.72117e+07	8.68755e+07	6.68547e+07	-0.940459	0.370673	0.191116	-0.628898	0.544686	0.599973	2.83988	0.0184338	0.0524919	FALSE	FALSE	FALSE
Q9HUK2	PA4963	ABC_trans_aux domain-containing protein OS=Pseudomonas aeruginosa (strain ATCC 15692 / DSM 22644 / CIP 104116 / JCM 14847 / LMG 12228 / 1C / PRS 101 / PAO1) OX=208964 GN=PA4963 PE=4 SV=1	10	51	1.3633e+08	2.03504e+08	1.25586e+08	1.74001e+08	1.28419e+08	1.56018e+08	1.01029e+08	1.62395e+08	1.59543e+08	1.43763e+08	1.48273e+08	1.38179e+08	1.2525e+08	1.63775e+08	1.26794e+08	1.39049e+08	4.06729	0.0026037	0.0059888	0.595604	0.565776	0.604502	-1.44575	0.180436	0.248235	FALSE	FALSE	FALSE
Q9HUA6	opgH	Glucans biosynthesis glucosyltransferase H OS=Pseudomonas aeruginosa (strain ATCC 15692 / DSM 22644 / CIP 104116 / JCM 14847 / LMG 12228 / 1C / PRS 101 / PAO1) OX=208964 GN=opgH PE=3 SV=1	18	28	1.02673e+08	7.21641e+07	8.94717e+07	6.2031e+07	7.68695e+07	5.48024e+07	8.03259e+07	6.18812e+07	6.2335e+07	3.93257e+07	4.73986e+07	5.43165e+07	9.17795e+07	5.01247e+07	7.62286e+07	4.57126e+07	-3.76744	0.00415125	0.00818556	-2.57254	0.0295186	0.33577	1.82781	0.0991189	0.165465	FALSE	FALSE	FALSE
Q9I2A2	fahA	Fumarylacetoacetase OS=Pseudomonas aeruginosa (strain ATCC 15692 / DSM 22644 / CIP 104116 / JCM 14847 / LMG 12228 / 1C / PRS 101 / PAO1) OX=208964 GN=fahA PE=4 SV=1	11	37	1.76526e+08	1.09744e+08	1.8323e+08	1.09184e+08	1.28746e+08	1.40595e+08	1.64658e+08	1.24995e+08	2.47871e+08	1.22873e+08	1.63323e+08	1.93232e+08	2.21128e+08	1.28401e+08	2.11617e+08	1.62143e+08	-3.14317	0.0113469	0.0165053	-2.74461	0.0221986	0.330591	-2.31797	0.0442204	0.0971845	FALSE	FALSE	FALSE
Q9I3A8	gpsA	Glycerol-3-phosphate dehydrogenase [NAD(P)+] OS=Pseudomonas aeruginosa (strain ATCC 15692 / DSM 22644 / CIP 104116 / JCM 14847 / LMG 12228 / 1C / PRS 101 / PAO1) OX=208964 GN=gpsA PE=3 SV=1	10	31	8.38607e+07	1.09532e+08	9.47395e+07	1.13437e+08	8.2877e+07	1.03184e+08	8.07823e+07	1.05381e+08	6.02589e+07	7.90695e+07	8.20304e+07	6.73915e+07	5.58585e+07	8.84813e+07	5.91491e+07	6.51215e+07	3.78502	0.00403795	0.0080112	1.47519	0.173485	0.462661	3.05593	0.0128546	0.04111	FALSE	FALSE	FALSE
Q9HUF1	msrA	Peptide methionine sulfoxide reductase MsrA OS=Pseudomonas aeruginosa (strain ATCC 15692 / DSM 22644 / CIP 104116 / JCM 14847 / LMG 12228 / 1C / PRS 101 / PAO1) OX=208964 GN=msrA PE=3 SV=1	6	27	1.07112e+08	1.03264e+08	9.11029e+07	1.29849e+08	8.74082e+07	1.22942e+08	9.15487e+07	1.25013e+08	8.33723e+07	8.46024e+07	7.91772e+07	8.0522e+07	8.60659e+07	8.73419e+07	6.81191e+07	7.27606e+07	3.25116	0.00950837	0.0145593	0.364513	0.723699	0.657315	2.15882	0.0576394	0.115764	FALSE	FALSE	FALSE
Q9HUM5	hisZ	ATP phosphoribosyltransferase regulatory subunit OS=Pseudomonas aeruginosa (strain ATCC 15692 / DSM 22644 / CIP 104116 / JCM 14847 / LMG 12228 / 1C / PRS 101 / PAO1) OX=208964 GN=hisZ PE=3 SV=1	12	39	6.46606e+07	6.20108e+07	7.14587e+07	6.01178e+07	7.31685e+07	5.1062e+07	5.74067e+07	5.35971e+07	7.11508e+07	7.39627e+07	7.77559e+07	8.09911e+07	7.23458e+07	7.10805e+07	7.8399e+07	7.38194e+07	-1.99866	0.0755715	0.0634751	0.00661175	0.994866	0.717787	-1.52836	0.15903	0.22727	FALSE	FALSE	FALSE
Q9HZ32	PA3208	Nitroreductase domain-containing protein OS=Pseudomonas aeruginosa (strain ATCC 15692 / DSM 22644 / CIP 104116 / JCM 14847 / LMG 12228 / 1C / PRS 101 / PAO1) OX=208964 GN=PA3208 PE=4 SV=1	7	47	3.84083e+07	4.82908e+07	3.82496e+07	5.62647e+07	4.07391e+07	5.11068e+07	4.27807e+07	5.75425e+07	3.32334e+07	3.4354e+07	3.55591e+07	4.09409e+07	3.5418e+07	3.55472e+07	3.82259e+07	3.65163e+07	4.00484	0.00286656	0.00637785	0.450064	0.663064	0.643181	1.54769	0.154354	0.222954	FALSE	FALSE	FALSE
Q9KGU7	dxs	1-deoxy-D-xylulose-5-phosphate synthase OS=Pseudomonas aeruginosa (strain ATCC 15692 / DSM 22644 / CIP 104116 / JCM 14847 / LMG 12228 / 1C / PRS 101 / PAO1) OX=208964 GN=dxs PE=1 SV=1	17	35	7.03615e+07	8.98669e+07	9.75035e+07	9.28914e+07	9.48681e+07	1.17174e+08	9.10799e+07	9.90166e+07	1.03041e+08	9.85904e+07	9.34615e+07	9.01564e+07	9.61235e+07	8.74262e+07	9.94367e+07	9.3636e+07	1.32596	0.216371	0.134442	-0.962196	0.360514	0.538029	-1.27828	0.231516	0.293053	FALSE	FALSE	FALSE
Q9I015	PA2828	Probable aminotransferase OS=Pseudomonas aeruginosa (strain ATCC 15692 / DSM 22644 / CIP 104116 / JCM 14847 / LMG 12228 / 1C / PRS 101 / PAO1) OX=208964 GN=PA2828 PE=4 SV=1	9	29	3.13841e+07	3.66743e+07	3.39836e+07	3.54979e+07	3.82058e+07	3.93568e+07	3.79405e+07	3.83732e+07	4.66111e+07	4.4206e+07	3.97661e+07	4.21343e+07	4.69288e+07	4.7548e+07	5.58937e+07	3.75761e+07	0.798804	0.444246	0.215693	-1.03451	0.327279	0.522743	-2.99868	0.0141395	0.0437759	FALSE	FALSE	FALSE
Q9HTN2	argB	Acetylglutamate kinase OS=Pseudomonas aeruginosa (strain ATCC 15692 / DSM 22644 / CIP 104116 / JCM 14847 / LMG 12228 / 1C / PRS 101 / PAO1) OX=208964 GN=argB PE=1 SV=3	9	42	7.33012e+07	1.15152e+08	9.21024e+07	1.11853e+08	1.08516e+08	1.24216e+08	9.396e+07	1.18123e+08	1.30191e+08	1.2788e+08	9.9793e+07	1.54421e+08	1.29793e+08	1.31931e+08	1.18688e+08	1.18759e+08	2.97855	0.0148827	0.0201014	1.27053	0.235029	0.489364	-2.65614	0.0250843	0.0658522	FALSE	FALSE	FALSE
Q9I6B4	thiG	Thiazole synthase OS=Pseudomonas aeruginosa (strain ATCC 15692 / DSM 22644 / CIP 104116 / JCM 14847 / LMG 12228 / 1C / PRS 101 / PAO1) OX=208964 GN=thiG PE=1 SV=1	11	55	1.10628e+08	1.97119e+08	1.30196e+08	2.27089e+08	1.25014e+08	2.13205e+08	1.04112e+08	2.35386e+08	1.07423e+08	1.12072e+08	1.01996e+08	1.2103e+08	1.0931e+08	1.08544e+08	1.14959e+08	1.19622e+08	8.71437	8.72679e-06	0.000123997	1.00673	0.339761	0.528862	1.0387	0.324676	0.365579	FALSE	FALSE	FALSE
Q9HZK0	nagZ	Beta-hexosaminidase OS=Pseudomonas aeruginosa (strain ATCC 15692 / DSM 22644 / CIP 104116 / JCM 14847 / LMG 12228 / 1C / PRS 101 / PAO1) OX=208964 GN=nagZ PE=1 SV=1	11	37	3.10084e+07	2.58664e+07	4.29705e+07	5.20818e+07	4.51136e+07	3.63307e+07	4.71302e+07	3.19952e+07	7.2676e+07	3.9931e+07	6.27699e+07	6.35761e+07	6.35987e+07	5.57756e+07	3.94369e+07	5.43824e+07	-0.967501	0.357683	0.18711	-0.676973	0.515053	0.589321	-2.38723	0.0393835	0.0906067	FALSE	FALSE	FALSE
Q9I672	PA0446	Uncharacterized protein OS=Pseudomonas aeruginosa (strain ATCC 15692 / DSM 22644 / CIP 104116 / JCM 14847 / LMG 12228 / 1C / PRS 101 / PAO1) OX=208964 GN=PA0446 PE=3 SV=1	15	51	3.25056e+07	1.9694e+07	4.82426e+07	2.14147e+07	4.206e+07	2.10338e+07	6.01592e+07	2.5126e+07	6.53271e+07	5.22606e+07	1.75792e+08	6.45793e+07	7.50272e+07	1.87892e+08	6.49105e+07	6.86215e+07	-5.59373	0.000294844	0.0013696	-0.205374	0.841745	0.684767	-2.94206	0.0155395	0.046898	FALSE	FALSE	FALSE
Q9I013	htpX	Protease HtpX OS=Pseudomonas aeruginosa (strain ATCC 15692 / DSM 22644 / CIP 104116 / JCM 14847 / LMG 12228 / 1C / PRS 101 / PAO1) OX=208964 GN=htpX PE=3 SV=1	6	31	8.42878e+07	5.6594e+07	1.02159e+08	6.98424e+07	6.73518e+07	6.13058e+07	7.07263e+07	4.97906e+07	8.95747e+07	9.17143e+07	9.48362e+07	6.9128e+07	7.77263e+07	8.10681e+07	8.30186e+07	8.56412e+07	-2.79335	0.0202335	0.0249308	-0.670622	0.518911	0.590166	-0.706423	0.496895	0.481239	FALSE	FALSE	FALSE
Q9HVL7	rpmA	50S ribosomal protein L27 OS=Pseudomonas aeruginosa (strain ATCC 15692 / DSM 22644 / CIP 104116 / JCM 14847 / LMG 12228 / 1C / PRS 101 / PAO1) OX=208964 GN=rpmA PE=1 SV=3	4	39	4.23601e+08	7.71287e+08	6.52047e+08	8.36717e+08	6.21919e+08	9.02205e+08	3.97988e+08	9.07869e+08	9.40349e+08	9.83948e+08	8.28961e+08	7.09391e+08	6.92076e+08	8.47291e+08	7.08954e+08	7.7831e+08	4.42872	0.00150829	0.00407407	0.49773	0.630333	0.629825	-3.35915	0.00779361	0.0290581	FALSE	FALSE	FALSE
Q9HUT3	PA4880	Probable bacterioferritin OS=Pseudomonas aeruginosa (strain ATCC 15692 / DSM 22644 / CIP 104116 / JCM 14847 / LMG 12228 / 1C / PRS 101 / PAO1) OX=208964 GN=PA4880 PE=4 SV=1	10	76	1.34101e+08	6.21649e+07	8.97512e+07	9.16109e+07	7.22105e+07	7.29322e+07	7.08988e+07	1.02238e+08	9.24208e+06	1.1724e+07	7.47882e+06	1.00242e+07	1.29386e+07	7.18487e+06	1.28497e+07	1.06138e+07	-0.589046	0.569805	0.255472	-0.392417	0.703671	0.651457	12.2987	3.80268e-07	1.65626e-05	FALSE	FALSE	FALSE
Q9I526	cysM	Cysteine synthase B OS=Pseudomonas aeruginosa (strain ATCC 15692 / DSM 22644 / CIP 104116 / JCM 14847 / LMG 12228 / 1C / PRS 101 / PAO1) OX=208964 GN=cysM PE=3 SV=1	7	32	2.85646e+07	5.02353e+07	4.58322e+07	5.92821e+07	4.92883e+07	4.88251e+07	4.58905e+07	4.8924e+07	4.42408e+07	4.30884e+07	3.99358e+07	3.74212e+07	3.77802e+07	4.20255e+07	4.01553e+07	4.04532e+07	1.78843	0.106128	0.0815105	0.0787599	0.938907	0.706092	0.201487	0.844569	0.659556	FALSE	FALSE	FALSE
Q9HTF0	PA5414	Uncharacterized protein OS=Pseudomonas aeruginosa (strain ATCC 15692 / DSM 22644 / CIP 104116 / JCM 14847 / LMG 12228 / 1C / PRS 101 / PAO1) OX=208964 GN=PA5414 PE=4 SV=1	6	41	1.00737e+07	2.24134e+07	1.41686e+07	1.80145e+07	1.84333e+07	1.95235e+07	1.12356e+07	1.76754e+07	1.21599e+07	2.01766e+07	1.45954e+07	8.42132e+06	1.42276e+07	1.50668e+07	1.30821e+07	1.74285e+07	2.79247	0.0202633	0.0249308	0.431251	0.676197	0.645813	-0.195453	0.849158	0.66121	FALSE	FALSE	FALSE
Q9I3J3	PA1520	Probable transcriptional regulator OS=Pseudomonas aeruginosa (strain ATCC 15692 / DSM 22644 / CIP 104116 / JCM 14847 / LMG 12228 / 1C / PRS 101 / PAO1) OX=208964 GN=PA1520 PE=4 SV=1	10	59	3.12565e+07	2.90505e+07	3.09482e+07	2.83761e+07	3.17522e+07	3.05153e+07	2.62023e+07	2.7483e+07	3.12053e+07	3.83945e+07	3.59347e+07	3.72981e+07	3.79558e+07	3.52183e+07	4.20849e+07	4.24086e+07	-0.494567	0.632333	0.270717	0.516519	0.617656	0.624885	-2.13232	0.0602271	0.118169	FALSE	FALSE	FALSE
Q9HVA8	hitA	Ferric iron-binding periplasmic protein HitA OS=Pseudomonas aeruginosa (strain ATCC 15692 / DSM 22644 / CIP 104116 / JCM 14847 / LMG 12228 / 1C / PRS 101 / PAO1) OX=208964 GN=hitA PE=4 SV=1	11	44	3.38559e+07	1.10973e+08	3.64316e+07	3.05341e+07	8.9882e+07	8.08885e+07	2.51536e+07	5.40197e+07	5.57995e+07	6.92904e+07	6.34314e+07	5.24948e+07	6.05243e+07	5.94306e+07	3.02347e+07	5.82588e+07	1.30894	0.221848	0.136527	1.0514	0.319859	0.520633	-0.790664	0.44844	0.452255	FALSE	FALSE	FALSE
Q9HV31	pmrB	PmrB: two-component regulator system signal sensor kinase PmrB OS=Pseudomonas aeruginosa (strain ATCC 15692 / DSM 22644 / CIP 104116 / JCM 14847 / LMG 12228 / 1C / PRS 101 / PAO1) OX=208964 GN=pmrB PE=4 SV=1	10	30	7.1803e+07	1.45064e+08	1.04144e+08	1.40494e+08	6.45377e+07	9.99258e+07	7.76262e+07	1.59916e+08	7.32437e+07	6.54405e+07	5.88993e+07	9.2406e+07	8.58765e+07	7.82908e+07	9.53566e+07	6.81791e+07	4.25436	0.00195829	0.00485152	-0.188793	0.854347	0.689061	0.11141	0.913611	0.687963	FALSE	FALSE	FALSE
Q9HU22	rmlA	Glucose-1-phosphate thymidylyltransferase OS=Pseudomonas aeruginosa (strain ATCC 15692 / DSM 22644 / CIP 104116 / JCM 14847 / LMG 12228 / 1C / PRS 101 / PAO1) OX=208964 GN=rmlA PE=1 SV=1	7	25	4.38726e+07	3.41232e+07	4.14793e+07	3.27091e+07	3.53894e+07	4.00082e+07	3.83641e+07	3.59508e+07	6.44397e+07	5.74548e+07	6.158e+07	6.94556e+07	6.52473e+07	5.83585e+07	7.60439e+07	5.48556e+07	-1.34178	0.211382	0.132277	-1.3485	0.209697	0.479719	-6.20801	0.00012543	0.00139181	FALSE	FALSE	FALSE
Q9HYF4	mqo1	Probable malate:quinone oxidoreductase 1 OS=Pseudomonas aeruginosa (strain ATCC 15692 / DSM 22644 / CIP 104116 / JCM 14847 / LMG 12228 / 1C / PRS 101 / PAO1) OX=208964 GN=mqo1 PE=3 SV=1	12	25	6.51407e+07	1.42875e+07	7.42789e+07	4.63056e+06	5.04726e+07	6.53111e+06	6.9977e+07	5.04423e+06	8.42638e+07	6.33972e+07	5.60002e+07	9.09959e+07	1.09159e+08	4.39722e+07	1.29312e+08	8.72203e+07	-9.82995	3.13516e-06	6.31079e-05	-1.32473	0.217165	0.483079	-1.9868	0.0765441	0.137602	FALSE	FALSE	FALSE
Q9HXI2	secF	Protein translocase subunit SecF OS=Pseudomonas aeruginosa (strain ATCC 15692 / DSM 22644 / CIP 104116 / JCM 14847 / LMG 12228 / 1C / PRS 101 / PAO1) OX=208964 GN=secF PE=3 SV=1	8	29	7.55365e+07	6.81949e+07	5.64606e+07	5.65072e+07	6.07185e+07	6.07932e+07	7.42237e+07	5.69086e+07	1.19588e+08	1.03849e+08	1.15168e+08	1.10459e+08	1.49736e+08	1.26476e+08	1.71788e+08	1.63044e+08	-1.04171	0.323766	0.174565	-0.819953	0.432936	0.563957	-6.50062	8.7422e-05	0.00105238	FALSE	FALSE	FALSE
Q51508	pchA	Salicylate biosynthesis isochorismate synthase OS=Pseudomonas aeruginosa (strain ATCC 15692 / DSM 22644 / CIP 104116 / JCM 14847 / LMG 12228 / 1C / PRS 101 / PAO1) OX=208964 GN=pchA PE=1 SV=1	16	44	9.13143e+07	4.53969e+07	1.04777e+08	5.72127e+07	1.25394e+08	5.34412e+07	9.77006e+07	5.92538e+07	9.95961e+07	8.74058e+07	7.59592e+07	1.27658e+08	1.38596e+08	7.80774e+07	1.17833e+08	8.93928e+07	-7.3525	3.54542e-05	0.000355257	-0.79455	0.446851	0.569049	-0.101404	0.92134	0.692151	FALSE	FALSE	FALSE
P34750	pilQ	Fimbrial assembly protein PilQ OS=Pseudomonas aeruginosa (strain ATCC 15692 / DSM 22644 / CIP 104116 / JCM 14847 / LMG 12228 / 1C / PRS 101 / PAO1) OX=208964 GN=pilQ PE=3 SV=2	22	40	2.1824e+08	1.94893e+08	2.46637e+08	1.37706e+08	2.38137e+08	2.04434e+08	1.72189e+08	1.68533e+08	1.23999e+08	1.13327e+08	1.20728e+08	9.14448e+07	1.35118e+08	1.07537e+08	1.32114e+08	9.07171e+07	-2.0256	0.0723197	0.0616448	-3.29884	0.00895376	0.281021	5.99661	0.000163933	0.00170742	FALSE	FALSE	FALSE
Q9HV88	phuR	Heme/hemoglobin uptake outer membrane receptor PhuR OS=Pseudomonas aeruginosa (strain ATCC 15692 / DSM 22644 / CIP 104116 / JCM 14847 / LMG 12228 / 1C / PRS 101 / PAO1) OX=208964 GN=phuR PE=3 SV=1	21	38	4.74735e+07	8.47292e+07	4.57086e+07	3.79097e+07	1.40762e+08	4.77503e+07	6.04441e+07	4.2869e+07	1.23856e+08	1.14156e+08	7.82661e+07	1.7332e+08	1.05331e+08	1.26128e+08	5.39114e+07	1.30652e+08	-0.991882	0.34626	0.183017	2.57182	0.0295542	0.33577	-1.04465	0.322053	0.363695	FALSE	FALSE	FALSE
G3XCT6	PA1458	Probable two-component sensor OS=Pseudomonas aeruginosa (strain ATCC 15692 / DSM 22644 / CIP 104116 / JCM 14847 / LMG 12228 / 1C / PRS 101 / PAO1) OX=208964 GN=PA1458 PE=4 SV=1	15	35	6.35133e+07	5.93143e+07	6.02202e+07	4.89879e+07	5.84297e+07	6.17487e+07	5.31724e+07	4.56164e+07	5.93559e+07	8.36145e+07	5.93916e+07	5.08739e+07	5.77417e+07	7.05372e+07	6.11934e+07	7.05613e+07	-1.07039	0.311329	0.170138	1.29786	0.225875	0.485268	-0.165823	0.871774	0.671049	FALSE	FALSE	FALSE
Q9HUE2	PA5027	Uncharacterized protein OS=Pseudomonas aeruginosa (strain ATCC 15692 / DSM 22644 / CIP 104116 / JCM 14847 / LMG 12228 / 1C / PRS 101 / PAO1) OX=208964 GN=PA5027 PE=4 SV=1	9	45	1.10669e+07	1.17065e+07	8.38567e+06	1.70166e+07	1.75376e+07	1.87936e+07	2.03627e+07	1.68424e+07	3.39282e+07	4.14134e+07	3.95763e+07	2.53245e+07	3.13048e+07	3.89118e+07	2.21356e+07	4.99613e+07	0.803674	0.441563	0.214714	1.1886	0.264322	0.503295	-4.05012	0.00258384	0.0130998	FALSE	FALSE	FALSE
Q51547	phoU	Phosphate-specific transport system accessory protein PhoU homolog OS=Pseudomonas aeruginosa (strain ATCC 15692 / DSM 22644 / CIP 104116 / JCM 14847 / LMG 12228 / 1C / PRS 101 / PAO1) OX=208964 GN=phoU PE=1 SV=1	11	52	6.44526e+07	1.54273e+07	7.74824e+07	2.85384e+07	2.91862e+07	1.5722e+07	5.90362e+07	2.15876e+07	1.17609e+08	2.4164e+07	3.63689e+07	7.46188e+07	6.38485e+07	4.51447e+07	6.12948e+07	3.26821e+07	-4.66586	0.00106491	0.00324577	-1.63703	0.135257	0.443912	-0.631639	0.542531	0.508448	FALSE	FALSE	FALSE
Q9I6I9	spuF	Spermidine/putrescine import ATP-binding protein PotA OS=Pseudomonas aeruginosa (strain ATCC 15692 / DSM 22644 / CIP 104116 / JCM 14847 / LMG 12228 / 1C / PRS 101 / PAO1) OX=208964 GN=spuF PE=3 SV=1	8	28	1.6625e+07	1.78468e+07	2.26918e+07	1.51822e+07	2.42495e+07	2.38931e+07	3.50073e+07	1.95894e+07	4.33756e+07	3.26338e+07	3.2221e+07	2.70811e+07	3.57409e+07	2.85061e+07	3.49405e+07	3.22786e+07	-1.44136	0.182165	0.119376	-2.13733	0.0605824	0.378074	-2.81942	0.0190761	0.0538408	FALSE	FALSE	FALSE
Q9I2P8	nfuA	Fe/S biogenesis protein NfuA OS=Pseudomonas aeruginosa (strain ATCC 15692 / DSM 22644 / CIP 104116 / JCM 14847 / LMG 12228 / 1C / PRS 101 / PAO1) OX=208964 GN=nfuA PE=3 SV=1	5	37	8.47903e+07	1.03675e+08	8.66847e+07	1.13475e+08	8.4916e+07	1.04735e+08	8.06988e+07	9.09213e+07	6.64105e+07	8.08156e+07	9.24483e+07	7.17348e+07	7.26041e+07	8.33437e+07	6.77708e+07	8.0602e+07	3.0746	0.0127012	0.0179676	0.726652	0.485484	0.583082	1.47268	0.173198	0.241222	FALSE	FALSE	FALSE
Q9I6D1	coaD	Phosphopantetheine adenylyltransferase OS=Pseudomonas aeruginosa (strain ATCC 15692 / DSM 22644 / CIP 104116 / JCM 14847 / LMG 12228 / 1C / PRS 101 / PAO1) OX=208964 GN=coaD PE=1 SV=1	9	64	5.49627e+07	1.12422e+08	7.23592e+07	6.65357e+07	8.02078e+07	7.12722e+07	1.738e+08	6.799e+07	1.10714e+08	1.13045e+08	4.05914e+07	6.95318e+07	8.39369e+07	4.98187e+07	1.09055e+08	5.99824e+07	-0.466442	0.65159	0.27552	-0.575605	0.578663	0.607024	0.268648	0.793948	0.639034	FALSE	FALSE	FALSE
Q9HVU7	PA4474	Uncharacterized protein OS=Pseudomonas aeruginosa (strain ATCC 15692 / DSM 22644 / CIP 104116 / JCM 14847 / LMG 12228 / 1C / PRS 101 / PAO1) OX=208964 GN=PA4474 PE=4 SV=1	9	27	2.50948e+07	2.41732e+07	3.20503e+07	1.98279e+07	3.78692e+07	2.01676e+07	3.0568e+07	2.06829e+07	4.00138e+07	5.29069e+07	5.34135e+07	3.77034e+07	4.45472e+07	5.06328e+07	4.39147e+07	5.42421e+07	-3.74894	0.00427413	0.00834271	0.655812	0.527975	0.592299	-3.47882	0.00641177	0.0253877	FALSE	FALSE	FALSE
Q9HUA7	PA5076	Probable binding protein component of ABC transporter OS=Pseudomonas aeruginosa (strain ATCC 15692 / DSM 22644 / CIP 104116 / JCM 14847 / LMG 12228 / 1C / PRS 101 / PAO1) OX=208964 GN=PA5076 PE=3 SV=1	7	39	5.04978e+07	5.34721e+07	5.88395e+07	6.09468e+07	4.96396e+07	5.37164e+07	4.94381e+07	6.33506e+07	7.57764e+07	6.6766e+07	6.44435e+07	6.50658e+07	5.30278e+07	6.57478e+07	5.79565e+07	6.52648e+07	1.40074	0.193635	0.124522	0.640149	0.537663	0.595311	-1.90779	0.0870795	0.15071	FALSE	FALSE	FALSE
Q9HV56	rbfA	Ribosome-binding factor A OS=Pseudomonas aeruginosa (strain ATCC 15692 / DSM 22644 / CIP 104116 / JCM 14847 / LMG 12228 / 1C / PRS 101 / PAO1) OX=208964 GN=rbfA PE=3 SV=1	6	57	5.47522e+07	4.7326e+07	5.7641e+07	3.55958e+07	5.98783e+07	4.46167e+07	5.531e+07	5.2839e+07	5.22284e+07	5.31788e+07	5.1304e+07	5.52687e+07	5.79662e+07	6.24338e+07	6.21832e+07	6.19003e+07	-2.68758	0.0241282	0.0280874	0.531808	0.607438	0.620153	0.261449	0.79933	0.640582	FALSE	FALSE	FALSE
Q51470	miaB	tRNA-2-methylthio-N(6)-dimethylallyladenosine synthase OS=Pseudomonas aeruginosa (strain ATCC 15692 / DSM 22644 / CIP 104116 / JCM 14847 / LMG 12228 / 1C / PRS 101 / PAO1) OX=208964 GN=miaB PE=3 SV=2	9	20	1.38534e+08	6.97195e+07	1.08746e+08	7.67064e+07	8.89409e+07	8.05665e+07	1.08204e+08	7.43314e+07	7.36163e+07	7.66519e+07	6.01858e+07	9.26839e+07	9.54261e+07	7.13846e+07	1.27411e+08	6.81513e+07	-4.06584	0.0026095	0.0059888	-0.727021	0.485269	0.583082	1.55228	0.153262	0.222453	FALSE	FALSE	FALSE
Q9I0M2	trxB1	Thioredoxin reductase OS=Pseudomonas aeruginosa (strain ATCC 15692 / DSM 22644 / CIP 104116 / JCM 14847 / LMG 12228 / 1C / PRS 101 / PAO1) OX=208964 GN=trxB1 PE=3 SV=1	6	42	1.46832e+07	3.68065e+07	2.07432e+07	6.77181e+07	3.73674e+07	2.56774e+07	4.44234e+07	2.90583e+07	4.16318e+07	3.11224e+07	6.00909e+07	5.07013e+07	5.4411e+07	7.2927e+07	4.89121e+07	7.40509e+07	1.1774	0.268173	0.152427	0.332122	0.747226	0.664526	-2.86679	0.0176222	0.0507953	FALSE	FALSE	FALSE
G3XD36	ptsP	Phosphoenolpyruvate-protein phosphotransferase PtsP OS=Pseudomonas aeruginosa (strain ATCC 15692 / DSM 22644 / CIP 104116 / JCM 14847 / LMG 12228 / 1C / PRS 101 / PAO1) OX=208964 GN=ptsP PE=3 SV=1	19	28	7.43721e+07	8.51115e+07	7.20814e+07	8.81663e+07	7.04712e+07	7.73711e+07	8.09447e+07	9.71403e+07	7.95921e+07	7.13275e+07	8.92865e+07	8.2415e+07	7.34174e+07	7.74855e+07	6.7994e+07	7.94748e+07	2.19354	0.0548716	0.0507823	0.065428	0.949231	0.707751	-0.460286	0.655672	0.571417	FALSE	FALSE	FALSE
O85732	fmt	Methionyl-tRNA formyltransferase OS=Pseudomonas aeruginosa (strain ATCC 15692 / DSM 22644 / CIP 104116 / JCM 14847 / LMG 12228 / 1C / PRS 101 / PAO1) OX=208964 GN=fmt PE=1 SV=1	10	47	3.3372e+07	5.12576e+07	4.86157e+07	5.50039e+07	6.7699e+07	4.47704e+07	5.848e+07	4.72662e+07	4.92037e+07	6.64763e+07	6.11216e+07	6.63441e+07	4.87878e+07	6.60198e+07	6.28921e+07	6.51512e+07	-0.13138	0.898262	0.338098	2.25061	0.0502868	0.362616	-0.611402	0.55529	0.516927	FALSE	FALSE	FALSE
Q9HVY5	PA4430	Cytochrome b OS=Pseudomonas aeruginosa (strain ATCC 15692 / DSM 22644 / CIP 104116 / JCM 14847 / LMG 12228 / 1C / PRS 101 / PAO1) OX=208964 GN=PA4430 PE=3 SV=1	5	14	4.24425e+07	5.06924e+07	5.64458e+07	6.34352e+07	6.6763e+07	6.53557e+07	5.8313e+07	6.23805e+07	5.45527e+07	8.33331e+07	7.37424e+07	4.64615e+07	7.7407e+07	6.77751e+07	7.94502e+07	8.57637e+07	0.804697	0.441001	0.214548	-0.162721	0.87425	0.693951	-2.02443	0.0719617	0.132988	FALSE	FALSE	FALSE
Q9HW73	PA4328	Uncharacterized protein OS=Pseudomonas aeruginosa (strain ATCC 15692 / DSM 22644 / CIP 104116 / JCM 14847 / LMG 12228 / 1C / PRS 101 / PAO1) OX=208964 GN=PA4328 PE=4 SV=1	13	61	4.44226e+07	6.32902e+07	5.97369e+07	5.7394e+07	8.32019e+07	5.73079e+07	6.69566e+07	5.63767e+07	7.32491e+07	7.39785e+07	6.74644e+07	5.15855e+07	6.32114e+07	6.90909e+07	5.72494e+07	7.68217e+07	-0.477984	0.643653	0.27324	0.305972	0.766425	0.668481	-0.370569	0.719092	0.601702	FALSE	FALSE	FALSE
Q51548	pvdA	L-ornithine N(5)-monooxygenase OS=Pseudomonas aeruginosa (strain ATCC 15692 / DSM 22644 / CIP 104116 / JCM 14847 / LMG 12228 / 1C / PRS 101 / PAO1) OX=208964 GN=pvdA PE=1 SV=2	14	36	4.7288e+06	2.0234e+07	1.44743e+07	1.22301e+07	4.43496e+07	1.33381e+07	2.85215e+07	1.22754e+07	6.53142e+07	1.32653e+08	3.65581e+07	3.14599e+08	4.555e+07	9.67168e+07	2.37133e+07	1.75681e+08	-0.463435	0.653665	0.276035	5.19012	0.000529516	0.0926883	-1.97767	0.0776966	0.138511	FALSE	FALSE	FALSE
Q9I3G5	ccoP1	Cbb3-type cytochrome c oxidase subunit OS=Pseudomonas aeruginosa (strain ATCC 15692 / DSM 22644 / CIP 104116 / JCM 14847 / LMG 12228 / 1C / PRS 101 / PAO1) OX=208964 GN=ccoP1 PE=3 SV=1	10	32	2.07378e+08	1.20392e+08	2.44052e+08	1.14018e+08	1.22406e+08	1.46201e+08	1.57569e+08	1.3015e+08	1.12755e+08	9.56887e+07	1.0468e+08	1.20969e+08	1.44147e+08	1.0051e+08	1.61185e+08	9.98168e+07	-2.38243	0.0401149	0.0407988	-2.01584	0.0738817	0.397546	2.03328	0.0709224	0.132042	FALSE	FALSE	FALSE
Q9HV51	tpiA	Triosephosphate isomerase OS=Pseudomonas aeruginosa (strain ATCC 15692 / DSM 22644 / CIP 104116 / JCM 14847 / LMG 12228 / 1C / PRS 101 / PAO1) OX=208964 GN=tpiA PE=3 SV=1	9	55	8.77204e+07	9.1973e+07	1.04923e+08	9.38169e+07	8.66441e+07	1.04409e+08	8.02938e+07	7.97551e+07	7.45484e+07	8.03897e+07	9.12067e+07	8.3259e+07	1.08677e+08	7.51479e+07	9.51861e+07	7.64292e+07	0.349913	0.734167	0.297919	-1.75427	0.112491	0.426352	-0.241115	0.814593	0.647024	FALSE	FALSE	FALSE
Q9I5R1	PA0660	NMO domain-containing protein OS=Pseudomonas aeruginosa (strain ATCC 15692 / DSM 22644 / CIP 104116 / JCM 14847 / LMG 12228 / 1C / PRS 101 / PAO1) OX=208964 GN=PA0660 PE=4 SV=1	8	35	2.81074e+07	3.73223e+07	2.75262e+07	3.85624e+07	2.98554e+07	3.49373e+07	2.90459e+07	3.45183e+07	2.23487e+07	3.02235e+07	2.99999e+07	2.34593e+07	2.2101e+07	3.42923e+07	1.89787e+07	3.02677e+07	3.44164	0.00697968	0.0116876	2.00142	0.0756335	0.397546	2.01262	0.0733706	0.134683	FALSE	FALSE	FALSE
Q9HVV7	lptA	Lipopolysaccharide export system protein LptA OS=Pseudomonas aeruginosa (strain ATCC 15692 / DSM 22644 / CIP 104116 / JCM 14847 / LMG 12228 / 1C / PRS 101 / PAO1) OX=208964 GN=lptA PE=1 SV=1	8	37	2.40289e+08	2.86737e+08	2.70328e+08	2.74495e+08	2.18045e+08	2.46991e+08	2.00064e+08	2.52697e+08	2.02029e+08	1.91451e+08	2.0823e+08	2.16433e+08	2.13389e+08	2.2548e+08	2.01054e+08	1.85547e+08	1.83239	0.0989153	0.0773858	-0.156483	0.879027	0.693951	1.4783	0.171719	0.239859	FALSE	FALSE	FALSE
Q9HZA3	leuC	3-isopropylmalate dehydratase large subunit OS=Pseudomonas aeruginosa (strain ATCC 15692 / DSM 22644 / CIP 104116 / JCM 14847 / LMG 12228 / 1C / PRS 101 / PAO1) OX=208964 GN=leuC PE=3 SV=1	11	32	3.07865e+07	3.6616e+07	2.96437e+07	3.87189e+07	3.08167e+07	3.98609e+07	2.77639e+07	4.63558e+07	4.77513e+07	5.04143e+07	5.24799e+07	3.58332e+07	3.90426e+07	4.72323e+07	3.61769e+07	5.3e+07	3.90798	0.00333109	0.00699055	0.527549	0.610276	0.622152	-3.77912	0.00395658	0.0178832	FALSE	FALSE	FALSE
Q9I5F5	putP	Sodium/proline symporter OS=Pseudomonas aeruginosa (strain ATCC 15692 / DSM 22644 / CIP 104116 / JCM 14847 / LMG 12228 / 1C / PRS 101 / PAO1) OX=208964 GN=putP PE=3 SV=1	7	14	7.1929e+07	4.0174e+07	8.75857e+07	2.65393e+07	4.80449e+07	3.66213e+07	6.48585e+07	3.67956e+07	6.91838e+07	6.76468e+07	6.28533e+07	1.07751e+08	7.52669e+07	8.49054e+07	6.83346e+07	6.08452e+07	-4.75898	0.000930907	0.00298817	1.07865	0.308164	0.520633	-0.269014	0.793674	0.639034	FALSE	FALSE	FALSE
Q9I6G0	ilvA1	L-threonine dehydratase OS=Pseudomonas aeruginosa (strain ATCC 15692 / DSM 22644 / CIP 104116 / JCM 14847 / LMG 12228 / 1C / PRS 101 / PAO1) OX=208964 GN=ilvA1 PE=3 SV=1	15	37	8.43429e+07	7.37566e+07	8.82788e+07	9.91301e+07	8.10103e+07	1.22465e+08	1.02413e+08	1.10326e+08	9.09527e+07	1.05847e+08	9.97103e+07	1.04449e+08	1.17047e+08	9.56305e+07	1.16535e+08	1.17012e+08	1.06791	0.312391	0.170526	0.000251109	0.999805	0.718322	-1.98949	0.0762077	0.137189	FALSE	FALSE	FALSE
Q9HXI9	iscU	Iron-sulfur cluster assembly scaffold protein IscU OS=Pseudomonas aeruginosa (strain ATCC 15692 / DSM 22644 / CIP 104116 / JCM 14847 / LMG 12228 / 1C / PRS 101 / PAO1) OX=208964 GN=iscU PE=3 SV=1	6	61	1.06357e+08	1.65204e+08	1.22751e+08	1.85532e+08	1.29495e+08	2.11022e+08	9.89559e+07	2.34067e+08	1.18258e+08	1.2505e+08	1.31744e+08	1.60251e+08	1.36979e+08	1.35797e+08	1.45994e+08	1.38367e+08	5.94424	0.000187319	0.00100548	0.622381	0.548778	0.602085	-1.85286	0.0951907	0.160445	FALSE	FALSE	FALSE
P42807	hemA	Glutamyl-tRNA reductase OS=Pseudomonas aeruginosa (strain ATCC 15692 / DSM 22644 / CIP 104116 / JCM 14847 / LMG 12228 / 1C / PRS 101 / PAO1) OX=208964 GN=hemA PE=3 SV=3	10	35	6.90612e+07	5.5476e+07	6.04519e+07	6.13357e+07	4.17654e+07	5.66178e+07	6.25543e+07	6.82361e+07	7.89697e+07	3.05844e+07	3.04285e+07	6.04795e+07	6.77093e+07	3.2386e+07	5.61237e+07	3.40682e+07	0.419272	0.684498	0.285423	-1.70244	0.122085	0.440396	0.22371	0.827723	0.653323	FALSE	FALSE	FALSE
P53641	sodB	Superoxide dismutase [Fe] OS=Pseudomonas aeruginosa (strain ATCC 15692 / DSM 22644 / CIP 104116 / JCM 14847 / LMG 12228 / 1C / PRS 101 / PAO1) OX=208964 GN=sodB PE=3 SV=3	6	55	4.40869e+08	7.09535e+08	5.78759e+08	7.58101e+08	5.70489e+08	7.51917e+08	6.24311e+08	9.10967e+08	5.76655e+08	5.92858e+08	8.62119e+08	6.36558e+08	5.53034e+08	8.7955e+08	4.90677e+08	7.62694e+08	4.04335	0.0027013	0.00611237	1.20249	0.259156	0.500188	-0.782009	0.453271	0.455272	FALSE	FALSE	TRUE
Q9HV35	speH	S-adenosylmethionine decarboxylase proenzyme OS=Pseudomonas aeruginosa (strain ATCC 15692 / DSM 22644 / CIP 104116 / JCM 14847 / LMG 12228 / 1C / PRS 101 / PAO1) OX=208964 GN=speH PE=3 SV=1	6	47	3.22721e+07	3.5465e+07	4.33987e+07	4.54321e+07	1.6032e+07	4.09269e+07	2.23804e+07	4.63769e+07	5.55932e+07	3.42655e+07	2.44689e+07	8.41602e+07	9.33121e+07	2.33345e+07	1.45348e+08	4.5002e+07	2.35932	0.0416862	0.0417894	-1.18127	0.267079	0.503581	-2.52958	0.0310215	0.0772082	FALSE	FALSE	FALSE
Q9I7C5	dnaA	Chromosomal replication initiator protein DnaA OS=Pseudomonas aeruginosa (strain ATCC 15692 / DSM 22644 / CIP 104116 / JCM 14847 / LMG 12228 / 1C / PRS 101 / PAO1) OX=208964 GN=dnaA PE=3 SV=1	18	45	1.27495e+08	9.34053e+07	1.26371e+08	8.1754e+07	1.06804e+08	8.83311e+07	1.1029e+08	9.51858e+07	1.12678e+08	1.19764e+08	1.22751e+08	1.25846e+08	1.18525e+08	1.21674e+08	1.35714e+08	1.12305e+08	-3.93598	0.00318918	0.00678716	-0.296993	0.773056	0.670489	-0.527778	0.609766	0.545805	FALSE	FALSE	FALSE
Q9HV69	panC	Pantothenate synthetase OS=Pseudomonas aeruginosa (strain ATCC 15692 / DSM 22644 / CIP 104116 / JCM 14847 / LMG 12228 / 1C / PRS 101 / PAO1) OX=208964 GN=panC PE=3 SV=1	9	42	1.34383e+08	1.27627e+08	1.49009e+08	1.23586e+08	1.36956e+08	1.4209e+08	9.78659e+07	1.30406e+08	9.64896e+07	8.58703e+07	1.13517e+08	9.06941e+07	8.44123e+07	9.00115e+07	9.31135e+07	9.01668e+07	0.230751	0.822485	0.319021	-1.03245	0.328191	0.523549	2.68549	0.0238785	0.0635516	FALSE	FALSE	FALSE
Q9I3C4	PA1597	DLH domain-containing protein OS=Pseudomonas aeruginosa (strain ATCC 15692 / DSM 22644 / CIP 104116 / JCM 14847 / LMG 12228 / 1C / PRS 101 / PAO1) OX=208964 GN=PA1597 PE=4 SV=1	5	28	2.87851e+07	4.44253e+07	3.34013e+07	5.80091e+07	3.46995e+07	5.50285e+07	3.11266e+07	6.54495e+07	3.10828e+07	4.29239e+07	3.98899e+07	3.59982e+07	3.53891e+07	4.85642e+07	2.98331e+07	4.01303e+07	5.78853	0.000228667	0.00115199	2.16639	0.0577616	0.378074	-0.613425	0.554006	0.516326	FALSE	FALSE	FALSE
P14532	ccpA	Cytochrome c551 peroxidase OS=Pseudomonas aeruginosa (strain ATCC 15692 / DSM 22644 / CIP 104116 / JCM 14847 / LMG 12228 / 1C / PRS 101 / PAO1) OX=208964 GN=ccpA PE=1 SV=2	7	32	6.21056e+07	4.94165e+07	8.58034e+07	7.48276e+07	7.83108e+07	7.80302e+07	8.44605e+07	6.2878e+07	7.87533e+07	9.78094e+07	1.77655e+08	1.29117e+08	9.97591e+07	1.66293e+08	5.14013e+07	9.87619e+07	-1.42999	0.185314	0.120735	1.11291	0.293932	0.518752	-0.798963	0.44384	0.449095	FALSE	FALSE	FALSE
Q9HU44	hisF1	Imidazole glycerol phosphate synthase subunit hisF1 OS=Pseudomonas aeruginosa (strain ATCC 15692 / DSM 22644 / CIP 104116 / JCM 14847 / LMG 12228 / 1C / PRS 101 / PAO1) OX=208964 GN=hisF1 PE=3 SV=1	12	55	9.70538e+07	5.63919e+07	9.55007e+07	4.00056e+07	6.97517e+07	7.26046e+07	6.72221e+07	4.47386e+07	9.73412e+07	7.82564e+07	9.01478e+07	1.15098e+08	8.68319e+07	1.14687e+08	1.15214e+08	8.18921e+07	-3.10516	0.0120783	0.017366	-0.0822187	0.936231	0.705831	-1.58719	0.145176	0.215007	FALSE	FALSE	FALSE
Q9HZZ0	PA2854	YkuD domain-containing protein OS=Pseudomonas aeruginosa (strain ATCC 15692 / DSM 22644 / CIP 104116 / JCM 14847 / LMG 12228 / 1C / PRS 101 / PAO1) OX=208964 GN=PA2854 PE=4 SV=1	9	36	1.87196e+07	2.89931e+07	2.09225e+07	2.60507e+07	3.36499e+07	3.86301e+07	2.21579e+07	3.63017e+07	4.81188e+07	5.15378e+07	4.73492e+07	3.58533e+07	2.32437e+07	5.27534e+07	2.34428e+07	5.61792e+07	2.24747	0.050188	0.0479639	1.8971	0.0895373	0.413201	-1.74876	0.112519	0.181357	FALSE	FALSE	FALSE
Q9HTL4	oxyR	OxyR OS=Pseudomonas aeruginosa (strain ATCC 15692 / DSM 22644 / CIP 104116 / JCM 14847 / LMG 12228 / 1C / PRS 101 / PAO1) OX=208964 GN=oxyR PE=1 SV=1	11	39	6.77664e+07	8.34153e+07	5.90642e+07	6.5016e+07	7.44407e+07	8.28359e+07	7.9181e+07	8.32339e+07	6.29537e+07	6.68804e+07	7.53673e+07	7.17833e+07	6.25491e+07	6.54696e+07	6.48409e+07	6.37031e+07	1.28856	0.228561	0.139296	0.141123	0.890809	0.694494	0.581225	0.574627	0.527282	FALSE	FALSE	FALSE
Q9HW43	PA4358	Ferrous iron transport protein B OS=Pseudomonas aeruginosa (strain ATCC 15692 / DSM 22644 / CIP 104116 / JCM 14847 / LMG 12228 / 1C / PRS 101 / PAO1) OX=208964 GN=PA4358 PE=3 SV=1	11	16	4.00827e+07	3.5147e+07	3.58143e+07	1.17956e+07	2.7958e+07	4.73421e+07	3.46323e+07	2.07686e+07	5.2156e+07	4.7204e+07	5.89126e+07	6.31416e+07	6.18869e+07	5.83916e+07	7.32317e+07	4.77302e+07	-1.17597	0.268718	0.152636	-1.28586	0.229858	0.48764	-5.45289	0.00033552	0.00294954	FALSE	FALSE	FALSE
Q9I0I4	PA2654	Probable chemotaxis transducer OS=Pseudomonas aeruginosa (strain ATCC 15692 / DSM 22644 / CIP 104116 / JCM 14847 / LMG 12228 / 1C / PRS 101 / PAO1) OX=208964 GN=PA2654 PE=1 SV=1	13	22	4.22365e+07	5.13713e+07	5.26008e+07	5.20406e+07	5.11563e+07	6.8611e+07	4.17769e+07	5.89213e+07	5.2339e+07	5.78182e+07	5.31585e+07	5.21761e+07	4.52391e+07	5.54011e+07	4.99074e+07	6.98643e+07	2.20853	0.0535286	0.0499219	1.86412	0.0944128	0.421786	-0.804263	0.440919	0.447556	FALSE	FALSE	FALSE
Q9HUA3	PA5080	Proline iminopeptidase OS=Pseudomonas aeruginosa (strain ATCC 15692 / DSM 22644 / CIP 104116 / JCM 14847 / LMG 12228 / 1C / PRS 101 / PAO1) OX=208964 GN=PA5080 PE=3 SV=1	12	54	6.12277e+07	1.06158e+08	7.90656e+07	9.05218e+07	7.12016e+07	8.39937e+07	7.68665e+07	1.08552e+08	7.42413e+07	6.77697e+07	6.79259e+07	8.2526e+07	6.30115e+07	8.86158e+07	5.62643e+07	8.18042e+07	3.47404	0.00662456	0.0113045	2.34835	0.0427923	0.345248	1.08935	0.302876	0.348429	FALSE	FALSE	FALSE
Q9I574	mliC	Membrane-bound lysozyme inhibitor of C-type lysozyme OS=Pseudomonas aeruginosa (strain ATCC 15692 / DSM 22644 / CIP 104116 / JCM 14847 / LMG 12228 / 1C / PRS 101 / PAO1) OX=208964 GN=mliC PE=1 SV=1	6	66	1.43957e+08	8.35002e+07	1.2878e+08	9.85372e+07	1.1115e+08	9.94141e+07	1.20295e+08	1.23787e+08	1.04841e+08	9.01011e+07	1.02393e+08	9.30778e+07	9.17913e+07	1.0454e+08	9.01852e+07	9.25226e+07	-2.39967	0.0389808	0.0398973	-0.334675	0.745361	0.663973	3.24578	0.0093884	0.0326536	FALSE	FALSE	FALSE
Q9I0Q4	PA2582	RNA chaperone ProQ OS=Pseudomonas aeruginosa (strain ATCC 15692 / DSM 22644 / CIP 104116 / JCM 14847 / LMG 12228 / 1C / PRS 101 / PAO1) OX=208964 GN=PA2582 PE=3 SV=1	6	43	3.34695e+07	3.4322e+07	5.11593e+07	3.99892e+07	2.44868e+07	4.08707e+07	4.10473e+07	4.80707e+07	3.41223e+07	4.69381e+07	3.46839e+07	4.19702e+07	4.04687e+07	3.54666e+07	4.55504e+07	4.21393e+07	0.746525	0.473726	0.225808	0.789359	0.449731	0.569703	-0.388462	0.706242	0.596185	FALSE	FALSE	FALSE
Q9HXJ6	PA3801	TPR_21 domain-containing protein OS=Pseudomonas aeruginosa (strain ATCC 15692 / DSM 22644 / CIP 104116 / JCM 14847 / LMG 12228 / 1C / PRS 101 / PAO1) OX=208964 GN=PA3801 PE=4 SV=1	9	56	1.05833e+08	7.61157e+07	9.38877e+07	7.23579e+07	9.92023e+07	8.31723e+07	9.17754e+07	6.92515e+07	9.07728e+07	8.4569e+07	9.71592e+07	8.70313e+07	1.11268e+08	9.3092e+07	1.29695e+08	1.08667e+08	-3.93184	0.00320971	0.00681585	-1.40738	0.192132	0.475719	-0.950104	0.365618	0.399931	FALSE	FALSE	FALSE
Q9HVW2	PA4455	Probable permease of ABC transporter OS=Pseudomonas aeruginosa (strain ATCC 15692 / DSM 22644 / CIP 104116 / JCM 14847 / LMG 12228 / 1C / PRS 101 / PAO1) OX=208964 GN=PA4455 PE=3 SV=1	6	27	3.49319e+07	2.3177e+07	2.92741e+07	2.72998e+07	2.21777e+07	2.36246e+07	2.9213e+07	2.46374e+07	2.98709e+07	2.67619e+07	2.64147e+07	2.53901e+07	3.46111e+07	2.10444e+07	3.94582e+07	2.48759e+07	-1.39779	0.194493	0.124945	-2.64842	0.0260307	0.331179	-0.972228	0.355055	0.391505	FALSE	FALSE	FALSE
Q9I610	PA0508	Probable acyl-CoA dehydrogenase OS=Pseudomonas aeruginosa (strain ATCC 15692 / DSM 22644 / CIP 104116 / JCM 14847 / LMG 12228 / 1C / PRS 101 / PAO1) OX=208964 GN=PA0508 PE=3 SV=1	15	24	7.99218e+07	4.94297e+07	6.64056e+07	4.69551e+07	5.04113e+07	5.7269e+07	6.60554e+07	5.61079e+07	5.0551e+07	5.57001e+07	5.23721e+07	4.92648e+07	5.62309e+07	4.10893e+07	5.45008e+07	4.07917e+07	-2.10703	0.0632808	0.0560932	-1.62727	0.137328	0.446657	1.93559	0.0832257	0.14526	FALSE	FALSE	FALSE
Q9I0J5	nuoH	NADH-quinone oxidoreductase subunit H OS=Pseudomonas aeruginosa (strain ATCC 15692 / DSM 22644 / CIP 104116 / JCM 14847 / LMG 12228 / 1C / PRS 101 / PAO1) OX=208964 GN=nuoH PE=3 SV=1	4	12	1.34154e+07	2.05077e+07	1.34885e+07	2.41864e+07	1.45323e+07	2.50458e+07	1.48186e+07	2.68078e+07	1.26353e+07	1.02414e+07	1.18599e+07	1.67617e+07	1.11154e+07	9.582e+06	1.18556e+07	1.26702e+07	6.02125	0.000169925	0.000942776	0.10493	0.918679	0.702465	1.82168	0.100103	0.166527	FALSE	FALSE	FALSE
Q9HZ55	rluB	Ribosomal large subunit pseudouridine synthase B OS=Pseudomonas aeruginosa (strain ATCC 15692 / DSM 22644 / CIP 104116 / JCM 14847 / LMG 12228 / 1C / PRS 101 / PAO1) OX=208964 GN=rluB PE=3 SV=1	11	40	2.85935e+07	2.59503e+07	6.07033e+07	3.26066e+07	2.70183e+07	2.64043e+07	4.59663e+07	2.97014e+07	6.57055e+07	3.44019e+07	4.1153e+07	6.14205e+07	5.53813e+07	4.32387e+07	7.18524e+07	2.94618e+07	-1.69668	0.122769	0.090273	-2.00135	0.0756421	0.397546	-2.0682	0.066959	0.126925	FALSE	FALSE	FALSE
Q9HT52	PA5521	Probable short-chain dehydrogenase OS=Pseudomonas aeruginosa (strain ATCC 15692 / DSM 22644 / CIP 104116 / JCM 14847 / LMG 12228 / 1C / PRS 101 / PAO1) OX=208964 GN=PA5521 PE=4 SV=1	6	39	3.06377e+07	1.07997e+07	2.22398e+07	1.05168e+07	1.74587e+07	1.39833e+07	2.89896e+07	1.76451e+07	4.4957e+07	3.45653e+07	3.65651e+07	3.45492e+07	3.16375e+07	4.97738e+07	3.16884e+07	2.59059e+07	-3.90039	0.00337074	0.00701895	-0.119906	0.907131	0.699736	-2.74362	0.0216601	0.0588792	FALSE	FALSE	FALSE
Q9HT70	metN2	Methionine import ATP-binding protein MetN 2 OS=Pseudomonas aeruginosa (strain ATCC 15692 / DSM 22644 / CIP 104116 / JCM 14847 / LMG 12228 / 1C / PRS 101 / PAO1) OX=208964 GN=metN2 PE=3 SV=1	10	40	5.74366e+07	2.9147e+07	5.42429e+07	2.69053e+07	2.76415e+07	2.70336e+07	3.76253e+07	2.78041e+07	4.3696e+07	2.75631e+07	3.68943e+07	5.24158e+07	4.99433e+07	3.99318e+07	5.58478e+07	2.72946e+07	-2.81193	0.0196182	0.0244266	-1.65341	0.131842	0.441723	-0.489626	0.635513	0.560991	FALSE	FALSE	FALSE
Q9I669	PA0449	HotDog ACOT-type domain-containing protein OS=Pseudomonas aeruginosa (strain ATCC 15692 / DSM 22644 / CIP 104116 / JCM 14847 / LMG 12228 / 1C / PRS 101 / PAO1) OX=208964 GN=PA0449 PE=4 SV=1	7	50	8.09577e+07	9.73409e+07	9.40063e+07	1.0458e+08	1.16796e+08	1.23597e+08	1.10669e+08	1.18028e+08	1.10333e+08	1.17553e+08	1.48039e+08	1.05932e+08	9.69131e+07	1.33135e+08	9.87708e+07	1.21349e+08	1.08602	0.304711	0.167659	0.613625	0.554304	0.604267	-0.983489	0.349766	0.387009	FALSE	FALSE	FALSE
Q9I697	gshB	Glutathione synthetase OS=Pseudomonas aeruginosa (strain ATCC 15692 / DSM 22644 / CIP 104116 / JCM 14847 / LMG 12228 / 1C / PRS 101 / PAO1) OX=208964 GN=gshB PE=3 SV=1	11	48	4.65405e+07	5.79149e+07	4.95328e+07	6.43556e+07	6.07809e+07	6.98358e+07	5.66378e+07	7.16802e+07	6.05702e+07	5.59947e+07	6.48877e+07	5.57178e+07	6.06235e+07	6.54065e+07	5.38458e+07	5.30084e+07	2.5452	0.0305894	0.0335474	-0.564193	0.586089	0.608684	-1.39233	0.195572	0.260096	FALSE	FALSE	FALSE
Q9HZ62	mupP	N-acetylmuramic acid 6-phosphate phosphatase OS=Pseudomonas aeruginosa (strain ATCC 15692 / DSM 22644 / CIP 104116 / JCM 14847 / LMG 12228 / 1C / PRS 101 / PAO1) OX=208964 GN=mupP PE=1 SV=1	5	25	2.76981e+07	3.93545e+07	2.5491e+07	4.93618e+07	3.59007e+07	4.37022e+07	2.82374e+07	3.9817e+07	2.73679e+07	4.24475e+07	4.49351e+07	3.68595e+07	2.97235e+07	3.70799e+07	3.23101e+07	3.25147e+07	4.04893	0.00267822	0.00610304	1.00528	0.340423	0.529037	-0.986614	0.348308	0.386223	FALSE	FALSE	FALSE
Q9I5A0	PA0840	Probable oxidoreductase OS=Pseudomonas aeruginosa (strain ATCC 15692 / DSM 22644 / CIP 104116 / JCM 14847 / LMG 12228 / 1C / PRS 101 / PAO1) OX=208964 GN=PA0840 PE=4 SV=1	14	43	4.34331e+07	5.5845e+07	4.61608e+07	5.87883e+07	3.9323e+07	6.06719e+07	4.39632e+07	5.3216e+07	4.54092e+07	5.10543e+07	6.09278e+07	4.57056e+07	5.47034e+07	5.2128e+07	5.33891e+07	8.26268e+07	4.09214	0.00250632	0.00577947	0.41797	0.685539	0.645813	-2.45591	0.0351023	0.0845112	FALSE	FALSE	FALSE
P29248	fliA	RNA polymerase sigma factor FliA OS=Pseudomonas aeruginosa (strain ATCC 15692 / DSM 22644 / CIP 104116 / JCM 14847 / LMG 12228 / 1C / PRS 101 / PAO1) OX=208964 GN=fliA PE=3 SV=1	9	53	4.17539e+07	6.26804e+07	5.02818e+07	7.66093e+07	5.80809e+07	5.69565e+07	5.54962e+07	7.56579e+07	6.95361e+07	6.83311e+07	7.53375e+07	6.27712e+07	5.3082e+07	7.96104e+07	5.17572e+07	6.83346e+07	2.79111	0.0203092	0.0249308	1.16629	0.272788	0.506413	-1.64193	0.133263	0.203012	FALSE	FALSE	FALSE
Q9HTC6	PA5440	Probable peptidase OS=Pseudomonas aeruginosa (strain ATCC 15692 / DSM 22644 / CIP 104116 / JCM 14847 / LMG 12228 / 1C / PRS 101 / PAO1) OX=208964 GN=PA5440 PE=4 SV=1	12	33	7.28433e+07	5.43134e+07	7.9224e+07	5.59577e+07	6.59646e+07	7.44297e+07	7.50407e+07	7.41547e+07	6.6104e+07	6.01374e+07	6.14016e+07	5.35471e+07	7.46553e+07	5.02577e+07	9.58195e+07	5.93924e+07	-1.42253	0.187407	0.121688	-2.67119	0.0250672	0.330591	-0.0392262	0.969523	0.709523	FALSE	FALSE	FALSE
Q9I2D5	PA1969	Uncharacterized protein OS=Pseudomonas aeruginosa (strain ATCC 15692 / DSM 22644 / CIP 104116 / JCM 14847 / LMG 12228 / 1C / PRS 101 / PAO1) OX=208964 GN=PA1969 PE=4 SV=1	3	29	4.73018e+07	2.5397e+07	2.82743e+07	3.30894e+07	3.56837e+07	4.29514e+07	3.37053e+07	5.18445e+07	4.89858e+07	5.55049e+07	6.48416e+07	5.22615e+07	5.4865e+07	5.8716e+07	4.40167e+07	6.45897e+07	0.231273	0.822091	0.319013	0.938023	0.372162	0.538029	-3.07825	0.0123867	0.0399634	FALSE	FALSE	FALSE
P07345	trpB	Tryptophan synthase beta chain OS=Pseudomonas aeruginosa (strain ATCC 15692 / DSM 22644 / CIP 104116 / JCM 14847 / LMG 12228 / 1C / PRS 101 / PAO1) OX=208964 GN=trpB PE=3 SV=2	9	32	2.78131e+07	2.64545e+07	2.19605e+07	2.31981e+07	2.94426e+07	2.70356e+07	2.40244e+07	2.47818e+07	3.73175e+07	3.31701e+07	4.60498e+07	2.98243e+07	3.6552e+07	3.76346e+07	3.43901e+07	3.64883e+07	-0.136148	0.894594	0.33698	-1.2714	0.234732	0.489364	-3.91117	0.00321092	0.015461	FALSE	FALSE	FALSE
Q9HTX5	gcvT	Aminomethyltransferase OS=Pseudomonas aeruginosa (strain ATCC 15692 / DSM 22644 / CIP 104116 / JCM 14847 / LMG 12228 / 1C / PRS 101 / PAO1) OX=208964 GN=gcvT PE=3 SV=1	10	46	4.44781e+07	6.87152e+07	6.80519e+07	7.3853e+07	5.46311e+07	6.22987e+07	6.8987e+07	7.25356e+07	7.67435e+07	6.57589e+07	6.41917e+07	7.25948e+07	6.40874e+07	6.54431e+07	8.47641e+07	6.76272e+07	1.66599	0.128846	0.0926958	-0.720595	0.489031	0.583082	-1.81368	0.1014	0.168392	FALSE	FALSE	FALSE
P72158	purK	N5-carboxyaminoimidazole ribonucleotide synthase OS=Pseudomonas aeruginosa (strain ATCC 15692 / DSM 22644 / CIP 104116 / JCM 14847 / LMG 12228 / 1C / PRS 101 / PAO1) OX=208964 GN=purK PE=3 SV=2	6	26	3.57916e+07	5.06807e+07	4.35156e+07	5.70064e+07	4.44049e+07	4.41555e+07	3.70059e+07	4.84647e+07	4.08006e+07	3.17218e+07	3.17238e+07	3.42322e+07	3.79114e+07	3.41101e+07	5.11529e+07	3.22614e+07	2.57862	0.0289321	0.0323658	-1.80998	0.102956	0.423106	0.0429297	0.966647	0.709523	FALSE	FALSE	FALSE
Q9HVX5	PA4440	Thioesterase domain-containing protein OS=Pseudomonas aeruginosa (strain ATCC 15692 / DSM 22644 / CIP 104116 / JCM 14847 / LMG 12228 / 1C / PRS 101 / PAO1) OX=208964 GN=PA4440 PE=4 SV=1	7	44	3.71033e+07	4.47962e+07	3.6235e+07	4.60349e+07	5.57531e+07	4.0623e+07	4.47495e+07	5.17051e+07	4.50111e+07	4.1022e+07	5.66239e+07	4.18195e+07	4.50447e+07	6.15624e+07	3.78421e+07	4.25093e+07	0.594019	0.56661	0.254394	0.0688081	0.946612	0.707562	-0.525357	0.611383	0.546742	FALSE	FALSE	FALSE
Q9I5E2	prpB	2-methylisocitrate lyase OS=Pseudomonas aeruginosa (strain ATCC 15692 / DSM 22644 / CIP 104116 / JCM 14847 / LMG 12228 / 1C / PRS 101 / PAO1) OX=208964 GN=prpB PE=3 SV=1	9	37	2.99881e+07	3.04199e+07	3.65386e+07	4.03794e+07	2.45785e+07	3.68821e+07	2.78067e+07	3.09966e+07	7.03276e+07	6.82667e+07	7.4519e+07	8.21647e+07	6.75036e+07	7.81562e+07	7.36968e+07	8.4854e+07	1.45961	0.177205	0.116691	1.25475	0.240453	0.492382	-9.2823	4.55001e-06	0.000112227	FALSE	FALSE	FALSE
Q9ZFK4	kdsA	2-dehydro-3-deoxyphosphooctonate aldolase OS=Pseudomonas aeruginosa (strain ATCC 15692 / DSM 22644 / CIP 104116 / JCM 14847 / LMG 12228 / 1C / PRS 101 / PAO1) OX=208964 GN=kdsA PE=1 SV=1	13	52	3.77427e+08	3.03128e+08	3.21463e+08	3.32045e+08	2.41283e+08	3.47984e+08	2.65192e+08	3.39645e+08	3.09529e+08	2.68453e+08	2.83274e+08	3.18041e+08	3.40359e+08	2.89562e+08	3.69058e+08	2.9169e+08	1.12039	0.290537	0.162282	-1.44836	0.180667	0.466047	-0.821597	0.431455	0.441693	FALSE	FALSE	FALSE
P57703	metE	5-methyltetrahydropteroyltriglutamate--homocysteine methyltransferase OS=Pseudomonas aeruginosa (strain ATCC 15692 / DSM 22644 / CIP 104116 / JCM 14847 / LMG 12228 / 1C / PRS 101 / PAO1) OX=208964 GN=metE PE=3 SV=1	21	31	3.63833e+07	2.15465e+07	3.1701e+07	2.13656e+07	2.84054e+08	2.7596e+07	8.12241e+07	2.41777e+07	1.67864e+07	1.42358e+07	1.99323e+07	1.02179e+07	3.01006e+07	1.59567e+07	1.51558e+07	1.82845e+07	-2.71641	0.022997	0.0271633	-1.84832	0.0968348	0.423106	3.04796	0.0130261	0.0414676	FALSE	FALSE	FALSE
Q9I3D6	sdhD	Succinate dehydrogenase hydrophobic membrane anchor subunit OS=Pseudomonas aeruginosa (strain ATCC 15692 / DSM 22644 / CIP 104116 / JCM 14847 / LMG 12228 / 1C / PRS 101 / PAO1) OX=208964 GN=sdhD PE=4 SV=1	2	16	4.53012e+07	9.08949e+07	4.66045e+07	9.80742e+07	3.74931e+07	8.50506e+07	4.65814e+07	9.60955e+07	3.16486e+07	3.17428e+07	3.41241e+07	3.44164e+07	4.22798e+07	3.11956e+07	4.4689e+07	3.39876e+07	10.0459	2.6006e-06	5.46237e-05	-1.5089	0.164816	0.458607	1.42694	0.185648	0.252326	FALSE	FALSE	FALSE
Q9HZX9	PA2867	Probable chemotaxis transducer OS=Pseudomonas aeruginosa (strain ATCC 15692 / DSM 22644 / CIP 104116 / JCM 14847 / LMG 12228 / 1C / PRS 101 / PAO1) OX=208964 GN=PA2867 PE=4 SV=1	13	45	2.97288e+07	7.97699e+06	3.04436e+07	7.65379e+06	2.56522e+07	9.28064e+06	2.76825e+07	7.13425e+06	3.4643e+07	4.39258e+07	4.2348e+07	3.45284e+07	3.19336e+07	4.21017e+07	3.08882e+07	3.56564e+07	-13.3684	2.11765e-07	1.36404e-05	1.16466	0.273417	0.506498	-2.10398	0.0631187	0.122184	FALSE	FALSE	FALSE
P22008	proC	Pyrroline-5-carboxylate reductase OS=Pseudomonas aeruginosa (strain ATCC 15692 / DSM 22644 / CIP 104116 / JCM 14847 / LMG 12228 / 1C / PRS 101 / PAO1) OX=208964 GN=proC PE=1 SV=2	6	32	6.25197e+07	5.67876e+07	5.79294e+07	5.28611e+07	5.61512e+07	6.83125e+07	3.49341e+07	5.28302e+07	3.84349e+07	4.69062e+07	4.99211e+07	4.91875e+07	4.65821e+07	5.18521e+07	3.77328e+07	5.43614e+07	0.812396	0.436785	0.213249	1.90276	0.0887255	0.41166	1.36886	0.202557	0.266977	FALSE	FALSE	FALSE
Q9HXS9	PA3712	Uncharacterized protein OS=Pseudomonas aeruginosa (strain ATCC 15692 / DSM 22644 / CIP 104116 / JCM 14847 / LMG 12228 / 1C / PRS 101 / PAO1) OX=208964 GN=PA3712 PE=4 SV=1	6	23	1.6793e+08	8.13917e+07	1.72614e+08	9.4901e+07	1.52757e+08	9.9985e+07	1.49555e+08	8.81777e+07	1.75906e+08	1.65392e+08	1.76265e+08	1.59661e+08	1.58412e+08	2.07538e+08	1.35073e+08	1.74241e+08	-8.37669	1.21484e-05	0.000156504	1.05622	0.317765	0.520633	-0.00573421	0.995543	0.709523	FALSE	FALSE	FALSE
Q9I0T0	PA2554	Probable short-chain dehydrogenase OS=Pseudomonas aeruginosa (strain ATCC 15692 / DSM 22644 / CIP 104116 / JCM 14847 / LMG 12228 / 1C / PRS 101 / PAO1) OX=208964 GN=PA2554 PE=3 SV=1	12	68	1.71144e+07	1.86668e+07	1.1495e+07	1.58542e+07	9.7052e+06	2.04951e+07	1.28494e+07	1.93656e+07	2.91903e+07	5.99063e+07	1.00346e+08	5.84761e+07	6.37506e+07	1.12815e+08	3.92779e+07	6.66657e+07	2.99531	0.0144762	0.0198395	1.23647	0.246866	0.496416	-5.75488	0.000224277	0.00213536	FALSE	FALSE	FALSE
Q51472	ihfA	Integration host factor subunit alpha OS=Pseudomonas aeruginosa (strain ATCC 15692 / DSM 22644 / CIP 104116 / JCM 14847 / LMG 12228 / 1C / PRS 101 / PAO1) OX=208964 GN=ihfA PE=1 SV=3	6	51	2.45983e+07	3.57721e+07	2.68016e+07	3.63837e+07	4.93855e+07	3.5903e+07	4.91651e+07	3.50032e+07	4.56929e+07	8.0245e+07	6.67933e+07	5.38689e+07	4.23276e+07	8.03231e+07	3.42634e+07	8.41885e+07	0.0328706	0.97447	0.355428	3.10426	0.0122839	0.299397	-1.27926	0.231186	0.292943	FALSE	FALSE	FALSE
Q9I692	PA0421	Amino_oxidase domain-containing protein OS=Pseudomonas aeruginosa (strain ATCC 15692 / DSM 22644 / CIP 104116 / JCM 14847 / LMG 12228 / 1C / PRS 101 / PAO1) OX=208964 GN=PA0421 PE=4 SV=1	15	36	2.88246e+07	7.25179e+07	4.83847e+07	9.22491e+07	4.49264e+07	7.31909e+07	4.23115e+07	7.95334e+07	9.99846e+07	5.59328e+07	8.75887e+07	7.74703e+07	5.79513e+07	6.69338e+07	4.977e+07	5.93862e+07	5.72022	0.000249836	0.00121915	-0.611946	0.555367	0.604267	-3.25643	0.0092253	0.0322977	FALSE	FALSE	FALSE
Q9HT45	PA5528	Tim44 domain-containing protein OS=Pseudomonas aeruginosa (strain ATCC 15692 / DSM 22644 / CIP 104116 / JCM 14847 / LMG 12228 / 1C / PRS 101 / PAO1) OX=208964 GN=PA5528 PE=4 SV=1	5	23	5.29396e+07	2.71023e+07	5.3353e+07	3.5937e+07	3.97641e+07	2.86462e+07	4.11095e+07	2.62656e+07	3.61624e+07	2.96494e+07	2.05145e+07	4.03385e+07	4.23543e+07	2.7769e+07	5.62178e+07	3.36846e+07	-4.36279	0.00166396	0.00433344	-0.588099	0.570593	0.606014	1.24727	0.242187	0.30217	FALSE	FALSE	FALSE
Q9HUJ1	PA4974	Probable outer membrane protein OS=Pseudomonas aeruginosa (strain ATCC 15692 / DSM 22644 / CIP 104116 / JCM 14847 / LMG 12228 / 1C / PRS 101 / PAO1) OX=208964 GN=PA4974 PE=4 SV=1	19	48	1.33561e+08	7.2476e+07	1.26875e+08	5.69803e+07	1.21536e+08	4.85617e+07	1.07145e+08	6.91957e+07	1.09593e+08	8.33348e+07	7.96277e+07	1.19387e+08	1.15109e+08	1.03282e+08	1.17721e+08	9.86077e+07	-7.02588	5.10693e-05	0.000465155	-0.353534	0.73164	0.661388	1.55431	0.152781	0.221981	FALSE	FALSE	FALSE
G3XD04	uvrD	DNA helicase OS=Pseudomonas aeruginosa (strain ATCC 15692 / DSM 22644 / CIP 104116 / JCM 14847 / LMG 12228 / 1C / PRS 101 / PAO1) OX=208964 GN=uvrD PE=3 SV=1	20	30	1.31872e+08	1.10703e+08	1.34309e+08	1.29741e+08	1.26972e+08	1.24779e+08	1.18176e+08	1.24796e+08	1.55932e+08	1.80624e+08	1.88718e+08	1.37544e+08	1.66201e+08	1.80931e+08	1.74005e+08	1.49011e+08	-0.701139	0.500315	0.233866	-0.723176	0.487518	0.583082	-4.21657	0.00199853	0.010799	FALSE	FALSE	FALSE
Q51391	glpR	Glycerol-3-phosphate regulon repressor OS=Pseudomonas aeruginosa (strain ATCC 15692 / DSM 22644 / CIP 104116 / JCM 14847 / LMG 12228 / 1C / PRS 101 / PAO1) OX=208964 GN=glpR PE=3 SV=2	7	32	2.71455e+07	3.14319e+07	2.61068e+07	3.14982e+07	2.57201e+07	2.9157e+07	2.01068e+07	3.47802e+07	2.53107e+07	2.69484e+07	2.73438e+07	2.88804e+07	2.6017e+07	3.02927e+07	2.54497e+07	2.85646e+07	2.77606	0.0208239	0.02534	1.38241	0.199424	0.479719	-0.593782	0.566536	0.522987	FALSE	FALSE	FALSE
O30506	aotP	Arginine/ornithine transport ATP-binding protein AotP OS=Pseudomonas aeruginosa (strain ATCC 15692 / DSM 22644 / CIP 104116 / JCM 14847 / LMG 12228 / 1C / PRS 101 / PAO1) OX=208964 GN=aotP PE=3 SV=2	10	50	1.11559e+08	5.88402e+07	1.17473e+08	8.00059e+07	5.53317e+07	5.19059e+07	8.00161e+07	5.08437e+07	1.41821e+08	8.53988e+07	1.07644e+08	1.28249e+08	1.21479e+08	1.20966e+08	1.308e+08	8.7105e+07	-2.24472	0.0504175	0.0479839	-1.65775	0.13095	0.441723	-2.27074	0.0478484	0.102338	FALSE	FALSE	FALSE
Q9HX25	lipA	Lipoyl synthase OS=Pseudomonas aeruginosa (strain ATCC 15692 / DSM 22644 / CIP 104116 / JCM 14847 / LMG 12228 / 1C / PRS 101 / PAO1) OX=208964 GN=lipA PE=3 SV=1	10	36	7.95065e+07	6.80927e+07	7.04243e+07	6.15279e+07	5.86672e+07	7.73731e+07	4.90542e+07	7.48207e+07	5.59514e+07	5.48382e+07	5.49076e+07	5.90111e+07	5.84073e+07	5.54577e+07	7.70814e+07	5.91236e+07	0.935996	0.372849	0.191416	-0.754171	0.469576	0.576426	0.311461	0.762181	0.623149	FALSE	FALSE	FALSE
Q9HTM2	gmk	Guanylate kinase OS=Pseudomonas aeruginosa (strain ATCC 15692 / DSM 22644 / CIP 104116 / JCM 14847 / LMG 12228 / 1C / PRS 101 / PAO1) OX=208964 GN=gmk PE=3 SV=1	5	27	2.47451e+07	4.74038e+07	4.44121e+07	4.77971e+07	3.69272e+07	4.28639e+07	3.87681e+07	4.11368e+07	4.62592e+07	3.79758e+07	3.7519e+07	5.32002e+07	3.32779e+07	5.48205e+07	3.9082e+07	4.32697e+07	1.91632	0.0863944	0.0699111	1.74144	0.114798	0.43088	-0.677144	0.514475	0.491992	FALSE	FALSE	FALSE
O82852	pyrH	Uridylate kinase OS=Pseudomonas aeruginosa (strain ATCC 15692 / DSM 22644 / CIP 104116 / JCM 14847 / LMG 12228 / 1C / PRS 101 / PAO1) OX=208964 GN=pyrH PE=3 SV=2	7	31	1.19359e+08	1.32521e+08	1.48024e+08	1.40032e+08	1.36742e+08	1.60781e+08	1.12772e+08	1.51199e+08	1.77972e+08	1.56745e+08	1.33514e+08	1.4738e+08	1.42951e+08	1.55273e+08	1.31207e+08	1.47237e+08	1.61558	0.139418	0.0980387	0.542713	0.600204	0.616063	-1.30921	0.221262	0.284156	FALSE	FALSE	FALSE
Q9I4L6	yfiB	YfiB OS=Pseudomonas aeruginosa (strain ATCC 15692 / DSM 22644 / CIP 104116 / JCM 14847 / LMG 12228 / 1C / PRS 101 / PAO1) OX=208964 GN=yfiB PE=1 SV=1	9	52	3.91445e+07	4.80394e+07	3.28407e+07	4.15282e+07	3.47648e+07	5.61768e+07	4.18683e+07	4.67267e+07	2.77844e+07	4.52092e+07	4.72553e+07	3.91876e+07	3.90758e+07	4.53438e+07	3.09387e+07	5.43314e+07	2.86108	0.0180803	0.0229555	2.0047	0.0752313	0.397546	0.327602	0.750322	0.617139	FALSE	FALSE	FALSE
Q9HVU8	PA4473	UPF0307 protein PA4473 OS=Pseudomonas aeruginosa (strain ATCC 15692 / DSM 22644 / CIP 104116 / JCM 14847 / LMG 12228 / 1C / PRS 101 / PAO1) OX=208964 GN=PA4473 PE=3 SV=2	6	51	1.78017e+07	2.07201e+07	1.68513e+07	2.29881e+07	3.15606e+07	2.64339e+07	2.0736e+07	2.95021e+07	2.06082e+07	2.5182e+07	1.81569e+07	1.63629e+07	1.90564e+07	1.88219e+07	2.2727e+07	2.57945e+07	1.08261	0.306142	0.168256	0.439357	0.670524	0.645217	0.334519	0.74526	0.614823	FALSE	FALSE	FALSE
Q9HUY6	PA4824	Uncharacterized protein OS=Pseudomonas aeruginosa (strain ATCC 15692 / DSM 22644 / CIP 104116 / JCM 14847 / LMG 12228 / 1C / PRS 101 / PAO1) OX=208964 GN=PA4824 PE=4 SV=1	7	37	2.61692e+07	7.88477e+06	3.20162e+07	8.68347e+06	1.62483e+07	7.4713e+06	3.53074e+07	8.81997e+06	8.45941e+07	8.9035e+06	4.77087e+06	4.18459e+07	3.72173e+07	8.23298e+06	3.75589e+07	1.07113e+07	-7.20292	4.18411e-05	0.000404267	-1.21013	0.256349	0.499829	-0.0781698	0.939316	0.70067	FALSE	FALSE	FALSE
Q9I1R3	PA2204	Probable binding protein component of ABC transporter OS=Pseudomonas aeruginosa (strain ATCC 15692 / DSM 22644 / CIP 104116 / JCM 14847 / LMG 12228 / 1C / PRS 101 / PAO1) OX=208964 GN=PA2204 PE=4 SV=1	9	39	1.63011e+07	4.65314e+07	2.18657e+07	4.43753e+07	4.02804e+07	5.61503e+07	3.66701e+07	4.8942e+07	5.28882e+07	5.07253e+07	2.81451e+07	7.54042e+07	2.66302e+07	6.05833e+07	1.56535e+07	4.01601e+07	3.17015	0.0108557	0.0159404	2.86464	0.0182059	0.329192	-0.151156	0.883016	0.673927	FALSE	FALSE	FALSE
G3XDB2	cpoB	Cell division coordinator CpoB OS=Pseudomonas aeruginosa (strain ATCC 15692 / DSM 22644 / CIP 104116 / JCM 14847 / LMG 12228 / 1C / PRS 101 / PAO1) OX=208964 GN=cpoB PE=3 SV=1	7	31	4.29648e+07	4.37672e+07	6.79081e+07	5.32134e+07	3.19906e+07	4.04201e+07	4.21087e+07	3.87266e+07	4.98701e+07	4.02575e+07	4.6064e+07	5.78713e+07	3.47247e+07	5.39774e+07	3.35579e+07	3.9177e+07	-0.125631	0.902687	0.339103	1.1829	0.266464	0.503581	0.592973	0.567055	0.523014	FALSE	FALSE	FALSE
Q9HT77	nrdJb	NrdJb OS=Pseudomonas aeruginosa (strain ATCC 15692 / DSM 22644 / CIP 104116 / JCM 14847 / LMG 12228 / 1C / PRS 101 / PAO1) OX=208964 GN=nrdJb PE=4 SV=1	9	60	1.87753e+08	2.02077e+08	1.87911e+08	2.5001e+08	2.03874e+08	2.46215e+08	2.23197e+08	2.51478e+08	2.27868e+08	2.63366e+08	2.98422e+08	2.14063e+08	2.31663e+08	2.91535e+08	2.13321e+08	2.27042e+08	2.34098	0.0429762	0.0427195	0.272237	0.79144	0.673112	-2.12517	0.0609444	0.118936	FALSE	FALSE	FALSE
Q9I5H1	PA0758	HDOD domain-containing protein OS=Pseudomonas aeruginosa (strain ATCC 15692 / DSM 22644 / CIP 104116 / JCM 14847 / LMG 12228 / 1C / PRS 101 / PAO1) OX=208964 GN=PA0758 PE=4 SV=1	12	58	6.40037e+07	5.67259e+07	6.93147e+07	6.88011e+07	5.04951e+07	6.8848e+07	4.72021e+07	6.15412e+07	3.86647e+07	4.71555e+07	5.2174e+07	5.7053e+07	4.92566e+07	5.09205e+07	6.60772e+07	4.60854e+07	1.1157	0.29244	0.16249	-0.0861824	0.933165	0.70516	0.907677	0.386509	0.413114	FALSE	FALSE	FALSE
Q9I5G7	lepB	Signal peptidase I OS=Pseudomonas aeruginosa (strain ATCC 15692 / DSM 22644 / CIP 104116 / JCM 14847 / LMG 12228 / 1C / PRS 101 / PAO1) OX=208964 GN=lepB PE=3 SV=1	11	38	1.55571e+08	1.42048e+08	1.38099e+08	1.46018e+08	1.1392e+08	1.65577e+08	1.12657e+08	1.57191e+08	9.59788e+07	1.08061e+08	8.98762e+07	1.14755e+08	1.04728e+08	9.0176e+07	1.18011e+08	9.89593e+07	1.98602	0.0771457	0.0642014	0.111205	0.913838	0.700322	2.44115	0.0359817	0.0857662	FALSE	FALSE	FALSE
Q9HX16	PA4011	acidPPc domain-containing protein OS=Pseudomonas aeruginosa (strain ATCC 15692 / DSM 22644 / CIP 104116 / JCM 14847 / LMG 12228 / 1C / PRS 101 / PAO1) OX=208964 GN=PA4011 PE=4 SV=1	4	11	1.9497e+07	1.33808e+07	2.18261e+07	1.53882e+07	1.84762e+07	1.40243e+07	2.216e+07	1.57748e+07	1.81791e+07	1.8043e+07	1.40771e+07	1.60201e+07	2.34696e+07	1.50134e+07	2.2814e+07	2.09437e+07	-3.79156	0.00399668	0.00794562	-0.774214	0.458204	0.574015	0.466966	0.651056	0.569812	FALSE	FALSE	FALSE
Q9I4X2	pqsB	2-heptyl-4(1H)-quinolone synthase subunit PqsB OS=Pseudomonas aeruginosa (strain ATCC 15692 / DSM 22644 / CIP 104116 / JCM 14847 / LMG 12228 / 1C / PRS 101 / PAO1) OX=208964 GN=pqsB PE=1 SV=1	7	36	8.93374e+07	7.90411e+07	9.37285e+07	7.89594e+07	1.29694e+08	9.72436e+07	1.65791e+08	9.49594e+07	5.58916e+07	5.43986e+07	5.15179e+07	9.92149e+07	6.2901e+07	6.05724e+07	8.04254e+07	7.01486e+07	-2.10438	0.0635574	0.0562529	0.791007	0.448815	0.569509	4.1477	0.00222161	0.0116645	FALSE	FALSE	FALSE
Q9HZ15	PA3225	Probable transcriptional regulator OS=Pseudomonas aeruginosa (strain ATCC 15692 / DSM 22644 / CIP 104116 / JCM 14847 / LMG 12228 / 1C / PRS 101 / PAO1) OX=208964 GN=PA3225 PE=3 SV=1	9	39	3.37911e+07	3.23633e+07	2.95431e+07	3.11048e+07	4.10646e+07	3.34654e+07	3.24037e+07	3.64536e+07	4.06527e+07	3.90093e+07	4.35751e+07	3.11563e+07	3.752e+07	5.21149e+07	3.72022e+07	4.82713e+07	-0.221535	0.829445	0.320948	0.459016	0.656856	0.641573	-1.65823	0.129889	0.199777	FALSE	FALSE	FALSE
P43501	pilH	Protein PilH OS=Pseudomonas aeruginosa (strain ATCC 15692 / DSM 22644 / CIP 104116 / JCM 14847 / LMG 12228 / 1C / PRS 101 / PAO1) OX=208964 GN=pilH PE=3 SV=1	6	59	1.40904e+08	1.32027e+08	8.33338e+07	1.2714e+08	1.30208e+08	1.4305e+08	1.16193e+08	1.45282e+08	1.41051e+08	1.62682e+08	1.21076e+08	1.03309e+08	1.38333e+08	1.23816e+08	9.51458e+07	1.39428e+08	1.55641	0.152818	0.104569	0.536265	0.604475	0.61844	-0.45081	0.662247	0.576014	FALSE	FALSE	FALSE
Q9HTK9	alkT	Rubredoxin-NAD(+) reductase OS=Pseudomonas aeruginosa (strain ATCC 15692 / DSM 22644 / CIP 104116 / JCM 14847 / LMG 12228 / 1C / PRS 101 / PAO1) OX=208964 GN=alkT PE=1 SV=1	9	36	2.96289e+07	1.32464e+07	2.13705e+07	7.89585e+06	1.32546e+07	7.11242e+06	2.51693e+07	8.5989e+06	3.05163e+07	2.14094e+07	2.71478e+07	2.60528e+07	2.73917e+07	2.73522e+07	2.67786e+07	2.24947e+07	-4.50546	0.00134641	0.00379271	-1.69064	0.124371	0.440396	-1.65705	0.130131	0.199873	FALSE	FALSE	FALSE
Q9HTJ2	betA	Oxygen-dependent choline dehydrogenase OS=Pseudomonas aeruginosa (strain ATCC 15692 / DSM 22644 / CIP 104116 / JCM 14847 / LMG 12228 / 1C / PRS 101 / PAO1) OX=208964 GN=betA PE=3 SV=1	13	32	4.33749e+07	1.36728e+07	5.06229e+07	1.51926e+07	4.79854e+07	1.74807e+07	6.53166e+07	1.60666e+07	7.96499e+07	5.35021e+07	4.77652e+07	7.23225e+07	6.41426e+07	5.26263e+07	6.13585e+07	5.82716e+07	-11.3887	8.73854e-07	3.04676e-05	-0.491394	0.634637	0.631188	-1.5417	0.15579	0.224144	FALSE	FALSE	FALSE
Q9I5R6	coq7	3-demethoxyubiquinol 3-hydroxylase OS=Pseudomonas aeruginosa (strain ATCC 15692 / DSM 22644 / CIP 104116 / JCM 14847 / LMG 12228 / 1C / PRS 101 / PAO1) OX=208964 GN=coq7 PE=1 SV=1	8	52	1.18984e+08	9.29666e+07	1.33173e+08	9.80115e+07	1.08928e+08	8.16935e+07	1.05269e+08	1.01005e+08	1.12067e+08	1.00355e+08	1.0917e+08	1.76075e+08	1.24484e+08	1.13136e+08	1.33357e+08	1.43475e+08	-2.89159	0.017188	0.0220252	0.71799	0.490562	0.583082	-0.345432	0.737301	0.610358	FALSE	FALSE	FALSE
Q9HZI7	PA3019	Probable ATP-binding component of ABC transporter OS=Pseudomonas aeruginosa (strain ATCC 15692 / DSM 22644 / CIP 104116 / JCM 14847 / LMG 12228 / 1C / PRS 101 / PAO1) OX=208964 GN=PA3019 PE=4 SV=1	15	27	5.68876e+07	5.44693e+07	5.87139e+07	6.02707e+07	4.22487e+07	5.9276e+07	4.79617e+07	5.90934e+07	3.73011e+07	3.4669e+07	3.25316e+07	4.02661e+07	4.72855e+07	3.97896e+07	5.54287e+07	4.00631e+07	1.53939	0.156879	0.106819	-0.758531	0.467086	0.576093	1.44224	0.181401	0.249205	FALSE	FALSE	FALSE
Q9I5I3	PA0746	Probable acyl-CoA dehydrogenase OS=Pseudomonas aeruginosa (strain ATCC 15692 / DSM 22644 / CIP 104116 / JCM 14847 / LMG 12228 / 1C / PRS 101 / PAO1) OX=208964 GN=PA0746 PE=3 SV=1	14	49	2.83657e+07	7.10016e+07	2.89207e+07	6.93197e+07	4.13757e+07	7.85034e+07	4.57764e+07	7.95454e+07	1.0976e+08	1.31465e+08	1.35097e+08	1.06356e+08	1.21301e+08	1.37159e+08	9.96605e+07	1.39253e+08	6.3536	0.000112584	0.000728768	1.10228	0.298292	0.519426	-9.33389	4.33733e-06	0.000110829	FALSE	FALSE	FALSE
Q9I521	PA0937	Uncharacterized protein OS=Pseudomonas aeruginosa (strain ATCC 15692 / DSM 22644 / CIP 104116 / JCM 14847 / LMG 12228 / 1C / PRS 101 / PAO1) OX=208964 GN=PA0937 PE=4 SV=1	5	25	6.16091e+07	6.9727e+07	6.89587e+07	6.79927e+07	5.96167e+07	5.99226e+07	4.99103e+07	6.25286e+07	5.05494e+07	4.95617e+07	4.83279e+07	5.31482e+07	5.10669e+07	4.64751e+07	5.86874e+07	4.32841e+07	1.03062	0.328673	0.176228	-1.04838	0.321175	0.520633	1.51661	0.161931	0.229956	FALSE	FALSE	FALSE
Q9HY77	PA3533	Glutaredoxin OS=Pseudomonas aeruginosa (strain ATCC 15692 / DSM 22644 / CIP 104116 / JCM 14847 / LMG 12228 / 1C / PRS 101 / PAO1) OX=208964 GN=PA3533 PE=3 SV=1	6	61	2.18602e+08	2.75929e+08	2.35736e+08	3.12818e+08	2.0215e+08	3.32948e+08	2.22343e+08	3.10196e+08	1.63007e+08	2.36582e+08	1.93314e+08	2.12726e+08	2.06363e+08	1.99553e+08	2.20586e+08	2.08002e+08	5.48601	0.000340105	0.00149367	1.19538	0.26179	0.502035	1.50101	0.165858	0.233889	FALSE	FALSE	FALSE
Q9I440	PA1304	Probable oligopeptidase OS=Pseudomonas aeruginosa (strain ATCC 15692 / DSM 22644 / CIP 104116 / JCM 14847 / LMG 12228 / 1C / PRS 101 / PAO1) OX=208964 GN=PA1304 PE=4 SV=1	15	29	2.5934e+07	3.80347e+07	6.59627e+07	7.3008e+07	3.2144e+07	4.61589e+07	5.85822e+07	4.56392e+07	3.80495e+07	4.30495e+07	4.96318e+07	3.5825e+07	3.93781e+07	4.39414e+07	3.70939e+07	3.94791e+07	0.673616	0.516881	0.238495	-0.0849634	0.934107	0.70516	0.193894	0.850345	0.66121	FALSE	FALSE	FALSE
Q9HZ86	wbpM	Nucleotide sugar epimerase/dehydratase WbpM OS=Pseudomonas aeruginosa (strain ATCC 15692 / DSM 22644 / CIP 104116 / JCM 14847 / LMG 12228 / 1C / PRS 101 / PAO1) OX=208964 GN=wbpM PE=4 SV=1	17	33	5.87394e+07	4.82631e+07	6.29452e+07	4.14204e+07	5.74937e+07	5.01467e+07	5.99405e+07	5.21073e+07	5.415e+07	6.0378e+07	5.99994e+07	4.78394e+07	5.89234e+07	6.10756e+07	6.29637e+07	5.32175e+07	-3.10033	0.0121747	0.0174786	-0.791556	0.448511	0.569509	0.197618	0.847511	0.660833	FALSE	FALSE	FALSE
Q9I344	aroC	Chorismate synthase OS=Pseudomonas aeruginosa (strain ATCC 15692 / DSM 22644 / CIP 104116 / JCM 14847 / LMG 12228 / 1C / PRS 101 / PAO1) OX=208964 GN=aroC PE=3 SV=1	10	39	2.24389e+07	4.80703e+07	2.91064e+07	5.33586e+07	4.0357e+07	4.44165e+07	2.72339e+07	4.91183e+07	2.94419e+07	2.87877e+07	2.30294e+07	2.90516e+07	2.23732e+07	3.13288e+07	2.38762e+07	2.70126e+07	4.29002	0.00185582	0.00468168	1.9436	0.0830658	0.400856	1.29486	0.225973	0.287505	FALSE	FALSE	FALSE
Q9HW92	PA4308	AAA domain-containing protein OS=Pseudomonas aeruginosa (strain ATCC 15692 / DSM 22644 / CIP 104116 / JCM 14847 / LMG 12228 / 1C / PRS 101 / PAO1) OX=208964 GN=PA4308 PE=4 SV=1	13	27	7.00197e+07	7.18553e+07	1.03711e+08	8.85186e+07	8.51031e+07	7.31758e+07	9.51344e+07	7.94818e+07	9.97699e+07	7.23082e+07	1.1671e+08	9.20139e+07	8.37656e+07	1.08646e+08	7.50854e+07	7.9874e+07	-1.2273	0.249752	0.148134	-0.497458	0.630518	0.629825	-0.462347	0.654246	0.570893	FALSE	FALSE	FALSE
Q9HX38	PA3981	PhoH domain-containing protein OS=Pseudomonas aeruginosa (strain ATCC 15692 / DSM 22644 / CIP 104116 / JCM 14847 / LMG 12228 / 1C / PRS 101 / PAO1) OX=208964 GN=PA3981 PE=4 SV=1	8	30	2.43367e+07	3.81425e+07	4.47897e+07	3.36294e+07	5.09365e+07	4.03173e+07	4.65923e+07	3.42406e+07	4.75644e+07	3.84101e+07	9.16651e+07	4.65745e+07	7.71677e+07	1.0617e+08	7.2662e+07	1.14345e+08	-0.620958	0.549483	0.248902	-0.114544	0.911263	0.700006	-3.02461	0.013542	0.0425447	FALSE	FALSE	FALSE
Q9I3D8	PA1579	Uncharacterized protein PA1579 OS=Pseudomonas aeruginosa (strain ATCC 15692 / DSM 22644 / CIP 104116 / JCM 14847 / LMG 12228 / 1C / PRS 101 / PAO1) OX=208964 GN=PA1579 PE=4 SV=1	8	41	9.59995e+07	5.47412e+07	1.06492e+08	5.98257e+07	9.52115e+07	6.82428e+07	9.493e+07	5.33915e+07	1.51664e+08	9.56189e+07	1.18001e+08	1.70637e+08	1.06725e+08	1.28776e+08	1.08825e+08	1.09116e+08	-6.97891	5.38747e-05	0.000473214	0.186637	0.855989	0.689061	-2.25756	0.048911	0.103897	FALSE	FALSE	FALSE
Q51404	fumC2	Fumarate hydratase class II 2 OS=Pseudomonas aeruginosa (strain ATCC 15692 / DSM 22644 / CIP 104116 / JCM 14847 / LMG 12228 / 1C / PRS 101 / PAO1) OX=208964 GN=fumC2 PE=3 SV=1	9	23	8.40968e+08	4.20376e+08	6.60218e+08	4.21028e+08	3.64467e+08	3.89717e+08	4.00422e+08	4.04713e+08	1.68343e+08	2.68083e+08	3.02139e+08	2.25342e+08	1.35564e+08	3.55833e+08	1.26266e+08	2.50262e+08	-1.59509	0.143934	0.100194	2.45914	0.035622	0.339881	4.9236	0.000701173	0.00526958	FALSE	FALSE	FALSE
Q9I500	PA0959	HIT domain-containing protein OS=Pseudomonas aeruginosa (strain ATCC 15692 / DSM 22644 / CIP 104116 / JCM 14847 / LMG 12228 / 1C / PRS 101 / PAO1) OX=208964 GN=PA0959 PE=4 SV=1	6	26	2.78174e+07	2.74918e+07	2.96688e+07	3.82109e+07	3.86621e+07	3.59671e+07	3.64121e+07	3.85704e+07	2.77788e+07	2.24396e+07	2.64635e+07	2.92377e+07	2.22636e+07	2.52557e+07	2.2103e+07	2.499e+07	0.514655	0.618754	0.267369	0.364796	0.723494	0.657315	2.71236	0.0228259	0.0615185	FALSE	FALSE	FALSE
O50273	cysD	Sulfate adenylyltransferase subunit 2 OS=Pseudomonas aeruginosa (strain ATCC 15692 / DSM 22644 / CIP 104116 / JCM 14847 / LMG 12228 / 1C / PRS 101 / PAO1) OX=208964 GN=cysD PE=3 SV=1	6	24	3.99775e+07	4.24638e+07	5.79965e+07	2.88208e+07	5.05215e+07	2.8731e+07	6.96789e+07	3.83536e+07	6.49322e+07	4.20775e+07	4.56568e+07	7.001e+07	7.90877e+07	6.38055e+07	6.09664e+07	4.49128e+07	-3.27986	0.0090735	0.0140994	-0.883652	0.399347	0.549448	-0.968038	0.357039	0.393262	FALSE	FALSE	FALSE
Q9I271	PA2044	Uncharacterized protein OS=Pseudomonas aeruginosa (strain ATCC 15692 / DSM 22644 / CIP 104116 / JCM 14847 / LMG 12228 / 1C / PRS 101 / PAO1) OX=208964 GN=PA2044 PE=4 SV=1	15	28	5.51871e+07	4.80299e+07	7.00048e+07	5.09601e+07	6.99407e+07	5.00682e+07	6.55575e+07	6.74279e+07	5.93784e+07	6.82245e+07	7.89025e+07	7.88494e+07	6.70827e+07	8.1054e+07	7.10735e+07	6.79713e+07	-2.00378	0.0749427	0.0631293	0.849483	0.417132	0.559343	-0.643134	0.535361	0.504662	FALSE	FALSE	FALSE
Q9HX95	moaC	Cyclic pyranopterin monophosphate synthase OS=Pseudomonas aeruginosa (strain ATCC 15692 / DSM 22644 / CIP 104116 / JCM 14847 / LMG 12228 / 1C / PRS 101 / PAO1) OX=208964 GN=moaC PE=3 SV=1	5	35	1.8589e+07	2.35721e+07	2.10454e+07	2.35891e+07	2.43715e+07	2.37303e+07	2.04283e+07	3.21901e+07	2.33586e+07	2.10955e+07	2.57331e+07	2.82233e+07	2.07861e+07	2.66818e+07	2.10347e+07	2.035e+07	1.88487	0.0909019	0.0725208	0.504138	0.625996	0.629155	-0.760823	0.46524	0.461164	FALSE	FALSE	FALSE
Q9I5A3	slyD	Peptidyl-prolyl cis-trans isomerase OS=Pseudomonas aeruginosa (strain ATCC 15692 / DSM 22644 / CIP 104116 / JCM 14847 / LMG 12228 / 1C / PRS 101 / PAO1) OX=208964 GN=slyD PE=3 SV=1	1	12	1.42487e+08	6.95193e+07	1.5006e+08	4.33613e+07	7.27506e+07	4.48332e+07	1.9365e+08	5.63483e+07	1.9545e+08	6.33191e+07	1.63956e+08	1.53142e+08	1.8816e+08	1.79597e+08	2.26508e+08	1.92423e+08	-4.67566	0.00104988	0.00321008	-1.59076	0.145335	0.45139	-2.06204	0.067642	0.127715	FALSE	FALSE	FALSE
Q9HT43	PA5530	Probable MFS dicarboxylate transporter OS=Pseudomonas aeruginosa (strain ATCC 15692 / DSM 22644 / CIP 104116 / JCM 14847 / LMG 12228 / 1C / PRS 101 / PAO1) OX=208964 GN=PA5530 PE=4 SV=1	4	10	3.73191e+07	3.48348e+07	4.75074e+07	3.38318e+07	2.6997e+07	3.00331e+07	3.0027e+07	3.47758e+07	5.5602e+07	2.56939e+07	2.72914e+07	4.999e+07	4.48165e+07	2.91492e+07	5.13949e+07	3.07025e+07	-0.31777	0.757651	0.30262	-1.50069	0.166892	0.458607	-1.2665	0.235525	0.295978	FALSE	FALSE	FALSE
Q9I3E3	ppnP	Pyrimidine/purine nucleoside phosphorylase OS=Pseudomonas aeruginosa (strain ATCC 15692 / DSM 22644 / CIP 104116 / JCM 14847 / LMG 12228 / 1C / PRS 101 / PAO1) OX=208964 GN=ppnP PE=3 SV=1	4	92	3.60504e+07	5.40763e+07	3.56216e+07	5.77901e+07	5.02597e+07	6.20828e+07	4.19851e+07	5.2688e+07	6.11191e+07	5.71716e+07	5.5447e+07	7.78644e+07	8.25337e+07	5.98332e+07	7.09863e+07	6.53329e+07	3.60216	0.00539487	0.00970671	-0.310737	0.762913	0.667322	-4.34154	0.00165216	0.00947976	FALSE	FALSE	FALSE
Q9I0T9	xthA	Exodeoxyribonuclease III OS=Pseudomonas aeruginosa (strain ATCC 15692 / DSM 22644 / CIP 104116 / JCM 14847 / LMG 12228 / 1C / PRS 101 / PAO1) OX=208964 GN=xthA PE=4 SV=1	13	43	1.12524e+08	1.54156e+08	1.35762e+08	1.73157e+08	1.51497e+08	1.69125e+08	1.42087e+08	1.716e+08	1.22534e+08	1.36702e+08	1.39297e+08	1.43233e+08	1.63494e+08	1.43873e+08	1.87729e+08	1.4332e+08	2.89306	0.0171462	0.0220067	-0.707555	0.496722	0.583884	-1.09469	0.300645	0.346877	FALSE	FALSE	FALSE
Q9HWF5	secY	Protein translocase subunit SecY OS=Pseudomonas aeruginosa (strain ATCC 15692 / DSM 22644 / CIP 104116 / JCM 14847 / LMG 12228 / 1C / PRS 101 / PAO1) OX=208964 GN=secY PE=3 SV=1	6	15	1.86271e+08	1.6829e+08	1.67751e+08	1.53675e+08	1.46047e+08	1.84062e+08	1.31151e+08	1.59901e+08	1.59991e+08	1.40677e+08	1.2738e+08	1.51967e+08	1.73295e+08	1.12041e+08	1.74757e+08	1.07239e+08	0.711341	0.494258	0.232385	-2.08797	0.0656816	0.37859	-0.0753708	0.941484	0.701237	FALSE	FALSE	FALSE
Q9I522	lpxO2	Lipopolysaccharide biosynthetic protein LpxO2 OS=Pseudomonas aeruginosa (strain ATCC 15692 / DSM 22644 / CIP 104116 / JCM 14847 / LMG 12228 / 1C / PRS 101 / PAO1) OX=208964 GN=lpxO2 PE=4 SV=1	13	42	1.20633e+08	1.54669e+08	1.26883e+08	1.79554e+08	1.07717e+08	1.44108e+08	1.05878e+08	1.61189e+08	1.25747e+08	1.52217e+08	1.1418e+08	1.05771e+08	1.30724e+08	1.23353e+08	1.17884e+08	1.19767e+08	4.59887	0.00117397	0.00346875	0.213592	0.835515	0.684312	-0.822635	0.430892	0.441353	FALSE	FALSE	FALSE
Q9I399	PA1623	Uncharacterized protein OS=Pseudomonas aeruginosa (strain ATCC 15692 / DSM 22644 / CIP 104116 / JCM 14847 / LMG 12228 / 1C / PRS 101 / PAO1) OX=208964 GN=PA1623 PE=3 SV=1	10	49	1.90625e+08	1.57946e+08	1.97647e+08	1.90796e+08	1.33491e+08	1.33542e+08	1.57317e+08	1.62802e+08	6.76442e+08	6.29583e+08	6.25559e+08	6.82764e+08	7.36692e+08	8.0264e+08	6.86783e+08	7.66049e+08	-0.447531	0.664693	0.279028	0.752653	0.470445	0.576962	-14.8622	6.83713e-08	4.51822e-06	FALSE	FALSE	FALSE
G3XD66	narX	Sensor protein OS=Pseudomonas aeruginosa (strain ATCC 15692 / DSM 22644 / CIP 104116 / JCM 14847 / LMG 12228 / 1C / PRS 101 / PAO1) OX=208964 GN=narX PE=4 SV=1	17	30	1.12897e+08	7.19153e+07	1.14158e+08	6.61164e+07	8.41157e+07	7.04835e+07	7.26721e+07	7.17466e+07	6.53897e+07	8.34119e+07	9.12391e+07	6.05015e+07	7.29296e+07	7.76559e+07	8.04876e+07	8.15241e+07	-2.81399	0.0195511	0.0244114	-0.229449	0.823531	0.681927	1.66995	0.12751	0.197226	FALSE	FALSE	FALSE
Q9HTE2	PA5422	Putative glucose-6-phosphate 1-epimerase OS=Pseudomonas aeruginosa (strain ATCC 15692 / DSM 22644 / CIP 104116 / JCM 14847 / LMG 12228 / 1C / PRS 101 / PAO1) OX=208964 GN=PA5422 PE=3 SV=1	10	42	1.77741e+07	2.68158e+07	1.89256e+07	2.88686e+07	3.56748e+07	3.19354e+07	3.72914e+07	3.00164e+07	4.38108e+07	3.85028e+07	3.63043e+07	3.11733e+07	3.4541e+07	5.22964e+07	3.10327e+07	4.40822e+07	0.720952	0.488595	0.230845	0.988844	0.347987	0.53398	-1.82484	0.0995949	0.16597	FALSE	FALSE	FALSE
Q9HUU1	PA4872	Oxaloacetate decarboxylase OS=Pseudomonas aeruginosa (strain ATCC 15692 / DSM 22644 / CIP 104116 / JCM 14847 / LMG 12228 / 1C / PRS 101 / PAO1) OX=208964 GN=PA4872 PE=1 SV=1	7	37	1.5576e+07	1.95859e+07	1.63923e+07	1.76463e+07	1.76727e+07	1.63006e+07	1.65842e+07	2.00923e+07	1.48556e+07	1.13085e+07	1.40953e+07	1.42959e+07	1.4427e+07	1.33688e+07	1.60104e+07	1.4926e+07	1.19268	0.262421	0.150475	-1.11161	0.294459	0.519208	1.21449	0.253905	0.311317	FALSE	FALSE	FALSE
Q9HXY1	map	Methionine aminopeptidase OS=Pseudomonas aeruginosa (strain ATCC 15692 / DSM 22644 / CIP 104116 / JCM 14847 / LMG 12228 / 1C / PRS 101 / PAO1) OX=208964 GN=map PE=1 SV=1	12	57	1.1789e+08	1.07213e+08	1.37188e+08	1.13837e+08	1.36779e+08	1.37567e+08	1.18002e+08	1.053e+08	1.3488e+08	1.35423e+08	1.52169e+08	1.43401e+08	1.36913e+08	1.44008e+08	1.26617e+08	1.52029e+08	-1.24441	0.243677	0.146145	0.697458	0.502729	0.585471	-1.05329	0.318277	0.360706	FALSE	FALSE	FALSE
Q9I6G2	PA0329	UPF0339 protein PA0329 OS=Pseudomonas aeruginosa (strain ATCC 15692 / DSM 22644 / CIP 104116 / JCM 14847 / LMG 12228 / 1C / PRS 101 / PAO1) OX=208964 GN=PA0329 PE=3 SV=1	2	35	5.38704e+07	4.93372e+07	4.86141e+07	5.95437e+07	7.05848e+07	5.35079e+07	5.8739e+07	5.48349e+07	5.17736e+07	4.16768e+07	4.20442e+07	4.42669e+07	3.9997e+07	4.44441e+07	3.36193e+07	4.42461e+07	-0.636458	0.539764	0.245767	0.565442	0.585273	0.608494	2.84277	0.018345	0.0523828	FALSE	FALSE	FALSE
Q9I6J9	aguA	Agmatine deiminase OS=Pseudomonas aeruginosa (strain ATCC 15692 / DSM 22644 / CIP 104116 / JCM 14847 / LMG 12228 / 1C / PRS 101 / PAO1) OX=208964 GN=aguA PE=1 SV=1	7	30	5.03729e+07	6.22547e+07	7.01767e+07	6.952e+07	5.29772e+07	6.46022e+07	6.74883e+07	4.74757e+07	4.96276e+07	4.80141e+07	5.91941e+07	5.0698e+07	4.39946e+07	4.13205e+07	5.31798e+07	4.01869e+07	0.11129	0.913742	0.341671	-1.4663	0.175836	0.46501	1.44846	0.179696	0.247728	FALSE	FALSE	FALSE
Q9I5E4	PA0794	Probable aconitate hydratase OS=Pseudomonas aeruginosa (strain ATCC 15692 / DSM 22644 / CIP 104116 / JCM 14847 / LMG 12228 / 1C / PRS 101 / PAO1) OX=208964 GN=PA0794 PE=4 SV=1	22	32	1.00602e+08	1.06575e+08	1.09516e+08	1.16311e+08	8.80649e+07	1.15393e+08	9.44473e+07	1.08106e+08	1.21472e+08	1.03327e+08	1.22513e+08	1.16719e+08	1.18881e+08	1.22581e+08	1.19106e+08	1.05353e+08	1.98681	0.0770463	0.0641739	-1.19489	0.26197	0.502035	-2.99225	0.0142918	0.0441418	FALSE	FALSE	FALSE
Q9I0K1	nuoA2	NADH-quinone oxidoreductase subunit A 2 OS=Pseudomonas aeruginosa (strain ATCC 15692 / DSM 22644 / CIP 104116 / JCM 14847 / LMG 12228 / 1C / PRS 101 / PAO1) OX=208964 GN=nuoA2 PE=3 SV=1	3	20	1.51506e+07	2.38134e+07	1.46665e+07	3.01191e+07	1.47838e+07	3.11973e+07	1.9456e+07	3.15964e+07	1.57887e+07	1.38685e+07	1.5502e+07	1.24457e+07	1.8769e+07	1.18736e+07	1.4637e+07	1.51659e+07	5.78366	0.000230112	0.00115199	-2.01797	0.073626	0.397546	-0.116817	0.909439	0.686038	FALSE	FALSE	FALSE
Q9HVZ0	gmhA	Phosphoheptose isomerase OS=Pseudomonas aeruginosa (strain ATCC 15692 / DSM 22644 / CIP 104116 / JCM 14847 / LMG 12228 / 1C / PRS 101 / PAO1) OX=208964 GN=gmhA PE=1 SV=1	6	48	4.12819e+07	3.81424e+07	4.86585e+07	3.21226e+07	4.67727e+07	3.4768e+07	4.23391e+07	3.92341e+07	4.07679e+07	3.33391e+07	4.71141e+07	2.79979e+07	3.97905e+07	5.17825e+07	4.88884e+07	4.66408e+07	-2.78716	0.0204429	0.025034	-0.920074	0.380985	0.540029	0.185107	0.857039	0.664372	FALSE	FALSE	FALSE
Q00934	pilR	Type 4 fimbriae expression regulatory protein PilR OS=Pseudomonas aeruginosa (strain ATCC 15692 / DSM 22644 / CIP 104116 / JCM 14847 / LMG 12228 / 1C / PRS 101 / PAO1) OX=208964 GN=pilR PE=3 SV=2	15	36	5.20291e+07	4.05829e+07	4.74198e+07	3.96411e+07	4.70273e+07	4.49931e+07	4.91059e+07	4.70299e+07	3.79704e+07	3.85908e+07	4.58373e+07	4.39077e+07	5.20786e+07	3.35157e+07	4.46225e+07	3.66017e+07	-1.83427	0.0986172	0.0772778	-1.79811	0.104923	0.423106	0.994825	0.3445	0.383173	FALSE	FALSE	FALSE
P43334	phhA	Phenylalanine-4-hydroxylase OS=Pseudomonas aeruginosa (strain ATCC 15692 / DSM 22644 / CIP 104116 / JCM 14847 / LMG 12228 / 1C / PRS 101 / PAO1) OX=208964 GN=phhA PE=3 SV=2	5	26	2.48261e+07	1.41313e+07	1.86668e+07	1.60777e+07	1.57459e+07	1.87128e+07	2.78063e+07	1.77428e+07	5.9246e+07	4.92331e+07	6.0599e+07	5.90502e+07	4.45284e+07	5.91505e+07	4.45915e+07	4.92759e+07	-1.80854	0.10277	0.0795637	0.430743	0.676554	0.645813	-6.22935	0.000122125	0.00136868	FALSE	FALSE	FALSE
Q9HVM7	ispH	4-hydroxy-3-methylbut-2-enyl diphosphate reductase OS=Pseudomonas aeruginosa (strain ATCC 15692 / DSM 22644 / CIP 104116 / JCM 14847 / LMG 12228 / 1C / PRS 101 / PAO1) OX=208964 GN=ispH PE=3 SV=1	12	44	5.08962e+07	6.59509e+07	5.72071e+07	6.49678e+07	5.16255e+07	7.07502e+07	5.01068e+07	6.85914e+07	4.11467e+07	4.36881e+07	4.26983e+07	4.68419e+07	4.38362e+07	4.62792e+07	5.47173e+07	5.08555e+07	4.02009	0.00279985	0.00629116	0.400632	0.69782	0.647919	1.67307	0.126884	0.196606	FALSE	FALSE	FALSE
Q9HT10	rsmG	Ribosomal RNA small subunit methyltransferase G OS=Pseudomonas aeruginosa (strain ATCC 15692 / DSM 22644 / CIP 104116 / JCM 14847 / LMG 12228 / 1C / PRS 101 / PAO1) OX=208964 GN=rsmG PE=3 SV=1	6	37	1.90283e+07	2.52928e+07	2.31578e+07	2.11917e+07	2.99241e+07	2.26206e+07	2.56099e+07	3.60791e+07	2.72408e+07	2.38646e+07	2.37301e+07	1.69654e+07	2.23727e+07	1.88039e+07	2.35527e+07	1.36376e+07	0.463587	0.65356	0.276035	-2.45641	0.0357833	0.339881	-0.0192225	0.985062	0.709523	FALSE	FALSE	FALSE
O33877	fabA	3-hydroxydecanoyl-[acyl-carrier-protein] dehydratase OS=Pseudomonas aeruginosa (strain ATCC 15692 / DSM 22644 / CIP 104116 / JCM 14847 / LMG 12228 / 1C / PRS 101 / PAO1) OX=208964 GN=fabA PE=1 SV=1	5	39	1.20194e+08	7.85881e+07	1.36814e+08	6.48917e+07	1.32405e+08	7.66464e+07	1.03003e+08	7.86536e+07	1.32504e+08	1.00244e+08	1.12102e+08	1.05753e+08	1.10351e+08	1.04929e+08	1.27412e+08	1.00897e+08	-6.07633	0.000158561	0.000906514	-2.34574	0.0429771	0.345248	0.209195	0.838716	0.657223	FALSE	FALSE	FALSE
Q9I1I5	gcd	Glucose dehydrogenase OS=Pseudomonas aeruginosa (strain ATCC 15692 / DSM 22644 / CIP 104116 / JCM 14847 / LMG 12228 / 1C / PRS 101 / PAO1) OX=208964 GN=gcd PE=4 SV=1	18	32	3.70968e+07	1.36563e+08	4.59337e+07	1.10195e+08	3.56282e+07	1.26957e+08	2.59996e+07	9.11429e+07	3.50792e+06	4.38051e+06	3.32836e+06	3.59982e+06	3.74516e+06	4.22181e+06	4.09907e+06	3.55381e+06	9.00755	6.60223e-06	0.000102888	0.635837	0.540348	0.596918	16.7754	2.25096e-08	2.15689e-06	FALSE	FALSE	FALSE
Q9HY50	PA3567	Zinc-type alcohol dehydrogenase-like protein OS=Pseudomonas aeruginosa (strain ATCC 15692 / DSM 22644 / CIP 104116 / JCM 14847 / LMG 12228 / 1C / PRS 101 / PAO1) OX=208964 GN=PA3567 PE=3 SV=1	11	35	4.7919e+07	1.17374e+08	1.38309e+08	1.03303e+08	1.08142e+08	1.30508e+08	1.17323e+08	1.19396e+08	1.29891e+08	1.21963e+08	1.21933e+08	1.62546e+08	1.22362e+08	1.41601e+08	1.50205e+08	1.26533e+08	1.0117	0.337177	0.179295	0.592233	0.567937	0.60484	-1.54758	0.154381	0.222954	FALSE	FALSE	FALSE
Q9HYZ3	apeB	Probable M18 family aminopeptidase 2 OS=Pseudomonas aeruginosa (strain ATCC 15692 / DSM 22644 / CIP 104116 / JCM 14847 / LMG 12228 / 1C / PRS 101 / PAO1) OX=208964 GN=apeB PE=1 SV=1	7	21	8.97155e+06	1.41573e+07	1.32714e+07	1.26039e+07	1.59516e+07	1.76476e+07	1.78611e+07	1.56829e+07	2.03413e+07	1.80902e+07	2.36575e+07	1.26325e+07	1.61404e+07	1.53256e+07	1.69927e+07	1.35836e+07	0.60391	0.560287	0.252376	-2.15308	0.0590372	0.378074	-2.09436	0.0641301	0.123518	FALSE	FALSE	FALSE
Q9I4K8	PA1127	Probable oxidoreductase OS=Pseudomonas aeruginosa (strain ATCC 15692 / DSM 22644 / CIP 104116 / JCM 14847 / LMG 12228 / 1C / PRS 101 / PAO1) OX=208964 GN=PA1127 PE=4 SV=1	11	50	7.62651e+07	7.36883e+07	1.06498e+08	7.33263e+07	1.09636e+08	7.60921e+07	9.65799e+07	8.04624e+07	6.56036e+07	6.60514e+07	8.27994e+07	5.71252e+07	1.00812e+08	7.27989e+07	8.09048e+07	7.86794e+07	-2.76747	0.0211237	0.0256268	-1.68772	0.124944	0.440396	1.46672	0.174779	0.242894	FALSE	FALSE	FALSE
Q9HY22	erdR	Response regulator ErdR OS=Pseudomonas aeruginosa (strain ATCC 15692 / DSM 22644 / CIP 104116 / JCM 14847 / LMG 12228 / 1C / PRS 101 / PAO1) OX=208964 GN=erdR PE=4 SV=1	7	43	1.66113e+07	2.72239e+07	2.17171e+07	2.79129e+07	2.94001e+07	2.45143e+07	2.63828e+07	3.426e+07	2.27544e+07	2.27075e+07	2.24769e+07	2.36736e+07	2.95682e+07	2.30725e+07	3.20631e+07	3.5444e+07	1.54349	0.155892	0.106371	-0.187258	0.855516	0.689061	-0.950951	0.36521	0.399712	FALSE	FALSE	FALSE
Q9HZA4	leuD	3-isopropylmalate dehydratase small subunit OS=Pseudomonas aeruginosa (strain ATCC 15692 / DSM 22644 / CIP 104116 / JCM 14847 / LMG 12228 / 1C / PRS 101 / PAO1) OX=208964 GN=leuD PE=3 SV=1	10	55	5.06325e+07	5.8803e+07	4.37632e+07	5.06431e+07	4.39956e+07	6.18467e+07	4.18396e+07	7.17006e+07	6.28264e+07	6.60168e+07	7.07425e+07	5.10729e+07	4.83293e+07	7.30469e+07	4.29447e+07	7.69398e+07	3.33836	0.00824976	0.013175	1.36484	0.204692	0.479719	-1.73836	0.1144	0.183619	FALSE	FALSE	FALSE
Q9HUN3	dnaB	Replicative DNA helicase OS=Pseudomonas aeruginosa (strain ATCC 15692 / DSM 22644 / CIP 104116 / JCM 14847 / LMG 12228 / 1C / PRS 101 / PAO1) OX=208964 GN=dnaB PE=3 SV=1	11	30	4.80901e+07	3.37573e+07	3.83996e+07	3.64697e+07	3.53723e+07	3.85042e+07	3.28258e+07	3.47983e+07	3.09397e+07	3.13468e+07	2.84855e+07	3.42007e+07	3.32592e+07	2.54959e+07	4.07647e+07	3.30242e+07	-0.700009	0.500988	0.233955	-0.678008	0.514426	0.589242	1.28456	0.229403	0.291147	FALSE	FALSE	FALSE
Q9HWK1	PA4180	Probable acetolactate synthase large subunit OS=Pseudomonas aeruginosa (strain ATCC 15692 / DSM 22644 / CIP 104116 / JCM 14847 / LMG 12228 / 1C / PRS 101 / PAO1) OX=208964 GN=PA4180 PE=3 SV=1	11	30	1.10365e+08	1.1919e+08	1.12939e+08	1.0834e+08	1.15328e+08	1.20906e+08	1.19061e+08	1.28224e+08	7.03058e+07	8.93454e+07	9.97427e+07	6.21815e+07	8.94779e+07	1.10438e+08	6.92866e+07	9.25904e+07	0.662014	0.523962	0.241071	0.500637	0.628363	0.629649	3.64142	0.0049305	0.0209976	FALSE	FALSE	FALSE
Q9HV97	PA4699	TPR_REGION domain-containing protein OS=Pseudomonas aeruginosa (strain ATCC 15692 / DSM 22644 / CIP 104116 / JCM 14847 / LMG 12228 / 1C / PRS 101 / PAO1) OX=208964 GN=PA4699 PE=4 SV=1	4	32	4.46514e+07	6.08671e+07	5.02887e+07	4.70336e+07	3.9447e+07	4.31589e+07	3.92739e+07	4.06592e+07	2.89863e+07	3.50933e+07	4.32834e+07	3.87187e+07	3.87813e+07	3.30902e+07	4.54484e+07	3.64374e+07	0.882408	0.399702	0.200514	-0.708986	0.495875	0.583884	0.983696	0.349669	0.387009	FALSE	FALSE	FALSE
Q9I2Z5	PA1742	Probable amidotransferase OS=Pseudomonas aeruginosa (strain ATCC 15692 / DSM 22644 / CIP 104116 / JCM 14847 / LMG 12228 / 1C / PRS 101 / PAO1) OX=208964 GN=PA1742 PE=4 SV=1	8	46	1.90486e+07	2.22754e+07	2.14675e+07	2.2684e+07	2.93583e+07	3.27758e+07	3.71358e+07	2.76119e+07	4.44718e+07	6.21971e+07	6.96073e+07	4.79104e+07	5.24203e+07	5.47107e+07	5.13607e+07	5.42817e+07	0.0404398	0.968594	0.353685	0.142788	0.889531	0.694494	-4.64178	0.00105537	0.00690284	FALSE	FALSE	FALSE
Q9I1Z9	PA2116	Putative hydro-lyase PA2116 OS=Pseudomonas aeruginosa (strain ATCC 15692 / DSM 22644 / CIP 104116 / JCM 14847 / LMG 12228 / 1C / PRS 101 / PAO1) OX=208964 GN=PA2116 PE=3 SV=1	5	17	8.33794e+06	2.88622e+07	2.52429e+06	3.5296e+07	1.48779e+06	2.35759e+07	9.04422e+06	1.99819e+07	3.03588e+07	1.89324e+07	3.75555e+07	2.76774e+07	2.43248e+07	3.04426e+07	1.45704e+07	2.00603e+07	4.87772	0.000785661	0.00262654	-0.290757	0.777674	0.671176	-4.52691	0.00125089	0.00773299	FALSE	FALSE	FALSE
Q9I6F6	PA0335	Uncharacterized protein OS=Pseudomonas aeruginosa (strain ATCC 15692 / DSM 22644 / CIP 104116 / JCM 14847 / LMG 12228 / 1C / PRS 101 / PAO1) OX=208964 GN=PA0335 PE=4 SV=1	10	53	5.2727e+07	4.74918e+07	4.7663e+07	5.37782e+07	4.60538e+07	5.19274e+07	4.57706e+07	4.89375e+07	3.66799e+07	4.3046e+07	4.38697e+07	4.20841e+07	4.99314e+07	3.89329e+07	4.68706e+07	4.0614e+07	0.747732	0.473031	0.225808	-0.823139	0.431211	0.563671	0.958528	0.361569	0.396407	FALSE	FALSE	FALSE
Q9ZI86	lnt	Apolipoprotein N-acyltransferase OS=Pseudomonas aeruginosa (strain ATCC 15692 / DSM 22644 / CIP 104116 / JCM 14847 / LMG 12228 / 1C / PRS 101 / PAO1) OX=208964 GN=lnt PE=1 SV=1	8	20	2.97097e+07	2.29821e+07	3.08758e+07	2.49361e+07	2.50606e+07	1.68681e+07	2.84992e+07	2.50646e+07	2.62095e+07	2.08115e+07	2.45857e+07	2.69472e+07	2.78782e+07	2.11355e+07	2.8701e+07	2.19449e+07	-2.31153	0.0451304	0.0443138	-1.97131	0.0794216	0.398672	0.689899	0.50677	0.488033	FALSE	FALSE	FALSE
Q9HVA1	ilvH	Acetolactate synthase isozyme III small subunit OS=Pseudomonas aeruginosa (strain ATCC 15692 / DSM 22644 / CIP 104116 / JCM 14847 / LMG 12228 / 1C / PRS 101 / PAO1) OX=208964 GN=ilvH PE=4 SV=1	8	56	7.07042e+07	1.40374e+08	7.41311e+07	1.06874e+08	1.04921e+08	8.7202e+07	7.10391e+07	1.18913e+08	1.18311e+08	1.10338e+08	1.27447e+08	9.63355e+07	1.25004e+08	1.26661e+08	1.20839e+08	1.20587e+08	2.83001	0.0190378	0.0240134	-1.15232	0.2782	0.506498	-4.54677	0.00121448	0.0076061	FALSE	FALSE	FALSE
Q04633	apt	Adenine phosphoribosyltransferase OS=Pseudomonas aeruginosa (strain ATCC 15692 / DSM 22644 / CIP 104116 / JCM 14847 / LMG 12228 / 1C / PRS 101 / PAO1) OX=208964 GN=apt PE=3 SV=1	5	31	2.05995e+07	2.4146e+07	2.19453e+07	2.76896e+07	3.14007e+07	2.49689e+07	2.26729e+07	2.82204e+07	1.79401e+07	1.48931e+07	1.51151e+07	1.30958e+07	1.25232e+07	1.59361e+07	1.57704e+07	1.59004e+07	0.89618	0.392674	0.197707	-0.198594	0.846892	0.686051	3.58583	0.00539199	0.0223182	FALSE	FALSE	FALSE
P57698	kdpB	Potassium-transporting ATPase ATP-binding subunit OS=Pseudomonas aeruginosa (strain ATCC 15692 / DSM 22644 / CIP 104116 / JCM 14847 / LMG 12228 / 1C / PRS 101 / PAO1) OX=208964 GN=kdpB PE=3 SV=1	12	18	1.37117e+07	6.52741e+07	1.35519e+07	8.73145e+07	9.75952e+06	8.70991e+07	1.025e+07	8.37777e+07	5.73873e+07	5.50563e+07	2.94082e+07	6.62778e+07	4.34829e+07	5.39191e+07	3.50115e+07	6.73776e+07	17.2221	2.16522e-08	4.05445e-06	2.94663	0.015906	0.321151	-7.88781	1.81364e-05	0.000334202	FALSE	FALSE	FALSE
Q9HVF5	PA4636	PlsC domain-containing protein OS=Pseudomonas aeruginosa (strain ATCC 15692 / DSM 22644 / CIP 104116 / JCM 14847 / LMG 12228 / 1C / PRS 101 / PAO1) OX=208964 GN=PA4636 PE=4 SV=1	11	37	9.84416e+07	8.52438e+07	1.07375e+08	7.64725e+07	8.91942e+07	8.61353e+07	9.45887e+07	7.7446e+07	2.17881e+08	6.62296e+07	5.9793e+07	1.60906e+08	8.79779e+07	1.01603e+08	8.75109e+07	6.7395e+07	-2.71776	0.0229454	0.0271356	-0.279936	0.785708	0.67255	-0.128675	0.900299	0.682498	FALSE	FALSE	FALSE
Q9HYY4	PA3256	Probable oxidoreductase OS=Pseudomonas aeruginosa (strain ATCC 15692 / DSM 22644 / CIP 104116 / JCM 14847 / LMG 12228 / 1C / PRS 101 / PAO1) OX=208964 GN=PA3256 PE=4 SV=1	9	33	2.5837e+07	2.73097e+07	2.85441e+07	3.22508e+07	2.87616e+07	3.05614e+07	2.57545e+07	3.08996e+07	2.57892e+07	3.27975e+07	3.25002e+07	2.16302e+07	2.34033e+07	3.33508e+07	2.46934e+07	2.74896e+07	1.38607	0.197929	0.126648	0.616671	0.552378	0.604267	0.309317	0.763762	0.623378	FALSE	FALSE	FALSE
Q9HWI1	PA4200	Lactamase_B domain-containing protein OS=Pseudomonas aeruginosa (strain ATCC 15692 / DSM 22644 / CIP 104116 / JCM 14847 / LMG 12228 / 1C / PRS 101 / PAO1) OX=208964 GN=PA4200 PE=4 SV=1	8	30	3.45025e+07	2.51253e+07	3.88387e+07	2.05068e+07	4.04519e+07	2.20699e+07	3.77055e+07	2.43908e+07	3.36249e+07	2.70598e+07	2.65049e+07	3.82225e+07	3.51513e+07	3.12767e+07	4.1342e+07	3.10848e+07	-6.23214	0.000130646	0.000799596	-0.559067	0.589441	0.609881	1.0893	0.302899	0.348429	FALSE	FALSE	FALSE
A0A0F7L0B4	NA	Putative DNA invertase OS=Pseudomonas aeruginosa (strain ATCC 15692 / DSM 22644 / CIP 104116 / JCM 14847 / LMG 12228 / 1C / PRS 101 / PAO1) OX=208964 PE=4 SV=1	7	47	3.28577e+06	2.17166e+06	3.18269e+06	3.22646e+06	2.15035e+06	2.63503e+06	2.59115e+06	2.79793e+06	2.0099e+07	3.12992e+07	4.19618e+07	2.30318e+07	2.31475e+07	4.50363e+07	2.59732e+07	2.97412e+07	-0.193967	0.850356	0.325519	0.883358	0.399498	0.549448	-12.7167	2.81502e-07	1.41968e-05	FALSE	FALSE	FALSE
P80357	astA	Arginine N-succinyltransferase subunit alpha OS=Pseudomonas aeruginosa (strain ATCC 15692 / DSM 22644 / CIP 104116 / JCM 14847 / LMG 12228 / 1C / PRS 101 / PAO1) OX=208964 GN=astA PE=1 SV=2	6	25	1.48065e+07	1.12505e+07	1.9157e+07	1.45088e+07	2.65842e+07	1.3708e+07	2.59719e+07	1.32652e+07	3.19534e+07	2.7666e+07	3.45453e+07	3.05314e+07	2.95263e+07	3.73304e+07	2.15264e+07	2.58319e+07	-3.33265	0.00832665	0.0132759	0.30122	0.769932	0.670201	-2.02738	0.0716134	0.132729	FALSE	FALSE	FALSE
Q9I0K8	PA2630	JmjC domain-containing protein OS=Pseudomonas aeruginosa (strain ATCC 15692 / DSM 22644 / CIP 104116 / JCM 14847 / LMG 12228 / 1C / PRS 101 / PAO1) OX=208964 GN=PA2630 PE=4 SV=1	7	31	1.8646e+07	2.25512e+07	2.40064e+07	2.83867e+07	2.94717e+07	2.97225e+07	2.81141e+07	3.03235e+07	3.58776e+07	3.76039e+07	4.90557e+07	2.38177e+07	3.14937e+07	3.88167e+07	3.80853e+07	3.92782e+07	0.920844	0.380307	0.194019	-0.78946	0.449675	0.569703	-3.2924	0.00869529	0.0310314	FALSE	FALSE	FALSE
Q9HVV6	PA4461	Probable ATP-binding component of ABC transporter OS=Pseudomonas aeruginosa (strain ATCC 15692 / DSM 22644 / CIP 104116 / JCM 14847 / LMG 12228 / 1C / PRS 101 / PAO1) OX=208964 GN=PA4461 PE=1 SV=1	7	39	4.45174e+07	2.4418e+07	3.86635e+07	4.28993e+07	3.83118e+07	3.59479e+07	4.93708e+07	3.29073e+07	3.94259e+07	4.41172e+07	5.76053e+07	3.8656e+07	3.99113e+07	4.34148e+07	6.34143e+07	3.78039e+07	-1.96459	0.0798843	0.0659127	-1.49173	0.169183	0.459124	-1.11041	0.294155	0.342383	FALSE	FALSE	FALSE
Q9HVY7	sspA	Stringent starvation protein A OS=Pseudomonas aeruginosa (strain ATCC 15692 / DSM 22644 / CIP 104116 / JCM 14847 / LMG 12228 / 1C / PRS 101 / PAO1) OX=208964 GN=sspA PE=4 SV=1	9	57	2.19109e+07	4.54258e+07	3.72555e+07	5.26261e+07	2.75091e+07	3.73269e+07	2.72968e+07	4.71684e+07	1.7446e+07	1.8208e+07	1.93058e+07	3.13285e+07	2.78838e+07	2.98723e+07	3.07481e+07	2.24579e+07	3.95109	0.0031152	0.00669651	0.425347	0.680343	0.645813	1.18481	0.264905	0.319691	FALSE	FALSE	FALSE
Q9I347	prmB	50S ribosomal protein L3 glutamine methyltransferase OS=Pseudomonas aeruginosa (strain ATCC 15692 / DSM 22644 / CIP 104116 / JCM 14847 / LMG 12228 / 1C / PRS 101 / PAO1) OX=208964 GN=prmB PE=3 SV=1	5	19	1.68008e+07	1.96219e+07	1.87916e+07	2.1759e+07	2.19048e+07	2.4013e+07	2.26034e+07	2.68641e+07	1.73604e+07	1.63299e+07	1.71376e+07	1.7533e+07	1.99685e+07	1.59495e+07	2.40966e+07	1.79098e+07	1.34949	0.208987	0.131289	-1.43513	0.184301	0.466698	0.189781	0.853477	0.662998	FALSE	FALSE	FALSE
Q9I078	PA2765	Uncharacterized protein OS=Pseudomonas aeruginosa (strain ATCC 15692 / DSM 22644 / CIP 104116 / JCM 14847 / LMG 12228 / 1C / PRS 101 / PAO1) OX=208964 GN=PA2765 PE=4 SV=1	9	36	3.13916e+07	4.27185e+07	3.28089e+07	3.85302e+07	3.61385e+07	3.83444e+07	3.17109e+07	3.95218e+07	2.99892e+07	2.48933e+07	2.92382e+07	2.49333e+07	2.80885e+07	2.71637e+07	3.35917e+07	3.72862e+07	2.65655	0.0254083	0.0293302	-0.651364	0.530716	0.592299	1.08035	0.306667	0.351078	FALSE	FALSE	FALSE
Q9HV49	folP	Dihydropteroate synthase OS=Pseudomonas aeruginosa (strain ATCC 15692 / DSM 22644 / CIP 104116 / JCM 14847 / LMG 12228 / 1C / PRS 101 / PAO1) OX=208964 GN=folP PE=3 SV=1	7	30	5.86104e+07	3.1737e+07	4.73079e+07	4.15747e+07	3.67589e+07	4.80287e+07	3.76036e+07	2.81093e+07	3.71103e+07	4.50558e+07	4.65746e+07	5.50196e+07	4.51582e+07	5.96197e+07	5.13857e+07	5.32472e+07	-1.31904	0.218584	0.135121	1.79052	0.106198	0.423106	-0.0925531	0.928182	0.694894	FALSE	FALSE	FALSE
P95459	cspA	Major cold shock protein CspA OS=Pseudomonas aeruginosa (strain ATCC 15692 / DSM 22644 / CIP 104116 / JCM 14847 / LMG 12228 / 1C / PRS 101 / PAO1) OX=208964 GN=cspA PE=2 SV=1	4	61	1.44939e+08	1.99612e+08	2.02883e+08	2.57457e+08	1.29638e+08	1.65789e+08	1.26263e+08	2.297e+08	1.64638e+08	1.10409e+08	1.02979e+08	1.46165e+08	1.48409e+08	1.14196e+08	1.74994e+08	8.25415e+07	2.79594	0.0201466	0.0249239	-1.83746	0.0985328	0.423106	0.158764	0.877181	0.673062	FALSE	FALSE	FALSE
G3XD21	PA2019	Resistance-Nodulation-Cell Division (RND) multidrug efflux membrane fusion protein OS=Pseudomonas aeruginosa (strain ATCC 15692 / DSM 22644 / CIP 104116 / JCM 14847 / LMG 12228 / 1C / PRS 101 / PAO1) OX=208964 GN=PA2019 PE=3 SV=1	11	36	3.94872e+07	2.74642e+07	3.97165e+07	3.04506e+07	3.35976e+07	3.64116e+07	3.54082e+07	2.89384e+07	8.73157e+07	5.6196e+07	5.54184e+07	8.73106e+07	1.06408e+08	5.96542e+07	1.0806e+08	4.61377e+07	-2.1599	0.0580042	0.0528213	-2.02449	0.0728485	0.397546	-5.92442	0.000179868	0.00181423	FALSE	FALSE	FALSE
Q9I405	PA1339	Amino acid ABC transporter ATP binding protein OS=Pseudomonas aeruginosa (strain ATCC 15692 / DSM 22644 / CIP 104116 / JCM 14847 / LMG 12228 / 1C / PRS 101 / PAO1) OX=208964 GN=PA1339 PE=4 SV=1	7	29	1.29285e+08	7.40245e+07	1.06277e+08	8.00331e+07	8.5154e+07	7.06736e+07	9.01066e+07	7.14802e+07	6.62114e+07	5.99172e+07	7.80156e+07	6.92326e+07	8.33179e+07	5.9303e+07	9.30892e+07	6.43843e+07	-3.32735	0.00839865	0.0133686	-2.70194	0.0238228	0.330591	2.17391	0.0562141	0.114606	FALSE	FALSE	FALSE
Q9HTM1	rpoZ	DNA-directed RNA polymerase subunit omega OS=Pseudomonas aeruginosa (strain ATCC 15692 / DSM 22644 / CIP 104116 / JCM 14847 / LMG 12228 / 1C / PRS 101 / PAO1) OX=208964 GN=rpoZ PE=3 SV=1	3	41	1.03737e+07	1.27765e+07	1.71348e+07	2.45282e+07	2.12007e+07	3.63379e+07	2.06956e+07	2.99036e+07	2.3753e+07	2.07792e+07	1.74142e+07	2.32922e+07	2.20553e+07	1.68479e+07	3.21182e+07	2.09497e+07	1.55738	0.15259	0.104488	-1.00608	0.340058	0.528897	-1.79779	0.104024	0.170433	FALSE	FALSE	FALSE
Q9HY11	PA3615	Uncharacterized protein OS=Pseudomonas aeruginosa (strain ATCC 15692 / DSM 22644 / CIP 104116 / JCM 14847 / LMG 12228 / 1C / PRS 101 / PAO1) OX=208964 GN=PA3615 PE=4 SV=1	10	31	6.25105e+07	1.12083e+08	7.7754e+07	5.3993e+07	1.35217e+08	1.29289e+08	1.06656e+08	8.11524e+07	1.52222e+08	9.8729e+07	1.51846e+08	7.93476e+07	1.41584e+08	1.30605e+08	7.48793e+07	9.05043e+07	-0.115902	0.910184	0.340991	-1.41917	0.188771	0.472404	-1.55572	0.152448	0.221802	FALSE	FALSE	FALSE
Q9HZ70	cmk	Cytidylate kinase OS=Pseudomonas aeruginosa (strain ATCC 15692 / DSM 22644 / CIP 104116 / JCM 14847 / LMG 12228 / 1C / PRS 101 / PAO1) OX=208964 GN=cmk PE=3 SV=1	8	44	3.02934e+07	3.9295e+07	3.76182e+07	3.1343e+07	4.57036e+07	3.71512e+07	4.37117e+07	3.95225e+07	3.61847e+07	5.1858e+07	4.67948e+07	5.55064e+07	4.08514e+07	4.66465e+07	3.86407e+07	6.1439e+07	-0.543085	0.599794	0.26282	3.2019	0.0104771	0.29237	-0.365658	0.722635	0.603485	FALSE	FALSE	FALSE
Q9I6H7	PA0314	L-cysteine transporter of ABC system FliY OS=Pseudomonas aeruginosa (strain ATCC 15692 / DSM 22644 / CIP 104116 / JCM 14847 / LMG 12228 / 1C / PRS 101 / PAO1) OX=208964 GN=PA0314 PE=3 SV=1	9	41	4.04809e+07	5.23226e+07	4.70175e+07	5.53365e+07	5.43305e+07	4.58523e+07	4.06338e+07	4.65588e+07	4.5375e+07	4.3284e+07	4.70271e+07	4.723e+07	4.22332e+07	4.14167e+07	4.07291e+07	3.57032e+07	1.08219	0.306319	0.168257	-0.595718	0.565704	0.604502	0.371379	0.718508	0.601558	FALSE	FALSE	FALSE
Q9ZN70	ppx	Exopolyphosphatase OS=Pseudomonas aeruginosa (strain ATCC 15692 / DSM 22644 / CIP 104116 / JCM 14847 / LMG 12228 / 1C / PRS 101 / PAO1) OX=208964 GN=ppx PE=1 SV=1	16	35	3.42492e+08	3.32033e+08	3.72497e+08	4.01572e+08	2.3105e+08	2.63253e+08	2.70597e+08	3.39273e+08	4.30912e+08	2.76994e+08	3.76945e+08	3.54187e+08	3.14063e+08	3.76551e+08	2.61026e+08	2.40602e+08	0.829745	0.427385	0.210146	-0.767765	0.461843	0.574937	-0.954866	0.363326	0.397877	FALSE	FALSE	FALSE
Q9I338	PA1689	Sulfatase domain-containing protein OS=Pseudomonas aeruginosa (strain ATCC 15692 / DSM 22644 / CIP 104116 / JCM 14847 / LMG 12228 / 1C / PRS 101 / PAO1) OX=208964 GN=PA1689 PE=4 SV=1	12	22	6.42661e+07	6.45086e+07	5.8402e+07	5.66689e+07	3.62492e+07	5.01932e+07	4.80918e+07	5.28827e+07	3.83533e+07	3.3373e+07	3.56801e+07	3.94886e+07	6.14094e+07	2.96415e+07	5.85976e+07	2.99596e+07	0.792281	0.447856	0.21701	-2.56833	0.0297255	0.33577	0.432884	0.674768	0.582758	FALSE	FALSE	FALSE
Q9HZN1	PA2973	Probable peptidase OS=Pseudomonas aeruginosa (strain ATCC 15692 / DSM 22644 / CIP 104116 / JCM 14847 / LMG 12228 / 1C / PRS 101 / PAO1) OX=208964 GN=PA2973 PE=4 SV=1	7	30	3.51165e+07	5.23032e+07	4.34526e+07	5.48107e+07	4.16732e+07	3.14155e+07	4.15511e+07	6.42429e+07	2.4443e+07	2.67279e+07	2.25858e+07	2.47698e+07	2.75664e+07	3.01786e+07	2.97439e+07	2.06725e+07	1.372	0.202121	0.128395	-0.219439	0.831091	0.683432	4.67407	0.00100648	0.00675349	FALSE	FALSE	FALSE
Q9I055	PA2788	Probable chemotaxis transducer OS=Pseudomonas aeruginosa (strain ATCC 15692 / DSM 22644 / CIP 104116 / JCM 14847 / LMG 12228 / 1C / PRS 101 / PAO1) OX=208964 GN=PA2788 PE=1 SV=1	12	39	1.5436e+07	2.55154e+07	1.85246e+07	2.13876e+07	2.81116e+07	2.50093e+07	1.90079e+07	2.66963e+07	1.87408e+07	2.29109e+07	2.60745e+07	1.70472e+07	1.95516e+07	2.62683e+07	1.78048e+07	2.80764e+07	1.68275	0.125493	0.0915795	0.999897	0.342887	0.531417	-0.185032	0.857096	0.664372	FALSE	FALSE	FALSE
Q9HTL5	PA5343	Epimerase domain-containing protein OS=Pseudomonas aeruginosa (strain ATCC 15692 / DSM 22644 / CIP 104116 / JCM 14847 / LMG 12228 / 1C / PRS 101 / PAO1) OX=208964 GN=PA5343 PE=4 SV=1	8	30	1.22204e+08	9.32146e+07	1.52397e+08	1.21044e+08	1.3092e+08	1.18102e+08	1.27989e+08	1.12733e+08	1.31006e+08	1.3067e+08	1.24151e+08	9.95925e+07	1.06126e+08	8.53805e+07	1.15402e+08	1.12225e+08	-2.31262	0.0450489	0.0442788	-1.1979	0.260854	0.501767	1.43653	0.182975	0.250291	FALSE	FALSE	FALSE
G3XCU6	cysB	Transcriptional regulator CysB OS=Pseudomonas aeruginosa (strain ATCC 15692 / DSM 22644 / CIP 104116 / JCM 14847 / LMG 12228 / 1C / PRS 101 / PAO1) OX=208964 GN=cysB PE=3 SV=1	9	31	4.22887e+07	4.54864e+07	5.46301e+07	5.31361e+07	6.59451e+07	5.14566e+07	6.53929e+07	6.42251e+07	6.7224e+07	6.21492e+07	7.34309e+07	7.16626e+07	6.37772e+07	7.33319e+07	6.60441e+07	6.42369e+07	-0.475035	0.645677	0.273859	0.0320359	0.975126	0.713655	-1.71915	0.117952	0.186987	FALSE	FALSE	FALSE
Q9HTU2	PA5252	Probable ATP-binding component of ABC transporter OS=Pseudomonas aeruginosa (strain ATCC 15692 / DSM 22644 / CIP 104116 / JCM 14847 / LMG 12228 / 1C / PRS 101 / PAO1) OX=208964 GN=PA5252 PE=4 SV=1	19	34	5.73014e+07	3.72674e+07	4.00117e+07	4.64001e+07	3.13313e+07	4.39276e+07	3.4051e+07	4.24522e+07	3.37738e+07	2.91064e+07	3.3242e+07	3.36878e+07	3.86477e+07	2.91308e+07	4.48571e+07	3.12948e+07	0.536983	0.603837	0.263516	-2.18302	0.0562049	0.378074	0.413047	0.688746	0.589517	FALSE	FALSE	FALSE
Q9HVA6	PA4689	Uncharacterized protein OS=Pseudomonas aeruginosa (strain ATCC 15692 / DSM 22644 / CIP 104116 / JCM 14847 / LMG 12228 / 1C / PRS 101 / PAO1) OX=208964 GN=PA4689 PE=4 SV=1	10	15	3.23666e+07	3.56813e+07	3.30336e+07	3.52571e+07	3.4171e+07	3.47139e+07	3.21613e+07	3.09219e+07	2.64317e+07	2.71293e+07	3.0114e+07	2.61671e+07	3.00055e+07	2.85996e+07	2.65306e+07	2.61887e+07	0.499092	0.629261	0.269931	-0.596073	0.565476	0.604502	1.95768	0.0802795	0.141484	FALSE	FALSE	FALSE
Q9HVA4	msrP	Protein-methionine-sulfoxide reductase catalytic subunit MsrP OS=Pseudomonas aeruginosa (strain ATCC 15692 / DSM 22644 / CIP 104116 / JCM 14847 / LMG 12228 / 1C / PRS 101 / PAO1) OX=208964 GN=msrP PE=3 SV=1	9	32	2.09969e+07	4.67307e+07	3.22281e+07	6.75997e+07	2.34949e+07	4.95777e+07	2.11967e+07	5.98102e+07	1.81e+07	1.90629e+07	1.63254e+07	1.19317e+07	1.49518e+07	1.59116e+07	1.89961e+07	1.72168e+07	6.79082	6.69128e-05	0.000549723	-0.639662	0.537966	0.595311	2.88663	0.0170472	0.0498774	FALSE	FALSE	FALSE
Q9HYP0	PA3356	Gln-synt_C domain-containing protein OS=Pseudomonas aeruginosa (strain ATCC 15692 / DSM 22644 / CIP 104116 / JCM 14847 / LMG 12228 / 1C / PRS 101 / PAO1) OX=208964 GN=PA3356 PE=3 SV=1	8	30	8.77867e+06	7.81296e+06	8.52284e+06	7.65159e+06	1.12071e+07	6.45516e+06	1.47072e+07	8.01509e+06	3.10203e+07	3.34107e+07	4.30704e+07	2.60925e+07	3.27749e+07	4.21104e+07	4.05879e+07	3.84426e+07	-2.45404	0.0356072	0.0376819	-0.468197	0.650518	0.63906	-8.64709	8.35605e-06	0.000174062	FALSE	FALSE	FALSE
Q9HV83	PA4715	Probable aminotransferase OS=Pseudomonas aeruginosa (strain ATCC 15692 / DSM 22644 / CIP 104116 / JCM 14847 / LMG 12228 / 1C / PRS 101 / PAO1) OX=208964 GN=PA4715 PE=1 SV=1	14	43	1.40727e+08	1.8826e+07	1.02615e+08	9.96868e+06	3.30181e+07	1.48977e+07	5.19405e+07	1.44705e+07	1.59688e+08	5.57426e+07	5.46586e+07	7.66935e+07	8.337e+07	4.6492e+07	1.12369e+08	5.30009e+07	-5.5291	0.000321161	0.00145146	-2.43677	0.036967	0.339881	-0.925156	0.377801	0.407221	FALSE	FALSE	FALSE
Q9I000	PA2843	Phospho-2-dehydro-3-deoxyheptonate aldolase OS=Pseudomonas aeruginosa (strain ATCC 15692 / DSM 22644 / CIP 104116 / JCM 14847 / LMG 12228 / 1C / PRS 101 / PAO1) OX=208964 GN=PA2843 PE=1 SV=1	8	19	2.52797e+07	1.94675e+07	2.29669e+07	1.80906e+07	2.21875e+07	1.99556e+07	1.85139e+07	2.01526e+07	1.98529e+07	2.2956e+07	2.25886e+07	2.22468e+07	2.19798e+07	2.04283e+07	2.23177e+07	1.76553e+07	-1.43677	0.18343	0.119912	-0.513752	0.619515	0.625518	0.209036	0.838837	0.657223	FALSE	FALSE	FALSE
Q9HV22	PA4786	Probable short-chain dehydrogenase OS=Pseudomonas aeruginosa (strain ATCC 15692 / DSM 22644 / CIP 104116 / JCM 14847 / LMG 12228 / 1C / PRS 101 / PAO1) OX=208964 GN=PA4786 PE=4 SV=1	9	20	1.63332e+08	1.68006e+08	1.88021e+08	1.54231e+08	1.45126e+08	1.50106e+08	1.45308e+08	1.65872e+08	1.88148e+08	2.02753e+08	1.73812e+08	1.45164e+08	1.48054e+08	1.56408e+08	1.74707e+08	1.67639e+08	-0.0130157	0.989889	0.359019	-0.261958	0.799114	0.673112	-0.788671	0.449549	0.452482	FALSE	FALSE	FALSE
Q9I558	acsA1	Acetyl-coenzyme A synthetase 1 OS=Pseudomonas aeruginosa (strain ATCC 15692 / DSM 22644 / CIP 104116 / JCM 14847 / LMG 12228 / 1C / PRS 101 / PAO1) OX=208964 GN=acsA1 PE=3 SV=1	15	31	6.77014e+07	3.40992e+07	9.19841e+07	5.60062e+07	5.06669e+07	2.56256e+07	1.19995e+08	4.33961e+07	2.12381e+07	2.80136e+07	2.7573e+07	3.9901e+07	3.15723e+07	3.84932e+07	4.01135e+07	2.57545e+07	-3.44774	0.00691132	0.0115932	0.654246	0.528939	0.592299	5.07231	0.000567709	0.0045144	FALSE	FALSE	FALSE
Q9HZK8	nqrC	Na(+)-translocating NADH-quinone reductase subunit C OS=Pseudomonas aeruginosa (strain ATCC 15692 / DSM 22644 / CIP 104116 / JCM 14847 / LMG 12228 / 1C / PRS 101 / PAO1) OX=208964 GN=nqrC PE=3 SV=1	6	35	1.00527e+07	7.8656e+06	8.68063e+06	3.4551e+06	1.19034e+07	5.46813e+06	9.83344e+06	4.17323e+06	1.32677e+07	1.35435e+07	1.30431e+07	8.26725e+06	1.39897e+07	1.01951e+07	1.52768e+07	1.20759e+07	-3.90957	0.00332286	0.00699055	-2.08615	0.0658772	0.37859	-2.9787	0.0146183	0.0448955	FALSE	FALSE	FALSE
P42810	PA4667	TPR repeat-containing protein PA4667 OS=Pseudomonas aeruginosa (strain ATCC 15692 / DSM 22644 / CIP 104116 / JCM 14847 / LMG 12228 / 1C / PRS 101 / PAO1) OX=208964 GN=PA4667 PE=4 SV=2	14	31	3.22638e+08	3.23347e+08	4.2851e+08	3.09644e+08	3.06806e+08	3.14556e+08	2.37623e+08	3.54215e+08	3.79148e+08	3.20927e+08	3.36606e+08	3.98502e+08	3.74519e+08	3.91918e+08	4.56185e+08	2.86084e+08	0.231217	0.822133	0.319013	-1.09551	0.301094	0.520633	-1.59298	0.143872	0.213481	FALSE	FALSE	FALSE
Q9HXT3	wspA	Probable chemotaxis transducer OS=Pseudomonas aeruginosa (strain ATCC 15692 / DSM 22644 / CIP 104116 / JCM 14847 / LMG 12228 / 1C / PRS 101 / PAO1) OX=208964 GN=wspA PE=4 SV=1	10	20	4.03918e+07	2.80541e+07	2.8464e+07	3.1683e+07	2.41427e+07	1.53144e+07	3.12143e+07	2.51046e+07	3.49686e+07	1.99491e+07	3.27326e+07	2.20232e+07	3.30747e+07	3.81735e+07	3.32966e+07	2.0916e+07	-1.38419	0.198483	0.126834	-2.3036	0.0460769	0.356305	-0.835159	0.424146	0.436543	FALSE	FALSE	FALSE
Q9I0J8	nuoE	NADH-quinone oxidoreductase subunit E OS=Pseudomonas aeruginosa (strain ATCC 15692 / DSM 22644 / CIP 104116 / JCM 14847 / LMG 12228 / 1C / PRS 101 / PAO1) OX=208964 GN=nuoE PE=3 SV=1	6	48	7.06916e+07	1.24533e+08	8.32248e+07	1.39735e+08	8.17261e+07	1.20912e+08	7.6476e+07	1.45524e+08	6.80535e+07	9.09023e+07	9.51877e+07	9.49174e+07	7.2571e+07	1.02894e+08	7.95325e+07	8.98223e+07	7.63912	2.59887e-05	0.000291979	2.23878	0.0512764	0.363751	-0.0466239	0.963779	0.709523	FALSE	FALSE	FALSE
Q9HYY5	PA3255	Uncharacterized protein OS=Pseudomonas aeruginosa (strain ATCC 15692 / DSM 22644 / CIP 104116 / JCM 14847 / LMG 12228 / 1C / PRS 101 / PAO1) OX=208964 GN=PA3255 PE=4 SV=1	6	38	1.95075e+07	1.48778e+07	2.1402e+07	1.50753e+07	2.23426e+07	1.77009e+07	2.10525e+07	1.60077e+07	2.50423e+07	2.11413e+07	2.06577e+07	1.77294e+07	2.17949e+07	1.59267e+07	2.32308e+07	1.70197e+07	-3.37724	0.0077456	0.0126202	-2.60735	0.0278637	0.331179	-0.819992	0.432325	0.442348	FALSE	FALSE	FALSE
Q9I3F7	PA1560	Uncharacterized protein OS=Pseudomonas aeruginosa (strain ATCC 15692 / DSM 22644 / CIP 104116 / JCM 14847 / LMG 12228 / 1C / PRS 101 / PAO1) OX=208964 GN=PA1560 PE=4 SV=1	5	39	4.1949e+07	2.40577e+07	3.23531e+07	2.65244e+07	8.7295e+06	2.7661e+07	1.04739e+07	1.81763e+07	5.69289e+07	2.47889e+07	3.01062e+07	7.22389e+07	9.06908e+07	2.60129e+07	1.19e+08	3.10071e+07	0.713097	0.49322	0.232122	-1.98617	0.0775295	0.397546	-3.12168	0.0115257	0.0380172	FALSE	FALSE	FALSE
Q9HX10	PA4017	Uncharacterized protein OS=Pseudomonas aeruginosa (strain ATCC 15692 / DSM 22644 / CIP 104116 / JCM 14847 / LMG 12228 / 1C / PRS 101 / PAO1) OX=208964 GN=PA4017 PE=1 SV=1	6	32	1.55882e+07	2.99819e+07	1.57391e+07	2.23041e+07	2.60386e+07	2.5521e+07	2.39555e+07	2.21867e+07	2.03672e+07	1.93787e+07	1.45319e+07	2.24788e+07	2.02233e+07	2.35192e+07	1.96064e+07	2.15634e+07	1.60054	0.142722	0.0996368	1.57081	0.149882	0.451409	0.444345	0.66675	0.577395	FALSE	FALSE	FALSE
Q9I2B0	dhcA	DhcA, dehydrocarnitine CoA transferase, subunit A OS=Pseudomonas aeruginosa (strain ATCC 15692 / DSM 22644 / CIP 104116 / JCM 14847 / LMG 12228 / 1C / PRS 101 / PAO1) OX=208964 GN=dhcA PE=4 SV=1	5	40	2.61457e+06	2.32656e+06	1.51865e+06	2.22805e+06	3.06987e+06	2.63693e+06	1.40516e+07	1.69726e+06	2.01609e+07	1.42687e+07	2.12352e+07	2.04998e+07	2.45172e+07	2.11869e+07	2.53787e+07	1.43629e+07	-1.23086	0.248477	0.147831	-2.28011	0.0478987	0.362616	-4.66917	0.00101374	0.00676916	FALSE	FALSE	FALSE
[truncated: 1,863 more rows]
