# Supplementary material for: Effects of Glycyrrhizin on Multi-Drug Resistant Pseudomonas aeruginosa
Source: Pathogens. 2020 Sep 18;9(9):766. doi: 10.3390/pathogens9090766 (PMC7557769; doi:10.3390/pathogens9090766)
Supplement: Supplementary file 1 [file pathogens-09-00766-s001.zip › supplementaryTableS2.xlsx]

## Sheet: supplementaryTableS2
				False Discovery Rate			Enrichment Score
Set Origin	ID	Description	proteins	Gly vs Ctrl, MDR9	Gly vs Ctrl, B1045	MDR9 vs B1045	Gly vs Ctrl, MDR9	Gly vs Ctrl, B1045	MDR9 vs B1045
String Network Cluster	CL:7841	mixed, incl. Phosphopantetheine attachment site, and Thioesterase type II, NRPS/PKS/S-FAS	6	NA	9.2e-06	NA	NA	7.01767	NA
String Network Cluster	CL:7842	mixed, incl. Condensation domain, and Thioesterase type II, NRPS/PKS/S-FAS	3	NA	0.00012	NA	NA	8.0736	NA
String Network Cluster	CL:7840	mixed, incl. Biosynthesis of siderophore group nonribosomal peptides, and Thioesterase domain	15	3.07e-06	0.00013	NA	-3.16817	2.92375	NA
String Network Cluster	CL:7839	mixed, incl. Condensation domain, and Biosynthesis of siderophore group nonribosomal peptides	16	3.07e-06	0.00016	NA	-3.15512	2.74487	NA
String Network Cluster	CL:7865	mixed, incl. Uncharacterised domain, di-copper centre, and ABC transporter, macrolide export, ATP-binding domain	3	NA	0.0072	NA	NA	5.96173	NA
String Network Cluster	CL:7881	mixed, incl. Biosynthesis of siderophore group nonribosomal peptides, and Acetyl-coenzyme A transporter 1	8	3.07e-06	NA	NA	-5.85739	NA	NA
String Network Cluster	CL:5839	mixed, incl. Bacterial secretion system, and Tir chaperone protein (CesT) family	13	4.61e-06	NA	0.0039	-3.32201	NA	1.62245
String Network Cluster	CL:5838	mixed, incl. Bacterial secretion system, and Tir chaperone protein (CesT) family	15	6.91e-06	NA	0.006	-2.91194	NA	1.43496
String Network Cluster	CL:126	Ribosome	48	6.91e-06	NA	8.78e-06	1.28059	NA	-0.90855
String Network Cluster	CL:110	Ribosome, and Elongation factor Tu GTP binding domain	83	6.91e-06	NA	3.97e-05	1.01449	NA	-0.621764
String Network Cluster	CL:114	Ribosome, and Elongation factor Tu domain 2	71	6.91e-06	NA	2.35e-05	1.10247	NA	-0.68948
String Network Cluster	CL:7883	Biosynthesis of siderophore group nonribosomal peptides	5	8.2e-06	NA	NA	-5.74972	NA	NA
String Network Cluster	CL:112	Ribosome, and Elongation factor Tu GTP binding domain	78	1.33e-05	NA	3.97e-05	1.00201	NA	-0.639762
String Network Cluster	CL:108	Ribosome, and Elongation factor Tu GTP binding domain	88	1.33e-05	NA	6.51e-05	0.966671	NA	-0.613028
String Network Cluster	CL:5834	mixed, incl. Bacterial secretion system, and Tir chaperone protein (CesT) family	16	1.38e-05	NA	0.0077	-2.67675	NA	1.32032
String Network Cluster	CL:5840	mostly uncharacterized, incl. Tetratricopeptide repeat-containing domain, and TyeA	9	1.91e-05	NA	0.0077	-3.78249	NA	1.96029
String Network Cluster	CL:116	Ribosome, and Elongation factor Tu domain 2	63	1.97e-05	NA	8.78e-06	1.09449	NA	-0.764863
String Network Cluster	CL:107	Ribosome, and Protein biosynthesis	107	4.14e-05	NA	7.14e-05	0.912498	NA	-0.550234
String Network Cluster	CL:104	Ribosome, and Protein biosynthesis	122	4.14e-05	NA	0.00019	0.835902	NA	-0.520547
String Network Cluster	CL:119	Ribosome	59	4.14e-05	NA	5.04e-06	1.14279	NA	-0.856336
String Network Cluster	CL:121	Ribosome	56	5.12e-05	NA	8.78e-06	1.10301	NA	-0.819714
String Network Cluster	CL:105	Ribosome, and Protein biosynthesis	110	6.42e-05	NA	3.97e-05	0.891181	NA	-0.543614
String Network Cluster	CL:124	Ribosome	53	6.42e-05	NA	8.78e-06	1.16653	NA	-0.846961
String Network Cluster	CL:129	Ribosome	40	7.28e-05	NA	9.35e-05	1.3103	NA	-0.925087
String Network Cluster	CL:131	Ribosome	33	0.0002	NA	0.001	1.43007	NA	-0.88175
String Network Cluster	CL:1605	Citrate cycle (TCA cycle)	16	0.00064	NA	NA	2.18667	NA	NA
String Network Cluster	CL:2538	Quinone, and Thioredoxin-like [2Fe-2S] ferredoxin	11	0.00081	NA	NA	2.61802	NA	NA
String Network Cluster	CL:5858	mixed, incl. Secretion system effector C, SseC-like, and Type III secretion system, low calcium response, chaperone LcrH/SycD	4	0.00085	NA	NA	-4.83551	NA	NA
String Network Cluster	CL:1561	Citrate cycle (TCA cycle), and Valine, leucine and isoleucine biosynthesis	46	0.00096	NA	NA	1.4008	NA	NA
String Network Cluster	CL:5842	mixed, incl. Tetratricopeptide repeat-containing domain, and TyeA	5	0.00096	NA	NA	-4.15933	NA	NA
String Network Cluster	CL:2536	Quinone, and Proton-conducting membrane transporter	12	0.0011	NA	NA	2.4462	NA	NA
String Network Cluster	CL:132	rRNA-binding, and SecY translocase	21	0.0015	NA	0.0021	1.52927	NA	-0.939884
String Network Cluster	CL:7697	mixed, incl. TonB-dependent receptor-like, beta-barrel, and Phosphopantetheine attachment site	28	0.004	NA	NA	-2.10865	NA	NA
String Network Cluster	CL:102	mixed, incl. Ribosome, and Protein biosynthesis	165	0.0043	NA	0.001	0.617288	NA	-0.40184
String Network Cluster	CL:7694	mostly uncharacterized, incl. TonB-dependent Receptor Plug Domain, and AMP-binding enzyme	31	0.0048	NA	NA	-1.93269	NA	NA
String Network Cluster	CL:1607	mixed, incl. E3-binding domain superfamily, and Dihydrolipoamide dehydrogenase	4	0.0073	NA	NA	4.0757	NA	NA
String Network Cluster	CL:7695	mixed, incl. TonB-dependent Receptor Plug Domain, and AMP-binding enzyme	30	0.0073	NA	NA	-1.96212	NA	NA
String Network Cluster	CL:1562	Citrate cycle (TCA cycle), and Valine, leucine and isoleucine biosynthesis	43	0.0083	NA	NA	1.32859	NA	NA
String Network Cluster	CL:6143	mixed, incl. Pilus retraction protein PilT, and pilus	10	NA	NA	0.00092	NA	NA	2.28692
String Network Cluster	CL:6033	mixed, incl. Bacterial secretion system, and Prokaryotic N-terminal methylation motif	20	NA	NA	0.001	NA	NA	1.3673
String Network Cluster	CL:6142	mixed, incl. Prokaryotic N-terminal methylation motif, and Pilus retraction protein PilT	16	NA	NA	0.001	NA	NA	1.59811
String Network Cluster	CL:6140	mixed, incl. Prokaryotic N-terminal methylation motif, and Type II/IV secretion system protein	18	NA	NA	0.0022	NA	NA	1.37482
String Network Cluster	CL:10130	mixed, incl. Binding-protein-dependent transport system iString Network Clusterer membrane component, and Bacterial extracellular solute-binding protein	22	NA	NA	0.0042	NA	NA	-0.990203
Reference Publication	PMID:24205369	(2013) Deciphering protein dynamics of the siderophore pyoverdine pathway in Pseudomonas aeruginosa.	12	NA	6.01e-05	NA	NA	3.93101	NA
Reference Publication	PMID:21892836	(2011) Structural characterization and high-throughput screening of inhibitors of PvdQ, an NTN hydrolase involved in pyoverdine synthesis.	6	NA	6.01e-05	NA	NA	6.76133	NA
Reference Publication	PMID:28553520	(2017) Watasemycin biosynthesis in Streptomyces venezuelae: thiazoline C-methylation by a type B radical-SAM methylase homologue.	6	4.01e-05	NA	NA	-5.64857	NA	NA
Reference Publication	PMID:26987441	(2016) The HigBHigA toxinantitoxin system of Pseudomonas aeruginosa influences the virulence factors pyochelin, pyocyanin, and biofilm formation.	11	4.01e-05	NA	NA	-4.21905	NA	NA
Reference Publication	PMID:25807409	(2015) Pseudomonas aeruginosa wound infection involves activation of its iron acquisition system in response to fascial contact.	10	4.01e-05	NA	NA	-4.59114	NA	NA
Reference Publication	PMID:23305368	(2012) Structure and function of the Type III secretion system of Pseudomonas aeruginosa.	13	0.00096	NA	NA	-2.95408	NA	NA
Reference Publication	PMID:25520826	(2014) The molecular mechanism of acute lung injury caused by Pseudomonas aeruginosa: from bacterial pathogenesis to host response.	14	0.0015	NA	NA	-2.70758	NA	NA
Reference Publication	PMID:29616194	(2018) Heterologous Complementation Studies With the YscX and YscY Protein Families Reveals a Specificity for Yersinia pseudotuberculosis Type III Secretion.	4	0.003	NA	NA	-5.60601	NA	NA
Reference Publication	PMID:21772833	(2011) Multi-Functional Characteristics of the Pseudomonas aeruginosa Type III Needle-Tip Protein, PcrV; Comparison to Orthologs in other Gram-negative Bacteria.	9	0.003	NA	NA	-3.41274	NA	NA
Reference Publication	PMID:24803516	(2014) Within-host evolution of Pseudomonas aeruginosa reveals adaptation toward iron acquisition from hemoglobin.	12	0.003	NA	NA	-2.82058	NA	NA
Reference Publication	PMID:20487288	(2010) Control of effector export by the Pseudomonas aeruginosa type III secretion proteins PcrG and PcrV.	13	0.0053	NA	NA	-2.58239	NA	NA
Reference Publication	PMID:9846750	(1998) Dihydroaeruginoic acid synthetase and pyochelin synthetase, products of the pchEF genes, are induced by extracellular pyochelin in Pseudomonas aeruginosa.	5	0.0064	NA	NA	-4.6098	NA	NA
Reference Publication	PMID:24658611	(2014) LcrQ blocks the role of LcrF in regulating the Ysc-Yop type III secretion genes in Yersinia pseudotuberculosis.	7	0.0083	NA	NA	-3.63737	NA	NA
Reference Publication	PMID:24297169	(2014) Membrane and chaperone recognition by the major translocator protein PopB of the type III secretion system of Pseudomonas aeruginosa.	4	0.0083	NA	NA	-5.21392	NA	NA
Reference Publication	PMID:23066849	(2012) Two structures of a thiazolinyl imine reductase from Yersinia enterocolitica provide insight into catalysis and binding to the nonribosomal peptide synthetase module of HMWP1.	4	0.0095	NA	NA	-5.0892	NA	NA
Reference Publication	PMID:23521714	(2013) Structure and biophysics of type III secretion in bacteria.	8	0.0095	NA	NA	-3.12163	NA	NA
Reference Publication	PMID:23170230	(2012) Iron-regulated metabolites produced by Pseudomonas fluorescens WCS374r are not required for eliciting induced systemic resistance against Pseudomonas syringae pv. tomato in Arabidopsis.	4	0.0095	NA	NA	-5.04572	NA	NA
KEGG	paeb03010	Ribosome	52	2.32e-05	NA	3.19e-06	1.24437	NA	-0.918838
KEGG	paeb01053	Biosynthesis of siderophore group nonribosomal peptides	7	3.26e-05	NA	NA	-4.36796	NA	NA
KEGG	paeb00190	Oxidative phosphorylation	36	0.0039	NA	NA	1.14393	NA	NA
KEGG	paeb00280	Valine, leucine and isoleucine degradation	12	NA	NA	9.5e-05	NA	NA	-2.9064
